# Supplementary material for: Intermittent Hypoxia and Hypercapnia Reproducibly Change the Gut Microbiome and Metabolome across Rodent Model Systems
Source: mSystems. 2019 Apr 30;4(2):e00058-19. doi: 10.1128/mSystems.00058-19 (PMC6495231; doi:10.1128/mSystems.00058-19)
Supplement: TABLE S5 [file mSystems.00058-19-st005.xls]

## Sheet: tableS5_microbial_AUCs
amplicon	APOE AUC	LDLR AUC	taxonomy
AACATAGGGGGCAAGCGTTGTCCGGAATCACTGGGCGTAAAGGGCGCGTAGGTGGTCTGTTAAGTCAGATGTGAAATGTAAGGGCTCAACCCTTAACGTGCATCTGATACTGGCAGACTTGAGTGCGGAAGAGGCAAGTGGAATTCCTAG	0.502	0.5	k__Bacteria; p__Firmicutes; c__Clostridia; o__Clostridiales; f__Peptococcaceae; g__Peptococcus; s__
AACGAGGGGGGCTAGCGTTATTCATCTTGACTGGGCGTAAAAGGTTCGTAGATGGTAAAGTAAGTTTCTTGCTAAAAATTAAAGCCTAACTTTTAAAAGTTTGTAAATACTGCTTTACTTGAGTTTAATACGGGAGGGTATAATTTTATT	0.502	0.5	k__Bacteria; p__Proteobacteria; c__Alphaproteobacteria; o__Rickettsiales; f__mitochondria; g__; s__
AACGTAGGAGGCGAGCGTTATCCGGATTTACTGGGTGTAAAGCGCGTGCAGGCGGTAAGCTAAGTTGGGTGTGAAAGCTCCTGGCTCAACTGGGAGAGGTCGCTCAAGACTGGCTAACTCGAGGATGGTAGGGGAAGGTGGAATTCCGGG	0.5	0.5	k__Bacteria; p__Chloroflexi; c__Anaerolineae; o__Anaerolineales; f__Anaerolinaceae; g__Anaerolinea; s__
AACGTAGGGGGCAAGCGTTATCCGGATTCATTGGGCGTAAAGCACGCGCAGGCGGGCCGCTAAGCGGGACCTCTAATCTTGGGGCTCAACCTCAAGCCGGGTCCCGAACTGGCAGCCTCGAGTGCGGTAGGGGTAAGCGGAATTCCCGGT	0.502	0.5	k__Bacteria; p__Actinobacteria; c__Coriobacteriia; o__Coriobacteriales; f__Coriobacteriaceae; g__Adlercreutzia; s__
AACGTAGGGGGCGAGCGTTGTCCGGAATTACTGGGCGTAAAGCGCGCGCAGGCGGTCCTTTAAGTCTGATGTGAAATTCCGCGGCTCAACCGCGGGTGTGCATTGGAAACTGGGGGACTTGAGTGCGGAAGAGGGGAGCGGAATTCCCGG	0.5	0.5	k__Bacteria; p__Firmicutes; c__Bacilli; o__Bacillales; f__; g__; s__
AACGTAGGGTGCAAGCGTTGTCCGGAATTACTGGGTGTAAAGGGAGCGCAGGCGGACCGGCAAGTTGGAAGTGAAAACTATGGACTCAACCCATAAATTGCTTTCAAAACTGCTGGCCTTGAGTAGTGCAGAGGTAGGTGGAATTCCCGG	0.502	0.5	k__Bacteria; p__Firmicutes; c__Clostridia; o__Clostridiales; f__Ruminococcaceae; g__Gemmiger; s__formicilis
AACGTAGGGTGCAAGCGTTGTCCGGAATTACTGGGTGTAAAGGGAGCGCAGGCGGACCGGCAAGTTGGAAGTGAAAACTATGGGCTCAACCCATAAATTGCTTTCAAAACTGCTGGCCTTGAGTAGTGCAGAGGTAGGTGGAATTCCCGG	0.503	0.5	k__Bacteria; p__Firmicutes; c__Clostridia; o__Clostridiales; f__Ruminococcaceae; g__Gemmiger; s__formicilis
AACGTAGGGTGCAAGCGTTGTCCGGAATTACTGGGTGTAAAGGGAGCGCAGGCGGACCGGCAAGTTGGAAGTGAAATCCATGGGCTCAACCCGTGAATTGCTTTCAAAACTGCTGGCCTTGAGTAGTGCAGAGGTAGGTGGAATTCCCGG	0.502	0.5	k__Bacteria; p__Firmicutes; c__Clostridia; o__Clostridiales; f__Ruminococcaceae
AACGTAGGGTGCAAGCGTTGTCCGGAATTACTGGGTGTAAAGGGAGCGCAGGCGGATTGGCAAGTTGGGAGTGAAATCTATGGGCTCAACCCATAAATTGCTTTCAAAACTGTCAGTCTTGAGTGGTGTAGAGGTAGGCGGAATTCCCGG	0.656	0.553	k__Bacteria; p__Firmicutes; c__Clostridia; o__Clostridiales; f__Ruminococcaceae
AACGTAGGGTGCAAGCGTTGTCCGGAATTACTGGGTGTAAAGGGAGCGCAGGCGGGAAGACAAGTTGGAAGTGAAAACCATGGGCTCAACCCATGAATTGCTTTCAAAACTGTTTTTCTTGAGTAGTGCAGAGGTAGATGGAATTCCCGG	0.505	0.5	k__Bacteria; p__Firmicutes; c__Clostridia; o__Clostridiales; f__Ruminococcaceae; g__Faecalibacterium; s__prausnitzii
AACGTAGGGTGCAAGCGTTGTCCGGAATTACTGGGTGTAAAGGGCGTGCAGCCGGAGAGACAAGTCAGATGTGAAATCCCGGGGCTCAACCCCGGAACTGCATTTGAAACTGTAGCCCTTGAGTATCGGAGAGGCAGGCGGAATTCCTAG	0.502	0.5	k__Bacteria; p__Firmicutes; c__Clostridia; o__Clostridiales; f__Ruminococcaceae; g__; s__
AACGTAGGGTGCAAGCGTTGTCCGGAATTACTGGGTGTAAGGGGAGCGCAGGCGGACCGGCAAGTTGGAAGTGAAAACTATGGGCTCAACCCATAAATTGCTTTCAAAACTGCTGGCCTTGAGTGGTGCAGAGGTAGGTGGAATTCCCGG	0.502	0.5	k__Bacteria; p__Firmicutes; c__Clostridia; o__Clostridiales; f__Ruminococcaceae; g__Gemmiger; s__formicilis
AACGTAGGGTGCAAGCGTTGTCCGGAATTACTGGGTGTAAGGGGAGCGCAGGCGGACCGGCAAGTTGGAAGTGAAAACTATGGGCTCAGCCCATAAATTGCTTTCAAAACTGCTGGCCTTGAGTAGTGCAGAGGTAGGTGGAATTCCCGG	0.502	0.5	k__Bacteria; p__Firmicutes; c__Clostridia; o__Clostridiales; f__Ruminococcaceae; g__Gemmiger; s__formicilis
AACGTAGGGTGCTAGCGTTGTCCGGAATTACTGGGTGTAAAGGGAGCGCAGGTGGCAGTGCAAGTTGGATGTAAAATCTACGGGCTCAACCCGTATAAGCATTCAAAACTGTGCAGCTTGAGTGAAGTAGAGGTAGGTGGAATTTCCGGT	0.502	0.5	k__Bacteria; p__Firmicutes; c__Clostridia; o__Clostridiales; f__Ruminococcaceae; g__; s__
AACGTAGGTCACAAGCGTTATCCGGATTTACTGGGTGTAAAGGGAGCGTAGACGGCAAGGCAAGTCTGATGTGAAAACCCAGGGCTTAACCCTGGGACTGCATTGGAAACTGTCTGGCTCGAGTGCCGGAGAGGTAAGCGGAATTCCTAG	0.502	0.5	k__Bacteria; p__Firmicutes; c__Clostridia; o__Clostridiales; f__Lachnospiraceae; g__Clostridium; s__clostridioforme
AACGTAGGTCACAAGCGTTGTCCGGAATTACTAGGTGTAAAGGGAGCGCAGGCGGGAAGACAAGTTGGAAGTGAAATCTATGGGCTCAACCCATAAACTGCTTTCAAAACTGTTTTTCTTGAGTAGTACAGAGGTAGGCGGAATTCCCGG	0.502	0.5	k__Bacteria; p__Firmicutes; c__Clostridia; o__Clostridiales; f__Ruminococcaceae; g__Faecalibacterium; s__prausnitzii
AACGTAGGTCACAAGCGTTGTCCGGAATTACTGGGTGTAAAGGGAGCGCAGGCGGGAAGACAAGTTGGAAGTGAAATCCATGGGCTCAACCCATGAACTGCTTTCAAAACTGTTTTTCTTGAGTAGTGCAGAGGTAGGCGGAATTCCCGG	0.503	0.5	k__Bacteria; p__Firmicutes; c__Clostridia; o__Clostridiales; f__Ruminococcaceae; g__Faecalibacterium; s__prausnitzii
AACGTAGGTCACAAGCGTTGTCCGGAATTACTGGGTGTAAAGGGAGCGCAGGCGGGAAGACAAGTTGGAAGTGAAATCCATGGGCTCAACCCATGAACTGCTTTCAAAACTGTTTTTCTTGAGTAGTGCAGAGGTAGGCGGGATTCCCGG	0.502	0.5	k__Bacteria; p__Firmicutes; c__Clostridia; o__Clostridiales; f__Ruminococcaceae; g__Faecalibacterium; s__prausnitzii
AACGTAGGTCACAAGCGTTGTCCGGAATTACTGGGTGTAAAGGGAGCGCAGGCGGGAAGACAAGTTGGAAGTGAAATCCATGGGCTCAACCCATGAACTGCTTTCAAAGCTGTTTTTCTTGAGTAGTGCAGAAGTAGGCGGAATTCCCGG	0.502	0.5	k__Bacteria; p__Firmicutes; c__Clostridia; o__Clostridiales; f__Ruminococcaceae; g__Faecalibacterium; s__prausnitzii
AACGTAGGTCACAAGCGTTGTCCGGAATTACTGGGTGTAAAGGGAGCGCAGGCGGGAAGACAAGTTGGAAGTGAAATCTATGGGCTCAACCCATAAAATGCTTTCAAAACTGTTTTTCTTGAGTAGTGCAGAGGTAGGCGGAATTCCCGG	0.5	0.5	k__Bacteria; p__Firmicutes; c__Clostridia; o__Clostridiales; f__Ruminococcaceae; g__Faecalibacterium; s__prausnitzii
AACGTAGGTCACAAGCGTTGTCCGGAATTACTGGGTGTAAAGGGAGCGCAGGCGGGAAGACAAGTTGGAAGTGAAATCTATGGGCTCAACCCATAAACTGCTTTCAAAACTGTTTTTCTTGAGTAGTGCAGAGGTAGGCGGAATTCCCGG	0.503	0.5	k__Bacteria; p__Firmicutes; c__Clostridia; o__Clostridiales; f__Ruminococcaceae; g__Faecalibacterium; s__prausnitzii
AACGTAGGTCACAAGCGTTGTCCGGAATTACTGGGTGTAAAGGGAGCGCAGGCGGGAAGACAAGTTGGAAGTGAAATTTATGGGCTCAACCCATAAACTGCTTTCAAAACTGTTTTTCTTGAGTAGTGCAGAGGTAGGCGGAATTCCCGG	0.502	0.5	k__Bacteria; p__Firmicutes; c__Clostridia; o__Clostridiales; f__Ruminococcaceae; g__Faecalibacterium; s__prausnitzii
AACGTAGGTCACAAGCGTTGTCCGGAATTACTGGGTGTAAAGGGAGCGCAGGCGGGAAGACAAGTTGGAAGTGAGATCTATGGGCTCAACCCATAAACTGCTTTCAAAACTGTTTTTCTTGAGTAGTGCAGAGGTAGGCGGAATTCCCGG	0.502	0.5	k__Bacteria; p__Firmicutes; c__Clostridia; o__Clostridiales; f__Ruminococcaceae; g__Faecalibacterium; s__prausnitzii
AACGTAGGTCACAAGCGTTGTCCGGAATTACTGGGTGTAAAGGGAGCGCAGGCGGGAAGGCAAGTTGGAAGTGAAATCCATGGGCTCAACCCATGAACTGCTCTCAAAACTGTTTTTCTTGAGTAGTGCAGAGGTAGGCGGAATTCCCGG	0.502	0.5	k__Bacteria; p__Firmicutes; c__Clostridia; o__Clostridiales; f__Ruminococcaceae; g__Faecalibacterium; s__prausnitzii
AACGTAGGTCACAAGCGTTGTCCGGAATTACTGGGTGTAAAGGGAGCGCAGGCGGGAAGGCAAGTTGGAAGTGAAATCCATGGGCTCAACCCATGAACTGCTTTCAAAACTGTTTTTCTTGAGTAGTGCAGAGGTAGGCGGAATTCCCGG	0.502	0.5	k__Bacteria; p__Firmicutes; c__Clostridia; o__Clostridiales; f__Ruminococcaceae; g__Faecalibacterium; s__prausnitzii
AACGTAGGTCACAAGCGTTGTCCGGAATTACTGGGTGTAAAGGGAGCGCAGGCGGGAAGGCAAGTTGGAAGTGAAATCTATGGGCTCAACCCATAAACTGCTTTCAAAACTGTTTTTCTTGAGTAGTGCAGAGGTAGGCGGAATTCCCGG	0.502	0.5	k__Bacteria; p__Firmicutes; c__Clostridia; o__Clostridiales; f__Ruminococcaceae; g__Faecalibacterium; s__prausnitzii
AACGTAGGTCACAAGCGTTGTCCGGAATTACTGGGTGTAAAGGGAGCGCAGGCGGGAAGGCAAGTTGGGAGTGAAATCCATGGGCTCAACCCATGAACTGCTTTCAAAACTGTTTTTCTTGAGTAGTGCAGAGGTAGGCGGAATTCCCGG	0.502	0.5	k__Bacteria; p__Firmicutes; c__Clostridia; o__Clostridiales; f__Ruminococcaceae; g__Faecalibacterium; s__prausnitzii
AACGTAGGTCACAAGCGTTGTCCGGAATTACTGGGTGTAAAGGGAGCGCAGGCGGGAGAACAAGTTGGAAGTGAAATCCATGGGCTCAACCCATGAACTGCTTTCAAAACCGTTTTTCTTGAGTAGTGCAGAGGTAGGCGGAATTCCCGG	0.502	0.5	k__Bacteria; p__Firmicutes; c__Clostridia; o__Clostridiales; f__Ruminococcaceae; g__Faecalibacterium; s__prausnitzii
AACGTAGGTCACAAGCGTTGTCCGGAATTACTGGGTGTAAAGGGAGCGCAGGCGGGAGAACAAGTTGGAAGTGAAATCCATGGGCTCAACCCATGAACTGCTTTCAAAACTGTTTTTCTTGAGTAGTGCAGAGGTAGGCGGAATTCCCGG	0.505	0.5	k__Bacteria; p__Firmicutes; c__Clostridia; o__Clostridiales; f__Ruminococcaceae; g__Faecalibacterium; s__prausnitzii
AACGTAGGTCACAAGCGTTGTCCGGAATTACTGGGTGTAAAGGGAGCGCAGGCGGGAGAACAAGTTGGAAGTGAAGTCCATGGGCTCAACCCATGAACTGCTTTCAAAACTGTTTTTCTTGAGTAGTGCAGAGGTAGGCGGAATTCCCGG	0.502	0.5	k__Bacteria; p__Firmicutes; c__Clostridia; o__Clostridiales; f__Ruminococcaceae; g__Faecalibacterium; s__prausnitzii
AACGTAGGTCACAAGCGTTGTCCGGAATTACTGGGTGTAAAGGGAGCGCAGGCGGGAGGACAAGTTGGAAGTGAAATCTATGGGCTCAACCCATAAACTGCTTTCAAAACTGTTTTTCTTGAGTAGTGCAGAGGTAGGCGGAATTCCCGG	0.502	0.5	k__Bacteria; p__Firmicutes; c__Clostridia; o__Clostridiales; f__Ruminococcaceae; g__Faecalibacterium; s__prausnitzii
AACGTAGGTCACAAGCGTTGTCCGGAATTACTGGGTGTAAAGGGAGCGCAGGCGGGAGGACAAGTTGGAAGTGAAATCTATGGGCTCAACCCATAAACTGCTTTCAACACTGTTTTTCTTGAGTAGTGCAGAGGTAGGCGGAATTCCCGG	0.502	0.5	k__Bacteria; p__Firmicutes; c__Clostridia; o__Clostridiales; f__Ruminococcaceae; g__Faecalibacterium; s__prausnitzii
AACGTAGGTCACAAGCGTTGTCCGGAATTACTGGGTGTAAAGGGAGCGCAGGCGGGCGATCAAGTTGGAAGTGAAATCCATGGGCTCAACCCATGAACTGCTTTCAAAACTGGTCGTCTTGAGTAGTGCAGAGGTAGGCGGAATTCCAGG	0.502	0.5	k__Bacteria; p__Firmicutes; c__Clostridia; o__Clostridiales; f__Ruminococcaceae; g__Faecalibacterium; s__prausnitzii
AACGTAGGTCACAAGCGTTGTCCGGAATTACTGGGTGTAAAGGGAGCGCAGGCGGGCGATCAAGTTGGAAGTGAAATCCATGGGCTCAACCCATGAACTGCTTTCAAAACTGGTCGTCTTGAGTAGTGCAGAGGTAGGCGGAATTCCCGG	0.502	0.5	k__Bacteria; p__Firmicutes; c__Clostridia; o__Clostridiales; f__Ruminococcaceae; g__Faecalibacterium; s__prausnitzii
AACGTAGGTCACAAGCGTTGTCCGGAATTATTGGGCGTAAAGCGCGCGCAGGCGGCTTCTTAAGTCCATCTTAAAAGTGCGGGGCTTAACCCCGTGATGGGATGGAAACTGAGAGGCTGGAGTATCGGAGAGGAAAGTGGAATTCCTAGT	0.502	0.5	k__Bacteria; p__Firmicutes; c__Clostridia; o__Clostridiales; f__Veillonellaceae; g__Dialister; s__
AACGTAGGTGGCAAGCGTTGTCCGGAATTACTGGGTGTAAAGGGAGCGCAGGCGGGAGAGCAAGTTGGAAGTGAAATCTGTGGGCTCAACTCACAAATTGCTTTCAAAACTGTTTTTCTTGAGTGGTGTAGAGGTAGGCGGAATTCCCGG	0.502	0.5	k__Bacteria; p__Firmicutes; c__Clostridia; o__Clostridiales; f__Ruminococcaceae; g__; s__
AATTGAGAGGCTCAACCTCTTCCCGCCGTTGAAACTGATTGTCTTGAGTGGGCGAGAAGTATGCGGAATGCGTGGTGTAGCGGTGAAATGCATAGATATCACGCAGAACTCCGATTGCGAAGGCAGCATACCGGCGCCCAACTGACGCTG	0.5	0.518	k__Bacteria; p__Bacteroidetes; c__Bacteroidia; o__Bacteroidales; f__S24-7; g__; s__
AATTGAGAGGCTCAACCTCTTCCCGCCGTTGAAACTGGTGGTCTTGAGTGGATGAGAAGTACGCGGAATGCGTGGTGTAGCGGTGAAATGCATAGATATCACGCAGAACTCCGATTGCGAAGGCAGCGTACCGGCATCCAACCGACGCTG	0.5	0.506	k__Bacteria; p__Bacteroidetes; c__Bacteroidia; o__Bacteroidales; f__S24-7; g__; s__
AATTGAGAGGCTCAACCTCTTCCCGCCGTTGAAACTGGTGGTCTTGAGTGGATGAGAAGTACGCGGAATGCGTGGTGTAGCGGTGAAATGCATAGATATCACGCAGAACTCCGATTGCGAAGGCAGCGTACCGGCATCCAACTGACGCTG	0.5	0.506	k__Bacteria; p__Bacteroidetes; c__Bacteroidia; o__Bacteroidales; f__S24-7; g__; s__
AGATCTACACGCTTTGCTGGACGCTTATGGTAATTGTGTGTCAGCTGCCGCGGTAATACGTAGGTGGCAAGCGTTGTCCGGATTTACTGGGTGTAAAGGGCGTGCAGCCGGAGAGACAAGTCAGATGTGAAATCCACGGGCTCAACCCGT	0.502	0.5	k__Bacteria; p__Firmicutes; c__Clostridia; o__Clostridiales; f__Ruminococcaceae
CACGAACCGGACAAACGTTATTCGGAATTATTGGGCTTAAAGGGTGCGTAGGCGGCGCGGTAAGTGAGGTGTGAAAGCCCACGGCTCAACCGTGGAATTGCGCTTCATACTGCCGTGCTAGAGGGAGACAGAGGTAAGCGGAACTGATGG	0.502	0.5	k__Bacteria; p__Planctomycetes; c__Planctomycetia; o__Pirellulales; f__Pirellulaceae; g__; s__
CACGAAGGGAACTAGCGTTGTTCGGATTTACTGGGCGTAAAGAGCACGTAGGCGGATTGGTCAGTTGGGGGTGAAAGCCCGGAGCTCAACTCCGGAACTGCCTTCAATACTGCCAATCTAGAGTCCGTAAGGGGGTGGTGGAATTCCGAG	0.502	0.5	k__Bacteria; p__Proteobacteria; c__Alphaproteobacteria; o__Kiloniellales; f__Kiloniellaceae; g__Thalassospira; s__
CACGGAGGGTGCGAGCGTTAATCGGAATTACTGGGCGTAAAGCGTACGTAGGTGGTTTGGTAAGTCGGATGTGAAATCCCCGGGCTCAACCTGGGAATTGCATTCGATACTGCCTCACTAGAGTCTGGCAGAGGGATGGGGAATTCCGGG	0.502	0.5	k__Bacteria; p__Proteobacteria; c__Gammaproteobacteria; o__Chromatiales; f__; g__; s__
CACGTAGGCACCAAGCGTTGTCCGGATTTATTGGGCGTAAAGAGCTCGTAGGCGGTTCGGTAAGTCGGGTGTGAAAACTCTGGGCTCAACTCAGAGATGCCACTCGATACTGCTGTGACTCGAGTGCGGTAGGGGAGCGGGGAATTCCTG	0.5	0.5	k__Bacteria; p__Actinobacteria; c__Acidimicrobiia; o__Acidimicrobiales; f__C111; g__; s__
CACGTAGGGGGCAAGCGTTATCCGGAATCACTGGGTGTAAAGGGAGCGTAGACGGCTGAGCAAGCCTGAAGTGAAAGGCGGGGGCCCAACCCCCGGACTGCTTTGGGAACTGTACGGCTGGAGTGCAGGAGAGGTAAGTGGAATTCCTAG	0.502	0.5	k__Bacteria; p__Firmicutes; c__Clostridia; o__Clostridiales; f__; g__; s__
CACGTAGGGGGCAAGCGTTATCCGGATTTACTGGGTGTAAAGGGAGCGCAGACGGCTGTGCAAGTCTGAAGTGAAAGGCATGGGCTCAACCTGTGGACTGCTTTGGAAACTGTGCAGCTAGAGTGTCGGAGAGGTAAGTGGAATTCCTAG	0.502	0.5	k__Bacteria; p__Firmicutes; c__Clostridia; o__Clostridiales; f__Lachnospiraceae; g__Dorea; s__formicigenerans
CACGTAGGGGGCAAGCGTTATCCGGATTTACTGGGTGTAAAGGGAGCGTAGACGGCATGGCAAGTCAGATGTGAAAGGCCGGGGCTCAACCCCGGAGCTGCATTTGAAACTGCATAGCTAGAGTACAGGAGAGGCAGGCGGAATTCCTAG	0.502	0.5	k__Bacteria; p__Firmicutes; c__Clostridia; o__Clostridiales; f__Lachnospiraceae; g__Coprococcus; s__
CACGTAGGGGGCAAGCGTTATCCGGATTTACTGGGTGTAAAGGGAGCGTAGACGGCCAGGCAAGTCTGAAGTGAAAGCCCGGGGCTCAACCCCGGGACCGCTTTGGAAACTGTATGGCTAGAGTGCGGGAGGGGTAGGCGGAATTCCTAG	0.502	0.5	k__Bacteria; p__Firmicutes; c__Clostridia; o__Clostridiales; f__Lachnospiraceae; g__; s__
CACGTAGGGGGCAAGCGTTATCCGGATTTACTGGGTGTAAAGGGAGCGTAGACGGTATGGCAAGTCTGAAGTGAAAGCCCCGGGCTCAACCTGGGAACTGCTTTGGAAACTGTTAAACTAGAGTGCTGGAGAGGCAGGCGGAATTCCTAG	0.502	0.5	k__Bacteria; p__Firmicutes; c__Clostridia; o__Clostridiales; f__Lachnospiraceae; g__; s__
CACGTAGGGGGCAAGCGTTATCCGGATTTACTGGGTGTAAAGGGAGCGTAGACGGTCCTGCAAGCCAGATGTGAAAGCCCGGGGCTCAACCCCGGAACTGCATTTGAAACTGTAGCCCTTGAGTATCGGAGAGGCAGGCGGAATTCCTAG	0.502	0.5	k__Bacteria; p__Firmicutes; c__Clostridia; o__Clostridiales; f__Lachnospiraceae; g__[Ruminococcus]; s__gnavus
CACGTAGGGGGCAAGCGTTATCCGGATTTACTGGGTGTAAAGGGAGCGTAGACGGTGATGCAAGTCAGAAGTGAAAGCCCGGGGCTCAACCCCGGGACTGCATTTGGAACTGTGTGGCTGGAGTGTCGGAGAGGCAAGTGGAATTCCTAG	0.502	0.5	k__Bacteria; p__Firmicutes; c__Clostridia; o__Clostridiales; f__Lachnospiraceae; g__[Ruminococcus]; s__gnavus
CACGTAGGGGGCGAGCGTTATCCGGAATCATTGGGCGTAAAGGGTGCGTAGGCGGCCTTTTAAGCGCGGGGTCTAAGGCGGCGGCCCAACCACCGTTCGCCCCGCGAACTGGAGGGCTAGAGTGTCGGAGAGGGAAGCGGAATTCCTAGT	0.502	0.5	k__Bacteria; p__Firmicutes; c__Clostridia; o__Clostridiales; f__[Mogibacteriaceae]; g__; s__
CACGTAGGGGGCGAGCGTTATCCGGAATCATTGGGCGTAAAGGGTGCGTAGGCGGCCTTTTAAGCGCGGGGTCTAAGGCGGTGGCCCAACCACCGTTCGCCCCGCGAACTGGAGGGCTAGAGTGTCGGAGAGGGAAGCGGAATTCCTAGT	0.502	0.506	k__Bacteria; p__Firmicutes; c__Clostridia; o__Clostridiales; f__[Mogibacteriaceae]; g__; s__
CACGTAGGGGGCGAGCGTTATCCGGATTCATTGGGCGTAAAGCGCGCGTAGGCGGCCGCCTAAGCGGGACCTCTAACCCCGGGGCTCAACCCCGGGCCGGGTCCCGGACTGGGCGGCTCGAGTGCGGTAGAGGAGAGCGGAATTCCCGGT	0.502	0.5	k__Bacteria; p__Actinobacteria; c__Coriobacteriia; o__Coriobacteriales; f__Coriobacteriaceae; g__Adlercreutzia; s__
CACGTAGGGGGCGAGCGTTGTTCGGAATTACTGGGCGTAAAGCGCACGCAGGCGGTTCGTTAAGTCTGCTGTCAAAGGCTGAGGCTCAACCTCAGTTCTACAACAGATACTGGCGGACTAGAGTATGTGAGAGGGAAGTGGAATTCCCGG	0.502	0.5	k__Bacteria; p__Synergistetes; c__Synergistia; o__Synergistales; f__Synergistaceae; g__; s__
CACGTAGGGTGCAAGCGTTGTCCGGAATTACTGGGTGTAAAGGGAGCGCAGGCGGATTGGCAAGTTGGGAGTGAAATCTATGGGCTCAACCCATAAATTGCTTTCAAAACTGTCAGTCTTGAGTGGTGTAGAGGTAGGCGGAATTCCCGG	0.505	0.5	k__Bacteria; p__Firmicutes; c__Clostridia; o__Clostridiales; f__Ruminococcaceae
CACGTAGGGTGCGAGCGTTGTCCGGAATTATTGGGCGTAAAGAGCTCGTAGGCGGTGTGTCGCGTCGGCCGTGAAAACCTGCAGCTTAACTGTGGGCTTGCGGTCGATACGGGCATCACTGGAGTTCGGCAGGGGAGACTGGAATTCCTG	0.5	0.5	k__Bacteria; p__Actinobacteria; c__Actinobacteria; o__Actinomycetales; f__Pseudonocardiaceae; g__Pseudonocardia; s__
CACGTAGGGTGCGAGCGTTGTCCGGAATTATTGGGCGTAAAGAGCTCGTAGGCGGTGTGTCGCGTCGGCCGTGAAAACCTGTGGCTTAACTGTGGGCTTGCGGTCGATACGGGCATCACTGGAGTTCGGCAGGGGAGACTGGAATTCCTG	0.5	0.5	k__Bacteria; p__Actinobacteria; c__Actinobacteria; o__Actinomycetales; f__Pseudonocardiaceae; g__Pseudonocardia; s__
CACGTAGGGTGCGAGCGTTGTCCGGAATTATTGGGCGTAAAGAGCTCGTAGGCGGTGTGTCGCGTCGGCCGTGAAAACTTGGGGCTTAACTCTGAGCGTGCGGTCGATACGGGCATCACTTGAGTTCGGCAGGGGAGACTGCAATTCCTG	0.5	0.5	k__Bacteria; p__Actinobacteria; c__Actinobacteria; o__Actinomycetales; f__Pseudonocardiaceae; g__Pseudonocardia; s__
CACGTAGGGTGCGAGCGTTGTCCGGAATTATTGGGCGTAAAGAGCTCGTAGGCGGTGTGTCGCGTCGGCCGTGAAAACTTGGGGCTTAACTCTGAGCGTGCGGTCGATACGGGCATCACTTGAGTTCGGCAGGGGAGACTGGAATTCCTG	0.5	0.5	k__Bacteria; p__Actinobacteria; c__Actinobacteria; o__Actinomycetales; f__Pseudonocardiaceae; g__Pseudonocardia; s__
CACGTAGGTGGCGAGCGTTGTCCGGAATTACTGGGTGTAAAGGGAGCGTAGGCGGGATATTAAGTTGAATGTATAAACTACCGGCTTAACCGATAGAAGCGTTCAAAACTGATATTCTTGAGTGAAGTAGAGGCAGGCGGAATTCCTAGT	0.502	0.5	k__Bacteria; p__Firmicutes; c__Clostridia; o__Clostridiales; f__Ruminococcaceae; g__Clostridium; s__methylpentosum
GACAGAGGATGCAAGCGTTATCCGGAATGATTGGGCGTAAAGCGTCTGTAGGTGGCTTTTCAAGTCCGCCGTCAAATCCCAGGGCTCAACCCTGGACAGGCGGTGGAAACTACCAAGCTGGAGTACGGTAGGGGCAGAGGGAATTTCCGG	0.502	0.5	k__Bacteria; p__Cyanobacteria; c__Chloroplast; o__Streptophyta; f__; g__; s__
GACAGAGGATGCAAGCGTTATCCGGAATGATTGGGCGTAAAGCGTCTGTAGGTGGCTTTTCAAGTCCGCCGTCAAATCCCAGGGCTCAACCCTGGACAGGCGGTGGAAATTACCAAGCTGGAGTACGGTAGGGGCAGAGGGAATTTCCGG	0.502	0.5	k__Bacteria; p__Cyanobacteria; c__Chloroplast; o__Streptophyta; f__; g__; s__
GACAGAGGATGCAAGCGTTATCCGGAATGATTGGGCGTAAGGCGTCTGTAGGTGGCTTTTTAAGTCCGCCGTCAAATCCCAGGGCTCAACCCTGGACAGGCGGTGGAAACTACCAAGCTGGAGTACGGTAGGGGCAGAGGGAATTTCCGG	0.5	0.5	k__Bacteria; p__Cyanobacteria; c__Chloroplast; o__Streptophyta; f__; g__; s__
GACAGAGGATGCGAACGTTGCTCGGAATTACTGGGCGTAAAGCGCGCGCAGGTTGCCTTGTAAGTCGTGTGTGAAATCCCTCTGCTCAACGGAGGAAGTGCACGGGATACTGCAAGGCTGGAGTACAGAAGAGGACAGCGGAATTCCCGG	0.5	0.5	k__Bacteria; p__Proteobacteria; c__Deltaproteobacteria; o__Myxococcales; f__; g__; s__
GACAGAGGGTGCAAACGTTGCTCGGAATTACTGGGCGTAAAGCGCGTGTAGGCGGACACGAAAGTCAGATGTGAAATCCCTGGGCTCAACCTAGGAACTGCATTTGAAACTTCGTGTCTAGAGTATTGGAGAGGGAAGCGGAATTCCTGG	0.502	0.5	k__Bacteria; p__Proteobacteria; c__Deltaproteobacteria; o__Myxococcales; f__; g__; s__
GACAGAGGGTGCAAACGTTGTTCGGAATTACTGGGCGTAAAGCGCGTGTAGGCGGCTTGGCAAGTCGGGTGTGAAAGCCCTGGGCTCAACCTAGGAAGTGCACTCGAAACTGCCTCGCTAGAGTGTCGGAGAGGGTAGTGGAATTCTCGG	0.5	0.5	k__Bacteria; p__Proteobacteria; c__Deltaproteobacteria; o__Myxococcales; f__; g__; s__
GACGAACCGAGCGAACGTTGTTCGGAATCACTGGGCTTAAAGGGCGCGTAGGCGGGCTGTCAAGTCTGGGGTGAAATCCCGCGGCTCAACCGTGGAACTGCCTCAGATACTGACGGCCTCGAGGGAGATAGGGGCGAGCGGAACTAATGG	0.5	0.5	k__Bacteria; p__Planctomycetes; c__Planctomycetia; o__Gemmatales; f__Gemmataceae; g__Gemmata; s__
GACGAACCGTCCAAACGTTATTCGGAATTACTGGGCTTAAAGGGTGCGTAGGCGGCGCGGAAAGTTGGGTGTGAAATCCCTCGGCTCAACCGAGGAACTGCGCCCAATACTACCGTGCTTGAGGGAGATAGAGGTGAGCGGAACTTAGGG	0.502	0.5	k__Bacteria; p__Planctomycetes; c__Planctomycetia; o__Pirellulales; f__Pirellulaceae; g__A17; s__
GACGAAGGGGGCTAGCGTTGTTCGGAATTACTGGGCGTAAAGGGCGCGTAGGCGGTTTGTTAAGTCAGGCGTGAAAGCCCTGGGCTCAACCTGGGATGTGCGTTTGATACTGGCAAGCTTGAGTGCAGGAGAGGATGGTGGAATTCCCAG	0.5	0.5	k__Bacteria; p__Proteobacteria; c__Alphaproteobacteria; o__Rhodospirillales; f__Rhodospirillaceae; g__; s__
GACGGAGGAGGCTAGCGTTGTTCGGAATTACTGGGCGTAAAGCGTGCGCAGGTTGTGAGATCAGTTGGATGTGAAAGCCCGGGGCTTAACCTCGGATGTGCATCCAATACTGTCTCGCTGGAGGTTGGAAGAGGAGAGTGGAATTCCCAG	0.5	0.5	k__Bacteria; p__Proteobacteria; c__Alphaproteobacteria; o__Rhodospirillales; f__Rhodospirillaceae; g__Phaeospirillum; s__fulvum
GACGGAGGAGGCTAGCGTTGTTCGGAATTACTGGGCGTAAAGCGTGCGCAGGTTGTGAGTTCAGTTGGATGTGAAAGCCCGGGGCTTAACCTCGGATGTGCATCCAATACTGGCTCGCTGGAGGTTGGAAGAGGAGAGTGGAATTCCCAG	0.5	0.5	k__Bacteria; p__Proteobacteria; c__Alphaproteobacteria; o__Rhodospirillales; f__Rhodospirillaceae; g__Phaeospirillum; s__fulvum
GACGGAGGATGCAAGCGTTATCCGGAATTATTGGGCGTAAAGCGTACGTAGGCGGCTATACAAGTCTGTGGTTAAAGGCCACGGCCTAACCGTGGAAAGGCCTCGGAAACTGTATAGCTAGAGTGCGGTAGGGGTAGAGGGAATTCCCGG	0.502	0.5	k__Bacteria; p__Cyanobacteria; c__Gloeobacterophycideae; o__Gloeobacterales; f__Gloeobacteraceae; g__Gloeobacter; s__
GACGGAGGATGCAAGCGTTATCCGGAATTATTGGGCGTAAAGCGTCCGCAGGTGGCCAAGCAAGTCTGTCGTTAAATCCCAGGGCTCAACCCTGGAGCAGCGGTGGAAACTGTTTAGCTAGAGTGCGGTAGGGGCAGAGGGAATTCCCAG	0.502	0.5	k__Bacteria; p__Cyanobacteria; c__Synechococcophycideae
GACGGAGGATGCAAGCGTTATCCGGAATTATTGGGCGTAAAGCGTCCGTAGGCGGCTTTTTAAGTCAGTTGTTAAAGACTGCAGCTCAACTGTGGGAGAGCAACTGAAACTGGGGAGCTAGAGTATGGTAGGGGTAGAGGGAATTCCTAG	0.502	0.5	k__Bacteria; p__Cyanobacteria; c__Synechococcophycideae; o__Pseudanabaenales; f__Pseudanabaenaceae; g__Halomicronema; s__
GACGGAGGATGCAAGTGTTATCCGGAATCACTGGGCGTAAAGCGTCTGTAGGTGGTCAAATAAGTCAACTGTTAAATCTTGAGGCTCAACCTCAAAATCGCAGTCGAAACTATTAGACTAGAGTATAGTAGAGGTAAAGGGAATTTCCAG	0.502	0.5	k__Bacteria; p__Cyanobacteria; c__Chloroplast; o__Stramenopiles; f__; g__; s__
GACGGAGGATGCAAGTGTTATCCGGAATCACTGGGCGTAAAGCGTCTGTAGGTGGTTTAATAAGTCAACTGTTAAATCTTGAGGCTCAACCTCAAAATCGCAGTCGAAACTATTAGACTAGAGTATAGTAGGGGTAAAGGGAATTTCCAG	0.502	0.5	k__Bacteria; p__Cyanobacteria; c__Chloroplast; o__Stramenopiles; f__; g__; s__
GACGGAGGATGCAAGTGTTATCCGGAATCACTGGGCGTAAAGCGTCTGTAGGTGGTTTAATAAGTCAACTGTTAAATCTTGAGGCTCAACTTCAAAATCGCAGTCGAAACTATTAGACTAGAGTATAGTAGGGGTAAAGGGAATTTCCAG	0.502	0.5	k__Bacteria; p__Cyanobacteria; c__Chloroplast; o__Stramenopiles; f__; g__; s__
GACGGAGGATGCAAGTGTTATCCGGAATCACTGGGCGTAAAGCGTCTGTAGGTTGTTTAATAAGTCAACTGTTAAATCTTGGGGCTCAACCTCAAACTTGCAGTCGAAACTATTAGACTAGAGTATAGTAGGGGTAAAGGGAATTTCCAG	0.502	0.5	k__Bacteria; p__Cyanobacteria; c__Chloroplast; o__Stramenopiles; f__; g__; s__
GACGGAGGGCGCAAGCGTTGTTCGGAATTACTGGGCGTAAAGCGCAGGCAGGCGGTCTGTTAAGTCTTCTGTGAAACTCCGGAGCTCAACTCCGGACTTGCAGAAGATACTGGCAGACTAGAGAGTGGTAGAGGCAAGCGGAATTCCTGG	0.5	0.5	k__Bacteria; p__Gemmatimonadetes; c__Gemm-2; o__; f__; g__; s__
GACGGAGGGGGCAAGTGTTCTTCGGAATGACTGGGCGTAAAGGGCACGTAGGCGGTGAATCGGGTTGAAAGTGAAAGTCGCCATTCACTGGTGGAATGCTCTCGAAACCAATTCACTTGAGTGAGACAGAGGAGAGTGGAATTTCGTGTG	0.502	0.5	k__Bacteria; p__Proteobacteria; c__Alphaproteobacteria; o__Rickettsiales; f__mitochondria
GACGGGGGGGGCAAGTGTTCTTCGGAATGACTGGGCGTAAAGGGCACGTAGGCGGTGAATCGGGTTGAAAGTGAAAGTCGCCAAAAAGTGGCGGAATGCTCTCGAAACCAATTCACTTGAGTGAGACAGAGGAGAGTGGAATTTCGTGTG	0.5	0.5	k__Bacteria; p__Proteobacteria; c__Alphaproteobacteria; o__Rickettsiales; f__mitochondria
GACGTAGGGAGCAAGCGTTGTCCGGATTTACTGGGCGTAAAGAGCGCGTAGGCGGTCTGTTAAGTGAGAAGTGAAATCTCCAGGGCTCAACCCGGAAACTGCTTTTCATACTGGCAGACTTGAGTGATGCAGAGGTATGTGGAATTCCTG	0.5	0.5	k__Bacteria; p__Armatimonadetes; c__[Fimbriimonadia]; o__[Fimbriimonadales]; f__[Fimbriimonadaceae]; g__Fimbriimonas; s__
GACGTAGGGGGCAAGCGTTGTCCGGATTTACTGGGCGTAAAGGGCGCGTAGGCGGCCTGTTAAGTGTGAAGTGAAATCTCCAGAGCTCAACTCGGAAACTGCTTTACATACTGGCATGGCTTGAGGAATGCAGAGGTGAATAGAATTCCT	0.5	0.5	k__Bacteria; p__Armatimonadetes; c__[Fimbriimonadia]; o__[Fimbriimonadales]; f__[Fimbriimonadaceae]; g__; s__
GACGTAGGGGGCGAGCGTTGTCCGGAATTACTGGGCGTAAAGGGCGCGTAGGCGGCCGTTCAAGTCAGGTGTAAAATACCCGGGCTCAACCCGGGGATAGCACTTGAAACTGGGCGGCTAGAGGGCAGGAGAGGGGAGTGGAATTCCCGG	0.5	0.5	k__Bacteria; p__Firmicutes; c__Clostridia; o__Thermoanaerobacterales; f__Thermoanaerobacteraceae; g__Thermoanaerobacter; s__
GACGTAGGGGGCGAGCGTTGTCCGGAATTACTGGGCGTAAGGGCGCGTAGGCGGCCGTTCAAGTCAGGTGTAAAATACCCGGGCTCAACCCGGGGATAGCACTTGAAACTGGGCGGCTAGAGGGCAGGAGAGGGGAGTGGAATTCCCGGT	0.5	0.5	k__Bacteria; p__Firmicutes; c__Clostridia; o__Thermoanaerobacterales; f__Thermoanaerobacteraceae; g__Thermoanaerobacter; s__
GACGTAGGGTGCAAGCGTTGTCCGGAATTACTGGGTGTAAAGGGAGCGCAGGCGGATTGGCAAGTTGGGAGTGAAATCTATGGGCTCAACCCATAAATTGCTTTCAAAACTGTCAGTCTTGAGTGGTGTAGAGGTAGGCGGAATTCCCGG	0.502	0.5	k__Bacteria; p__Firmicutes; c__Clostridia; o__Clostridiales; f__Ruminococcaceae
TACAGAGGATCCGAGCGTTATCCGGATTTATTGGGTTTAAAGGGAGCGTAGATGGATGTTTAAGTCAGTTGTGAAAGTTTGCGGCTCAACCGTAAAATTGCAGTTGATACTGGATATCTTGAGTGCAGTTGAGGCAGGCGGAATTCGTGG	0.502	0.5	k__Bacteria; p__Bacteroidetes; c__Bacteroidia; o__Bacteroidales; f__Bacteroidaceae; g__Bacteroides; s__
TACAGAGGATGCAAGCGTTATCCGAAATTATTGGGCGTAAAGCGTTTGTAGGTGGCCTTTTAAGTCCGCTGTTAAATATCACAGCTCAACTGTGAAAAAGCAGTGTGAAACTAAAGGGCTTGAGTATGGTAGGGGCAGAGGGAACTCTTG	0.502	0.5	k__Bacteria; p__Cyanobacteria; c__Chloroplast; o__Chlorophyta; f__Ulvophyceae
TACAGAGGATGCAAGCGTTATCCGGAATGATTGGGCGTAAAGCGTCTGTAGGTGGCTTTTTAAGTCCGCCGCCAAATCCCAGGGCTAAACCCTGGACAGGCGGTGGAAACTACCAAGCTTGAGTACGGTAGGGGCAGAGGGAATTTCCGG	0.502	0.5	k__Bacteria; p__Cyanobacteria; c__Chloroplast; o__Streptophyta; f__; g__; s__
TACAGAGGATGCAAGCGTTATCCGGAATGATTGGGCGTAAAGCGTCTGTAGGTGGCTTTTTAAGTCCGCCGTCAAATCCCAGGGCTCAACCCCGGACAGGCGGTGGAAACTACCAAGCTGGAGTACGGTAGGGGCAGAGGGAATTTCCGG	0.502	0.5	k__Bacteria; p__Cyanobacteria; c__Chloroplast; o__Streptophyta; f__; g__; s__
TACAGAGGATGCAAGCGTTATCCGGAATGATTGGGCGTAAAGCGTCTGTAGGTGGCTTTTTAAGTCCGCCGTCAAATCCCAGGGCTCAACCCTGGACAGGCGGTGGAAACTACCAAGCTGGAGTACGGTAGGGGCAGAGGGAATTTCCGG	0.5	0.506	k__Bacteria; p__Cyanobacteria; c__Chloroplast; o__Streptophyta; f__; g__; s__
TACAGAGGATGCAAGCGTTATCCGGAATGATTGGGCGTAAAGCGTCTGTAGGTGGCTTTTTAAGTCCGCCGTCAAATCCCAGGGCTCAACCTTGGACAGGCGGTGGAAACTACCAAGCTGGAGTACGGTAGGGGCAGAGGGAATTTCCGG	0.5	0.5	k__Bacteria; p__Cyanobacteria; c__Chloroplast; o__Streptophyta; f__; g__; s__
TACAGAGGATGCAAGCGTTATCCGGAATTATTGGGCGTAAAGCGTCTGTAGGTGGCTTTTTAAGTCCGCCGTCAAATCCCAGGGCTCAACCCTGGACAGGCGGTGGAAACTACCAAGCTGGAGTACGGTAGGGGCAGAGGGAATTTCCGG	0.502	0.5	k__Bacteria; p__Cyanobacteria; c__Chloroplast; o__Streptophyta; f__; g__; s__
TACAGAGGATGCGAGCGTTATCCGGATTTATTGGGTTTAAAGGGTGCGCAGGCGGGCTGTCAAGTCAGCGGTAAAATTGAGAGGCTCAACCTCTTCGAGCCGTTGAAACTGGCGGTCTTGAGTGAGCGAGAAGTACGCGGAATGCGTGGT	0.5	0.5	k__Bacteria; p__Bacteroidetes; c__Bacteroidia; o__Bacteroidales; f__S24-7; g__; s__
TACAGAGGGGGCAAGCGTTATCCGGATTGACTGGGCGTAAAGCGTGTGTAGGCGGCTTGGCAGGTGGCGTGGTACAGCTCCCGGCTTAACTGGGAAGCGCCGCGCCAAACCGCTCAAGCTTGAGCCGTGCAGAGGTCGGTGGAATTGCCT	0.502	0.5	k__Bacteria
TACAGAGGGTGCAAACGTTGCTCGGAATGACTGGGCGTAAAGCGCGCGTAGGCGGTGGGTTAAGTCGAATGTGAAAACCCATGGCTCAACCATGGAAGCGCATTCGAAACTGGCTCGCTGGAGTCCCGGAGAGGGTGGTGGAATTCCTAG	0.502	0.5	k__Bacteria; p__Proteobacteria; c__Deltaproteobacteria; o__Myxococcales; f__; g__; s__
TACAGAGGGTGCAAACGTTGCTCGGAATTACTGGGCGTAAAGCGCGTGTAGGCGGATTCGCAAGTCGGGTGTGAAATCCCCGGGCTCAACCTGGGAACTGCATTCGAAACTGCGTGTCTAGAGGGCTGGAGAGGGAAGCGGAATTCCAGG	0.502	0.5	k__Bacteria; p__Proteobacteria; c__Deltaproteobacteria; o__Myxococcales; f__; g__; s__
TACAGAGGGTGCAAGCGCTAATCGGAATTACTGGGCGTAAAGCGAGCGTAGGTGGCTTGATAAGTCAGATGTGAAATCCCCGGGCTTAACCTGGGAACTGCATCTGATACTGTTAGGCTAGAGTAGGTGAGAGGGAGGTAGAATTTCAGG	0.5	0.506	k__Bacteria; p__Proteobacteria; c__Gammaproteobacteria; o__Pseudomonadales; f__Moraxellaceae; g__Psychrobacter; s__
TACAGAGGGTGCAAGCGCTAATCGGAATTACTGGGCGTAAAGCGCGCGTAGGCGGTTGTGTAAGTTGGAGGTGAAATCCCCGGGCTTAACCTGGGCACTGCCTTCAAAACTGCACGGCTAGAGTATGGGAGAGGAAGGTAGAATTCCAGG	0.5	0.5	k__Bacteria; p__Proteobacteria; c__Gammaproteobacteria; o__Pseudomonadales; f__Moraxellaceae; g__Perlucidibaca; s__
TACAGAGGGTGCAAGCGTTAATCAGAATGACTGGGCGTAAAGGGCGTGTAGGTGGTTGACTAGGTTTGATGTGAAATCCCCGGGCTTAACCTGGGAATGGCGTCGAAAACGGGTTGACTGGAGTGAGAGAGAGGGTTGTGGAATTTCCGG	0.5	0.506	k__Bacteria; p__Proteobacteria; c__Gammaproteobacteria; o__Legionellales; f__Coxiellaceae; g__Rickettsiella; s__
TACAGAGGGTGCAAGCGTTAATCGGAATTACTGGGCGTAAAGCGAGCGTAGGTGGCTTGATAAGTCAGATGTGAAATCCCCGGGCTTAACCTGGGAACTGCATCTGAAACTGTTAGGCTAGAGTAGGTGAGAGGGAAGTAGAATTTCAGG	0.502	0.5	k__Bacteria; p__Proteobacteria; c__Gammaproteobacteria; o__Pseudomonadales; f__Moraxellaceae; g__Psychrobacter; s__pacificensis
TACAGAGGGTGCAAGCGTTAATCGGAATTACTGGGCGTAAAGCGAGCGTAGGTGGCTTGATAAGTCAGATGTGAAATCCCCGGGCTTAACCTGGGAACTGCATCTGATACTGTTGGGCTAGAGTAGGTGAGAGGGAGGTAGAATTTCAGG	0.5	0.506	k__Bacteria; p__Proteobacteria; c__Gammaproteobacteria; o__Pseudomonadales; f__Moraxellaceae; g__Psychrobacter
TACAGAGGGTGCAAGCGTTAATCGGAATTACTGGGCGTAAAGCGCACGCAGGCGGTTGGTTAAGTCAGATGTGAAAGCCCCGGGCTCAACCTGGGAATTGCATTTGAAACTGGCCAACTAGAGTATGTGAGAGGGGGGTAGAATTCCAAG	0.5	0.5	k__Bacteria; p__Proteobacteria; c__Gammaproteobacteria; o__Alteromonadales; f__[Chromatiaceae]; g__Rheinheimera; s__
TACAGAGGGTGCAAGCGTTAATCGGAATTACTGGGCGTAAAGCGCGCGTAGGCGGTTGTGTAAGTTGGAGGTGAAATCCCCGGGCTTAACCTGGGCACTGCCTTCAAAACTGCACGGCTAGAGTATGGGAGAGGAAGGTAGAATTCCAGG	0.5	0.5	k__Bacteria; p__Proteobacteria; c__Gammaproteobacteria; o__Pseudomonadales; f__Moraxellaceae; g__Perlucidibaca; s__
TACAGAGGGTGCAAGCGTTAATCGGAATTACTGGGCGTAAAGCGCGCGTAGGTGGTTAGTTAAGTTGGATGTGAAATCCCCGGGCTCAACCTGGGAACTGCATTCAAAACTGACTGACTAGAGTATGGTAGAGGGTGGTGGAATTTCCTG	0.505	0.5	k__Bacteria; p__Proteobacteria; c__Gammaproteobacteria; o__Pseudomonadales; f__Pseudomonadaceae; g__Pseudomonas; s__veronii
TACAGAGGGTGCAAGCGTTAATCGGAATTACTGGGCGTAAAGCGCGCGTAGGTGGTTATTTAAGTCAGATGTGAAAGCCCCGGGCTTAACCTGGGAACTGCATCTGATACTGGATAACTAGAGTAGGTGAGAGGGGAGTAGAATTCCAGG	0.5	0.5	k__Bacteria; p__Proteobacteria; c__Gammaproteobacteria; o__Pseudomonadales; f__Moraxellaceae; g__Moraxella; s__
TACAGAGGGTGCAAGCGTTAATCGGAATTACTGGGCGTAAAGCGCGCGTAGGTGGTTCGTTAAGTTGGATGTGAAAGCCCCGGGCTCAACCTGGGAACTGCATCCAAAACTGGCGAGCTAGAGTATGGTAGAGGGTGGTGGAATTTCCTG	0.504	0.5	k__Bacteria; p__Proteobacteria; c__Gammaproteobacteria; o__Pseudomonadales; f__Pseudomonadaceae
TACAGAGGGTGCAAGCGTTAATCGGAATTACTGGGCGTAAAGCGCGCGTAGGTGGTTCGTTAAGTTGGATGTGAAATCCCCGGGCTCAACCTGGGAACTGCATTCAAAACTGACGAGCTAGAGTATGGTAGAGGGTGGTGGAATTTCCTG	0.502	0.5	k__Bacteria; p__Proteobacteria; c__Gammaproteobacteria; o__Pseudomonadales; f__Pseudomonadaceae; g__Pseudomonas; s__
TACAGAGGGTGCAAGCGTTAATCGGAATTACTGGGCGTAAAGCGCGCGTAGGTGGTTTGTTAAGTCGGATGTGAAATCCCAGGGCTCAACCTTGGAATGGCACCCGATACTGGCAGGCTAGAGTATGGTAGAGGGGTGTGGAATTTCCTG	0.505	0.5	k__Bacteria; p__Proteobacteria; c__Gammaproteobacteria; o__Oceanospirillales; f__Oceanospirillaceae; g__Marinomonas
TACAGAGGGTGCAAGCGTTAATCGGAATTACTGGGCGTAAAGCGCGCGTAGGTGGTTTGTTAAGTTGGATGTGAAAGCCCCGGGCTCAACCTGGGAACTGCATCCAAAACTGGCAAGCTAGAGTACAGTAGAGGGTGGTGGAATTTCCTG	0.5	0.5	k__Bacteria; p__Proteobacteria; c__Gammaproteobacteria; o__Pseudomonadales; f__Pseudomonadaceae; g__Pseudomonas
TACAGAGGGTGCAAGCGTTAATCGGAATTACTGGGCGTAAAGCGCGCGTAGGTGGTTTGTTAAGTTGGATGTGAAAGCCCCGGGCTCAACCTGGGAACTGCATCCAAAACTGGCAAGCTAGAGTACGGTAGAGGGTGGTGGAATTTCCTG	0.502	0.5	k__Bacteria; p__Proteobacteria; c__Gammaproteobacteria; o__Pseudomonadales; f__Pseudomonadaceae; g__Pseudomonas
TACAGAGGGTGCAAGCGTTAATCGGAATTACTGGGCGTAAAGCGCGCGTAGGTGGTTTGTTAAGTTGGATGTGAAAGCCCCGGGCTCAACCTGGGAACTGCATCCAAAACTGGCAAGCTAGAGTATGGTAGAGGGTGGTGGAATTTCCTG	0.5	0.5	k__Bacteria; p__Proteobacteria; c__Gammaproteobacteria; o__Pseudomonadales; f__Pseudomonadaceae; g__Pseudomonas; s__
TACAGAGGGTGCAAGCGTTAATCGGAATTACTGGGCGTAAAGCGCGCGTAGGTGGTTTGTTAAGTTGGATGTGAAATCCCCGGGCTCAACCCGGGAACTGCATTCAAAACTGACTGACTAGAGTATGGTAGAGGGTGGTGGAATTTCCTG	0.502	0.5	k__Bacteria; p__Proteobacteria; c__Gammaproteobacteria; o__Pseudomonadales; f__Pseudomonadaceae; g__Pseudomonas; s__veronii
TACAGAGGGTGCAAGCGTTAATCGGAATTACTGGGCGTAAAGCGCGCGTAGGTGGTTTGTTAAGTTGGATGTGAAATCCCCGGGCTCAACCTGGGAACTGCATCCAAAACTGGCAAGCTAGAGTATGGTAGAGGGTGGTGGAATTTCCTG	0.5	0.506	k__Bacteria; p__Proteobacteria; c__Gammaproteobacteria; o__Pseudomonadales; f__Pseudomonadaceae; g__Pseudomonas
TACAGAGGGTGCAAGCGTTAATCGGAATTACTGGGCGTAAAGCGCGCGTAGGTGGTTTGTTAAGTTGGATGTGAAATCCCCGGGCTCAACCTGGGAACTGCATTCAAAACTGACTGACTAGAGTATGGTAGAGGGTGGTGGAATTTCCTG	0.5	0.5	k__Bacteria; p__Proteobacteria; c__Gammaproteobacteria; o__Pseudomonadales; f__Pseudomonadaceae; g__Pseudomonas; s__veronii
TACAGAGGGTGCAAGCGTTAATCGGAATTACTGGGCGTAAAGCGTGCGTAGACGGTTGTTTAAGTCGGATGTGAAATCCCCTGGCTCAACCTGGGAATTGCATTCGAAACTGAACTGCTAGGGTACGGAAGAGGGAAGCGGAATTTCCGG	0.5	0.5	k__Bacteria; p__Proteobacteria; c__Gammaproteobacteria; o__Xanthomonadales; f__Sinobacteraceae; g__; s__
TACAGAGGGTGCAAGCGTTAATCGGATTTACTGGGCGTAAAGCGTGCGTAGGTGGCCAATTAAGTCAAATGTGAAATCCCCGAGCTTAACTTGGGAATTGCATTCGATACTGGTTGGCTAGAGTATGGGAGAGGATGGTAGAATTCCAGG	0.5	0.5	k__Bacteria; p__Proteobacteria; c__Gammaproteobacteria; o__Pseudomonadales; f__Moraxellaceae; g__Acinetobacter; s__lwoffii
TACAGAGGGTGCAAGCGTTGTTCGGAATTACTGGGCGTAAAGCGTGCGTAGTCGGTATTGAGAGTCACGGGTGAAATCCCAGGGCTTAACCCTGGAACTGCCTGTGAGACCTCAGTACTAGAGTGTGAGAGGGGATAGTGGAATACCCAG	0.5	0.506	k__Bacteria; p__Proteobacteria; c__Deltaproteobacteria; o__Myxococcales; f__0319-6G20; g__; s__
TACAGAGGGTGCAAGCGTTGTTCGGAATTATTGGGCGTAAAGCGCGTGTAGGCGGCTTGGCAAGTCAGATGTGAAAGCCCTCGGCTTAACCGAGGAAGTGCGTCTGAAACTGCTGAGCTTGAATGTCGGAGAGGATGGCGGAATTCCGCA	0.5	0.5	k__Bacteria; p__Proteobacteria; c__Deltaproteobacteria
TACAGAGGGTGCAAGCGTTGTTCGGAATTATTGGGCGTAAAGCGCGTGTAGGCGGCTTGGCAAGTCAGATGTGAAAGCCCTCGGCTTAACCGAGGAAGTGCGTCTGAAACTGCTGAGCTTGAGTGTCGGAGAGGATGGCGGAATTCCGCA	0.5	0.5	k__Bacteria; p__Proteobacteria; c__Deltaproteobacteria; o__Myxococcales; f__; g__; s__
TACAGAGGGTGCGAGCGTTAATCGGAATTACTGGGCGTAAAGCGAGTGTAGGTGGCTCATTAAGTCACATGTGAAATCCCCGGGCTTAACCTGGGAACTGCATGTGATACTGGTGGTGCTAGAATATGTGAGAGGGAAGTAGAATTCCAG	0.5	0.506	k__Bacteria; p__Proteobacteria; c__Gammaproteobacteria; o__Pseudomonadales; f__Moraxellaceae; g__Enhydrobacter; s__
TACAGAGGGTGCGAGCGTTAATCGGAATTACTGGGCGTAAAGCGCGCGTAGGCGGCTTTGCAAGTCGGGTGTGAAATCCCCAGGCTTAACCTGGGAACTGCACTCGAGACTGCATTGCTAGAGTATCGGAGAGGGAAGTGGAATTTCCGG	0.5	0.5	k__Bacteria; p__Proteobacteria; c__Gammaproteobacteria; o__Xanthomonadales; f__Sinobacteraceae; g__Steroidobacter; s__
TACAGAGGGTGCGAGCGTTAATCGGAATTACTGGGCGTAAAGCGCGCGTAGGCGGTTTGTTAAGTCGGATGTGAAATCCCAGGGCTCAACCTTGGAATGGCACCCGATACTGGCAGGCTAGAGTACGGTAGAGGGGTGTGGAATTTCCTG	0.502	0.5	k__Bacteria; p__Proteobacteria; c__Gammaproteobacteria; o__Oceanospirillales; f__Oceanospirillaceae; g__Marinomonas; s__
TACAGAGGGTGCGAGCGTTAATCGGAATTACTGGGCGTAAAGCGCGCGTAGGCGGTTTGTTAAGTCGGATGTGAAATCCCCGGGCTCAACCTGGGAATTGCATTCGATACTGGCAAGCTAGAGTATGGGAGAGGAAGGTAGAATTCCAGG	0.5	0.506	k__Bacteria; p__Proteobacteria; c__Gammaproteobacteria; o__Pseudomonadales; f__Moraxellaceae; g__Alkanindiges; s__
TACAGAGGGTGCGAGCGTTAATCGGATTTACTGGGCGTAAAGCGCGCGTAGGTGGTTAATTAAGTCAAATGTGAAATCCCCGAGCTTAACTTGGGAATTGCATTCGATACTGGTTAGCTAGAGTATGGGAGAGGATGGTAGAATTCCAGG	0.5	0.5	k__Bacteria; p__Proteobacteria; c__Gammaproteobacteria; o__Pseudomonadales; f__Moraxellaceae; g__Acinetobacter; s__
TACAGAGGGTGCGAGCGTTAATCGGATTTACTGGGCGTAAAGCGTGCGTAGGCGGCCAATTAAGTCAAATGTGAAATCCCCGAGCTTAACTTGGGAATTGCATTCGATACTGGTTGGCTAGAGTATGGGAGAGGATGGTAGAATTCCAGG	0.5	0.506	k__Bacteria; p__Proteobacteria; c__Gammaproteobacteria; o__Pseudomonadales; f__Moraxellaceae; g__Acinetobacter; s__
TACAGAGGGTGCGAGCGTTAATCGGATTTACTGGGCGTAAAGCGTGCGTAGGCGGCTTCTTAAGTCGGATGTGAAATCCCTGAGCTTAACTTAGGAATTGCATTCGATACTGGGAAGCTAGAGTATGGGAGAGGATGGTAGAATTCCAGG	0.502	0.5	k__Bacteria; p__Proteobacteria; c__Gammaproteobacteria; o__Pseudomonadales; f__Moraxellaceae; g__Acinetobacter; s__johnsonii
TACAGAGGGTGCGAGCGTTAATCGGATTTACTGGGCGTAAAGCGTGCGTAGGCGGCTTTTTAAGTCGGATGTGAAATCCCCGAGCTTAACTTGGGAATTGCATTCGATACTGGGAAGCTAGAGTATGGGAGAGGATGGTAGAATTCCAGG	0.5	0.5	k__Bacteria; p__Proteobacteria; c__Gammaproteobacteria; o__Pseudomonadales; f__Moraxellaceae; g__Acinetobacter; s__guillouiae
TACAGAGGGTGCGAGCGTTAATCGGATTTACTGGGCGTAAAGCGTGCGTAGGCGGCTTTTTAAGTCGGATGTGAAATCCCTGAGCTTAACTTAGGAATTGCATTCGATACTGGGAAGCTAGAGTATGGGAGAGGATGGTAGAATTCCAGG	0.502	0.5	k__Bacteria; p__Proteobacteria; c__Gammaproteobacteria; o__Pseudomonadales; f__Moraxellaceae; g__Acinetobacter
TACAGAGGGTGCGAGCGTTAATCGGATTTACTGGGCGTAAAGCGTGCGTAGGTGGCCAATTAAGTCAAATGTGAAATCCCCGAGCTTAACTTGGGAATTGCATTCGATACTGGTTGGCTAGAGTATGGGAGAGGATGGTAGAATTCCAGG	0.5	0.5	k__Bacteria; p__Proteobacteria; c__Gammaproteobacteria; o__Pseudomonadales; f__Moraxellaceae; g__Acinetobacter; s__
TACAGAGGGTGCGAGCGTTGTCCAGAATTACTGGGCGTAAAGGGCGCGTAGGCGGTCCGTCACGCGGGCCGTGAAAGCCCGGGGCTCAACCCCGGGTCGGCGGTGCGAACGGGGGGACTGGAGCACACCAGAAGCAGGCGGAATTCCGGG	0.5	0.5	k__Bacteria; p__Gemmatimonadetes; c__Gemmatimonadetes; o__Gemmatimonadales; f__; g__; s__
TACAGAGGGTGCGAGCGTTGTCCAGAATTACTGGGCGTAAAGGGCGCGTAGGCGGTCCGTCACGCGTGCCGTGAAAGCCCGGGGCTCAACCCCGGGTCGGCGGTGCGAACGGGGGGACTGGAGCACACCAGAGGCAGGCGGAATTCCGGG	0.5	0.5	k__Bacteria; p__Gemmatimonadetes; c__Gemmatimonadetes; o__Gemmatimonadales; f__; g__; s__
TACAGAGGGTGCGAGCGTTGTCCGGAATCACTGGGCGTAAAGGGCGCGTAGGCGGTCGGGCACGCGTGCGGTGAAAGCCCGGGGCTCAACCCCGGGTCGGCCGTGCGAACGGCGCGACTGGAGCGCACCAGAGGCAGGCGGAATTCCGGG	0.5	0.5	k__Bacteria; p__Gemmatimonadetes; c__Gemmatimonadetes; o__Gemmatimonadales; f__; g__; s__
TACAGAGGGTGCGAGCGTTGTCCGGAATTACTGGGCGTAAAGGGCGCGTAGGCGGTCCGTCACGCGTGCCGTGAAAGCCCGGGGCTCAACCCCGGGTCGGCGGTGCGAACGGGGGGACTGGAGCACACCAGAGGCAGGCGGAATTCCGGG	0.5	0.5	k__Bacteria; p__Gemmatimonadetes; c__Gemmatimonadetes; o__Gemmatimonadales; f__; g__; s__
TACAGAGGGTGCGAGCGTTGTCCTGAATTACTGGGCGTAAAGGGCGCGTAGGCGGTCCGTCACGCGTGCCGTGAAAGCCCGGGGCTCAACCCCGGGTCGGCGGTGCGAACGGGGGGACTGGAGCACACCAGACGCAGGCGGAATTCCGGG	0.5	0.5	k__Bacteria; p__Gemmatimonadetes; c__Gemmatimonadetes; o__Gemmatimonadales; f__; g__; s__
TACAGAGGGTGCGAGCGTTGTCCTGAATTACTGGGCGTAAAGGGCGCGTAGGCGGTCCGTCGCGCGTGCCGTGAAAGCCCGGGGCTCAACCCCGGGTCGGCGGTGCGAACGGGGGGACTGGAGCACACCAGACGCAGGCGGAATTCCGGG	0.5	0.5	k__Bacteria; p__Gemmatimonadetes; c__Gemmatimonadetes; o__Gemmatimonadales; f__; g__; s__
TACAGAGGTCCCAAGCGTTGTTCGGATTCACTGGGCGTAAAGGGTGCGTAGGCGGTCGGCAAAGTCTGATGTGAAATCTCCGGGCTCAACCCGGAAACTGCATCGGATACTGGTTGGCTAGAGGATTGGAGGGGGGAGTGGAATTCTCGG	0.502	0.5	k__Bacteria; p__Verrucomicrobia; c__[Pedosphaerae]; o__[Pedosphaerales]; f__; g__; s__
TACAGAGGTCTCAAGCGTTATCCGGATTCACTGGGCGTAAAGGGAGCGCAGGCGGCACGGCAAGTCTGGTGTGAAAGCCCGGGGCCCAACCCCGGGACTGCATTGGAAACTGTATGGCTGGAGTGCAGGAGAGGTAAGTGGAATTCCTAG	0.502	0.5	k__Bacteria; p__Firmicutes; c__Clostridia; o__Clostridiales; f__Lachnospiraceae; g__; s__
TACAGAGGTCTCAAGCGTTATCCGGATTTATTGGGTTTAAAGGGTGCGTAGGCGGTCGGATAAGTTAGAGGTGAAATCCCGAGGCTCAACTTCGGAATTGCCTCTGATACTGTTCGGCTAGAGAGTAGTTGCGGTAGGCGGAATGTATGG	0.502	0.5	k__Bacteria; p__Bacteroidetes; c__Bacteroidia; o__Bacteroidales; f__Rikenellaceae; g__; s__
TACAGAGGTCTCAAGCGTTGTCCGGAATCACTGGGCGTAAAGGGCGCGTAGGCGGTAATATAAGTCAGATGTGAAAGGTGGGGGCTCAACCCCTAGAGAGCAACTGATACTGTATAACTTGAGTGTGAGAGAGGGAAGCGGAATTCCTAG	0.502	0.5	k__Bacteria; p__Firmicutes; c__Clostridia; o__Clostridiales; f__Peptococcaceae; g__; s__
TACAGAGGTCTCAAGCGTTGTCCGGAATCACTGGGCGTAAAGGGTGCGTAGGCGGCGCAGTTAGTCAGAAGTGAAATATCGGGGCTTAACCCCGGGGCTGCTTCTGATACTGCTGTGCTCGAGTGCAGGAGAGGTAAGTGGAATTCCTAG	0.502	0.5	k__Bacteria
TACAGAGGTCTCAAGCGTTGTCCGGAATTACTGGGTGTAAAGGGAGCGTAGGCGGGGATGCAAGTTGGGTGTCAAAACTACCGGCTCAACTGGTAGTCGCACTCAAAACTGCAGCTCTTGAGTGAAGTAGAGGCAGGCGGAATTCCTAGT	0.502	0.5	k__Bacteria; p__Firmicutes; c__Clostridia; o__Clostridiales; f__Ruminococcaceae; g__Ruminococcus; s__
TACAGAGGTCTCAAGCGTTGTCCGGATTTACTGGGTGTAAAGGGTGCGTAGGCGGCTGTGCAAGTCAGTAGTGAAATCCATGGGCTTAACCCATGAACTGCTATTGAAACTGCACAGCTTGAGTGAAGTAGAGGTAGGCGGAATTCCCGG	0.502	0.5	k__Bacteria; p__Firmicutes; c__Clostridia; o__Clostridiales; f__Ruminococcaceae; g__Ruminococcus; s__
TACAGAGGTCTCAAGCGTTGTTCGGAATCACTGGGCGTAAAGCGTACGTAGGCTGTTTCGTAAGTCGTGTGTGAAAGGCGGGGGCCCAACCCCCGGACTGCTTTGGAAACTGTATGGCTGGAGTGCAGGAGAGGTAAGTGGAATTCCTAG	0.502	0.5	k__Bacteria; p__Firmicutes; c__Clostridia; o__Clostridiales
TACAGAGGTCTCAAGCGTTGTTCGGAATCACTGGGCGTAAAGCGTGCGTAGGCTATTTCGTAAGTCGTGTGTGAAAGCCCGGGGCTCAACCCCGGGACTGCATTTGGAACTGTAAGGCTAGAGTGTCGGAGAGGCAGGCGGAATTCCTAG	0.502	0.5	k__Bacteria
TACAGAGGTCTCAAGCGTTGTTCGGAATCACTGGGCGTAAAGCGTGCGTAGGCTGTTTCGTAAGTCAGTTGTGAAACCCGTAGGCTCAACCTACGGCTTGCAATTGAAACTGGCGAGCTAGAGTACAGGAGAGGCAGGCGGAATTCCTAG	0.502	0.5	k__Bacteria; p__; c__; o__; f__; g__; s__
TACAGAGGTCTCAAGCGTTGTTCGGAATCACTGGGCGTAAAGCGTGCGTAGGCTGTTTCGTAAGTCATGTGTGAAAGGCGCGGGCTCAACTTGAGTGCTGCATTTCAAACTGGAAGTCTAGAGTGCAGGAGAGGAGAATGGAATTCCTAG	0.502	0.5	k__Bacteria; p__Firmicutes; c__Clostridia; o__Clostridiales; f__Clostridiaceae; g__Clostridium
TACAGAGGTCTCAAGCGTTGTTCGGAATCACTGGGCGTAAAGCGTGCGTAGGCTGTTTCGTAAGTCATGTGTGAAATCCCGGGGCTCAACCCCGGAACTGCATTTGAAACTGTAGCCCTTGAGTATCGGAGAGGCAGGCGGAATTCCTAG	0.502	0.5	k__Bacteria
TACAGAGGTCTCAAGCGTTGTTCGGAATCACTGGGCGTAAAGCGTGCGTAGGCTGTTTCGTAAGTCGTATGTGAAAGGCGGGGGCCCAACCCCCGGACTGCTTTGGAAACTGTATGGCTGGAGTGCAGGAGAGGTAAGTGGAATTCCTAG	0.502	0.5	k__Bacteria
TACAGAGGTCTCAAGCGTTGTTCGGAATCACTGGGCGTAAAGCGTGCGTAGGCTGTTTCGTAAGTCGTGTGTGAAAGGCAAGGGCTCAACCCTTGGACTGCTTCGGAAACTGTGCTGCTGGAGTGTCGGAGAGGCAAGTGGAATTCCTAG	0.502	0.5	k__Bacteria
TACAGAGGTCTCAAGCGTTGTTCGGAATCACTGGGCGTAAAGCGTGCGTAGGCTGTTTCGTAAGTCGTGTGTGAAAGGCCGGGGCTCAACCCCGGGACTGCATTGGAAACCGTAAAGCTAGAGTGCCGGAGAGGTAAGCGGAATTCCTAG	0.502	0.5	k__Bacteria
TACAGAGGTCTCAAGCGTTGTTCGGAATCACTGGGCGTAAAGCGTGCGTAGGCTGTTTCGTAAGTCGTGTGTGAAAGGCCGGGGCTCAACTCCGGGACTGCATTGGAAACTGTCAGACTGGAGTGTCGGAGAGGTAAGCGGAATTCCTAG	0.502	0.5	k__Bacteria
TACAGAGGTCTCAAGCGTTGTTCGGAATCACTGGGCGTAAAGCGTGCGTAGGCTGTTTCGTAAGTCGTGTGTGAAAGGCGCGGGCTCAACCCCGGGCATGCATTGGAAACTGGCGGGCTGGAGTGCCGAAGAGGTAAGCGGAATTCCTAG	0.502	0.5	k__Bacteria
TACAGAGGTCTCAAGCGTTGTTCGGAATCACTGGGCGTAAAGCGTGCGTAGGCTGTTTCGTAAGTCGTGTGTGAAAGGCGCGGGCTCAACCCGCGGACGGCACATGATACTGCGAGACTAGAGTAATGGAGGGGGAACCGGAATTCTCGG	0.813	0.5	k__Bacteria; p__Verrucomicrobia; c__Verrucomicrobiae; o__Verrucomicrobiales; f__Verrucomicrobiaceae; g__Akkermansia; s__muciniphila
TACAGAGGTCTCAAGCGTTGTTCGGAATCACTGGGCGTAAAGCGTGCGTAGGCTGTTTCGTAAGTCGTGTGTGAAAGGCGGGGGCCCAACCCCCGGACTGCTTTGGGAACTGCACGGCTGGAGTGCAGGAGAGGTAAGTGGAATTCCTAG	0.502	0.5	k__Bacteria
TACAGAGGTCTCAAGCGTTGTTCGGAATCACTGGGCGTAAAGCGTGCGTAGGCTGTTTCGTAAGTCGTGTGTGAGAGGCGCGGGCTCAACCCCGTACAGCCGTTGAAACTGCCGGGCTCGAGTGGGCGAGAAGTATGCGGAATGCGTGGT	0.502	0.5	k__Bacteria; p__Verrucomicrobia; c__Verrucomicrobiae; o__Verrucomicrobiales; f__Verrucomicrobiaceae; g__Akkermansia; s__muciniphila
TACAGAGGTCTCAAGCGTTGTTCGGAATCACTGGGCGTAAAGGGAGCGCAGGCGGCACGGCAAGTCTGGTGTGAAAGCTCGGGGCCCAACCCCGGGACTGCATTGGAAACTGCCGGGCTGGAGTGCCGGAGGGGTAAGCGGAATTCCTGG	0.502	0.5	k__Bacteria; p__Firmicutes; c__Clostridia; o__Clostridiales
TACAGAGGTCTCAAGCGTTGTTCGGAATCACTGGGCGTAAAGGGTGCGTAGGTGGTTTCTTAAGTCAGAGGTGAAAGGCTACGGCTCAACCGTAGTAAGCCTTTGAAACTGGGGAACTTGAGTGCAGGAGAGGAAAGCGGAATTCCTAGT	0.502	0.5	k__Bacteria; p__Firmicutes; c__Clostridia; o__Clostridiales; f__Peptostreptococcaceae
TACAGAGGTCTCAAGCGTTGTTCGGAATCACTGGGTGTAAAGGGAGCGTAGACGGTGATGCAAGTCAGAAGTGAAAGCCCGGGGCTCAACTCCGGGACTGCTTTTGAAACTGTGTTGCTAGATTGCAGGAGAGGTAAGTGGAATTCCTAG	0.502	0.5	k__Bacteria; p__Firmicutes; c__Clostridia; o__Clostridiales; f__Lachnospiraceae
TACAGAGGTCTCAAGCGTTGTTCGGAATTACTGGGTGTAAAGGGAGCGTAGGCGGACTTTTAAGTGAGATGTGAAATACTCGGGCTCAACTTGAGTGCTGCATTTCAAACTGGAAGTCTAGAGTGCAGGAGAGGAGAATGGAATTCTTAG	0.502	0.5	k__Bacteria; p__Firmicutes; c__Clostridia; o__Clostridiales; f__Clostridiaceae; g__; s__
TACAGAGGTCTCAAGCGTTGTTCGGATTCATTGGGCGTAAAGGGTGCGTAGGTGGCGCGCTAAGTCAGGTGTGAAATTTCGGAGCTTAACTCCGAAACTGCATTTGATACTGGCGTGCTCGAGGACTGGAGAGGAGACTGGAATTCACGG	0.5	0.5	k__Bacteria; p__Verrucomicrobia; c__[Spartobacteria]; o__[Chthoniobacterales]; f__[Chthoniobacteraceae]; g__DA101; s__
TACAGAGGTGGCAAGCGTTATCCGGATTTACTGGGTGTAAAGGGAGCGTAGGCGGCGATGCAAGTCAGAAGTGAAAGCCCGGGGCTCAACTCCGGGACTGCTTTTGAAACTGTGTTGCTAGATTGCAGGAGAGGTAAGTGGAATTCCTAG	0.502	0.5	k__Bacteria; p__Firmicutes; c__Clostridia; o__Clostridiales; f__Lachnospiraceae; g__Coprococcus; s__
TACATAGGGAGCAAGCGTTATCCGGAATTATTGGGTGTAAAGGGTGCGTAGACGGAGGAACAAGTTAGTTGTGAAATCCCTCGGCTTAACTGAGGAACTGCAACTAAAACTATTCCCCTTGAGTGTCGGAGAGGAAAGTGGAATTCCTAG	0.5	0.546	k__Bacteria; p__Firmicutes; c__Clostridia; o__Clostridiales; f__; g__; s__
TACATAGGGAGCAAGCGTTATCCGGAATTATTGGGTGTAAAGGGTGCGTAGACGGGAAATTAAGTTAGTTGTGAAATCCCTTGGCTTAACTGAGGAACTGCAACTAAAACTGATTTTCTTGAGTACTGGAGAGGAAAGTGGAATTCCTAG	0.502	0.5	k__Bacteria; p__Firmicutes; c__Clostridia; o__Clostridiales; f__; g__; s__
TACATAGGGAGCAAGCGTTATCCGGATTTATTGGGTGTAAAGGGAGCACAGACGGCTGTGCAAGTCTGGAGTGAAAGGCGGGGGCCCAACCCCCGGACTGCTCTGGAAACTGTAAAGCTGGAGTGCAGGAGAGGTAAGCGGAATTCCTAG	0.5	0.5	k__Bacteria; p__Firmicutes; c__Clostridia; o__Clostridiales; f__; g__; s__
TACATAGGGAGCAAGCGTTATCCGGATTTATTGGGTGTAAAGGGTGCGTAGACGGGAAAGCAAGTTAGTTGTGAAATCCCTCGGCTTAACTGAGGAACTGCAACTAAAACTGTTTTTCTTGAGTGTCGGAGAGGAAAGTGGAATTCCTAG	0.5	0.5	k__Bacteria; p__Firmicutes; c__Clostridia; o__Clostridiales; f__; g__; s__
TACATAGGGAGCAAGCGTTATCCGGATTTATTGGGTGTAAAGGGTGCGTAGACGGGAAATTAAGTTAGTTGTGAAATCCCTCGGCTTAACTGAGGAACTGCAACTAAAACTGATTTTCTTGAGTACTGGAGAGGAAAGTGGAATTCCTAG	0.502	0.5	k__Bacteria; p__Firmicutes; c__Clostridia; o__Clostridiales; f__; g__; s__
TACATAGGGAGCGAGCGTTATCCGGATTTATTGGGTGTAAAGGGTGCGTAGACGGGAATACAAGCTGGTTGTGAAATCCCTCGGCTCAACCGAGGAACTGCAACCAAAACTATATTTCTTGAGTGCTGGAGAGGAAAGTGGAATTCCTAG	0.502	0.5	k__Bacteria; p__Firmicutes; c__Clostridia; o__Clostridiales; f__; g__; s__
TACATAGGGAGCGAGCGTTATCCGGATTTATTGGGTGTAAAGGGTGCGTAGACGGGAATACAAGTTGGTTGTGAAAGCCCTCGGCTTAACTGAGGAACTGCAACCAAAACTATATTTCTTGAGTATCGGAGAGGAAAGTGGAATTCCTAG	0.5	0.512	k__Bacteria; p__Firmicutes; c__Clostridia; o__Clostridiales; f__; g__; s__
TACATAGGGAGCGAGCGTTATCCGGATTTATTGGGTGTAAAGGGTGCGTAGACGGGAATTTAAGTTGGTTGTGAAATCCCTCGGCTCAACCGAGGAACTGCAACCAAAACTGGATTTCTTGAGTACTGGAGAGGAAAGTGGAATTCCTAG	0.5	0.6	k__Bacteria; p__Firmicutes; c__Clostridia; o__Clostridiales; f__; g__; s__
TACATAGGGGGCAAGCGTTATCCGGAATTATTGGGTGTAAAGGGTGCGTAGACGGAAGAACAAGTTGGTTGTGAAATCCCTCGGCTCAACTGAGGAACTGCAACCAAAACTATTCTCCTTGAGTGTCGGAGAGGAAAGTGGAATTCCTAG	0.694	0.5	k__Bacteria; p__Firmicutes; c__Clostridia; o__Clostridiales; f__; g__; s__
TACATAGGGGGCAAGCGTTATCCGGAATTATTGGGTGTAAAGGGTGCGTAGACGGGAAATTAAGTTAGTTGTGAAATCCCCAGGCTCAACTTGGGAATTGCAACTAAAACTGGTTTTCTTGAGTACTGGAGAGGAAAGTGGAATTCCTAG	0.502	0.5	k__Bacteria; p__Firmicutes; c__Clostridia; o__Clostridiales; f__; g__; s__
TACATAGGGGGCAAGCGTTATCCGGATTTACTGGGTGTAAAGGGAGCGTAGACGGCTGTGCAAGTCAGAAGTGAAGGCCCGGGGCTCAACCGCGGGACTGCTTTTGAAACTGTGTAGCTAGAGTGCAGGAGAGGTAAGTGGAATTCCTAG	0.502	0.5	k__Bacteria; p__Firmicutes; c__Clostridia; o__Clostridiales; f__Lachnospiraceae
TACATAGGGTGCAAGCGTTAATCAGAATTACTGGGCGTAAAACGTGCGCAAGCGGTTTTGTAAGACAGGCGTGAAATCCCCGGGCTCAACCTGGGAATTACACTTATGACTGCAAGACTGGAGTGCGGCAGAGGGGGATGGAATTCCGCG	0.5	0.5	k__Bacteria; p__Proteobacteria; c__Betaproteobacteria; o__Burkholderiales; f__Comamonadaceae
TACATAGGGTGCAAGCGTTATCCGGAATTATTGGGCGTAAAGCGTCTGTAGGTGGTTTATTAAGTCTAGAGTCAAAGACCGAAGCTCAACTTCGGCACGCTTTGGATACTGATAAACTAGAGTTGTAGAGAGGTTAGCGGAACTCCAAGT	0.502	0.5	k__Bacteria; p__Tenericutes; c__Mollicutes; o__Mycoplasmatales; f__Mycoplasmataceae; g__Mycoplasma; s__
TACATAGGGTGCAAGCGTTGTCCGGAATTATTGGGCGTAAAGAGCTCGTAGGTCGTTTGTCGCGTCGATTGTGAAAATCTGAGGCTCAACCTCAGACCTGCAGTCGATACGGGCAAACTAGAGTGTGGTAGGGGAGACTGGAATTCCTGG	0.5	0.5	k__Bacteria; p__Actinobacteria; c__Actinobacteria; o__Actinomycetales; f__ACK-M1; g__; s__
TACATAGGGTGCAAGCGTTGTCCGGAATTATTGGGCGTAAAGAGCTCGTAGGTGGTCGATCACGTCGGATGTGAAATTCTGAGGCTTAACCTCGGACCTGCATTCGATACGGGTTGACTAGAGTGTGGTAGGGGAGACTGGAATTCCTGG	0.5	0.5	k__Bacteria; p__Actinobacteria; c__Actinobacteria; o__Actinomycetales; f__ACK-M1; g__; s__
TACATAGGGTGCAAGCGTTGTCCGGAATTATTGGGCGTAAAGAGCTCGTAGGTTGTTCGTTACGTCGGATGTGAAAATCTGGGGCTCAACCCCAGACCTGCATTCGATACGGGCGAACTGGAGTGTGGTAGGGGAGACTGGAATTCCTGG	0.5	0.506	k__Bacteria; p__Actinobacteria; c__Actinobacteria; o__Actinomycetales; f__ACK-M1; g__; s__
TACCTCTTTCTCCCTCTTTTTTCTTAATCCCTTTTCTTACATCTTTCTTAGGCTGTTTCGTAAGTCGTGTGTGAAAGGCGCGGGCTCAACCCGCGGACGGCACATGATACTGCGAGACTAGAGTAATGGAGGGGGAACCGGAATTCTCGG	0.502	0.5	k__Bacteria; p__Verrucomicrobia; c__Verrucomicrobiae; o__Verrucomicrobiales; f__Verrucomicrobiaceae; g__Akkermansia; s__muciniphila
TACCTCTTTCTCCCTCTTTTTTCTTAATCCCTTTTCTTCCATCTTTCTTAGGCTGTTTCGTAAGTCGTGTGTGAAAGGCGCGGGCTCAACCCGCGGACGGCACATGATACTGCGAGACTAGAGTAATGGAGGGGGAACCGGAATTCTCGG	0.502	0.5	k__Bacteria; p__Verrucomicrobia; c__Verrucomicrobiae; o__Verrucomicrobiales; f__Verrucomicrobiaceae; g__Akkermansia; s__muciniphila
TACGAAAGGTGCGAGCGTTAATCGGAATTACTGGGCGTAAAGCGCGCGTAGGCGGCTATTTAAGTCTGATGTGAAATCCCCGGGCTCAACCTGGGAATTGCATCGGATACTGACTAGCTAGAATGCGGTAGAGGGGGGTGGAATTCCAGG	0.5	0.5	k__Bacteria; p__Proteobacteria; c__Gammaproteobacteria; o__Oceanospirillales; f__Alcanivoracaceae; g__Alcanivorax; s__
TACGAAAGGTGCGAGCGTTAATCGGAATTACTGGGCGTAAAGCGCGCGTAGGCGGCTATTTAAGTCTGATGTGAAATCCCCGGGCTCAACCTGGGAATTGCATCGGATACTGACTAGCTAGAATGCGGTAGAGGGGGGTGGAGTTCCAGG	0.5	0.5	k__Bacteria; p__Proteobacteria; c__Gammaproteobacteria; o__Oceanospirillales; f__Alcanivoracaceae; g__Alcanivorax; s__
TACGAACTGTGCAAACGTTATTCGGAATCACTGGGCTTACAGGGTGCGTAGGCGGCATTTTAAGTCAGGTGTGAAATCCCCCGGCTCAACCGGGGAACTGCGCCTGAGACTGGATTGCTCGAGTGAGGCAGGGGTGTACGGAACTTCCGG	0.5	0.5	k__Bacteria; p__Planctomycetes; c__Planctomycetia; o__Planctomycetales; f__Planctomycetaceae; g__Planctomyces; s__
TACGAAGGAGGCTAGCGTTGTTCGGAATTACTGGGCGTAAAGAGCGTGTAGGCGGATAACTCAGTTAGAGGTGAAATCCCGGGGCTTAACCTCGGAACTGCCTTTAATACTAGTTATCTAGAGATTGTGAGGGGATAGCGGAATACCCAG	0.5	0.5	k__Bacteria; p__Proteobacteria; c__Alphaproteobacteria
TACGAAGGATGCGAGCGTTATCCGGAATTATTGGGCGTAAAGAGGGAGCAGGCGGCAGCAAAGGTCTGTGGTGAAAGACTGAAGCTTAACTTCAGTAAGCCATAGAAACCGGGCAGCTAGAGTGCAGGAGAGGATCGTGGAATTCCATGT	0.502	0.5	k__Bacteria; p__Firmicutes; c__Erysipelotrichi; o__Erysipelotrichales; f__Erysipelotrichaceae; g__Clostridium; s__cocleatum
TACGAAGGATGCGAGCGTTATCCGGATTTATTGGGTTTAAAGGGTGCGCAGGCGGAAGCGCAAGTCAGCGGTAAAATTGAGAGGCTCAACCTCTTCCCGCCGTTGAAACTGCGTTTCTTGAGTGGGCGAGAAGTACGCGGAATGCGTGGT	0.502	0.5	k__Bacteria; p__Bacteroidetes; c__Bacteroidia; o__Bacteroidales; f__S24-7; g__; s__
TACGAAGGGAACTAGCGTTGTTCGGATTTACTGGGCGTAAAGAGCACGTAGGCGGATTGGTCAGTTGGGGGTGAAAGCCCGGAGCTCAACTCCGGAACTGCCTTCAATACTGCCAATCTAGAGTCCGTAAGGGGGTGGTGGAATTCCGAG	0.502	0.5	k__Bacteria; p__Proteobacteria; c__Alphaproteobacteria; o__Kiloniellales; f__Kiloniellaceae; g__Thalassospira; s__
TACGAAGGGCCCGAGCGTTGCGCGGAATCACTGGGCTTAAAGCGTACGCAGGCGGATGCGCAGGTACCTTGTGAAATCCCTCGGCTCAACCGAGGAACTGCTTGGTAAACCGCGTGTCTTGAGACAGATAGAGGTGGTCGGAACGCTCGG	0.502	0.5	k__Bacteria; p__Planctomycetes; c__Phycisphaerae; o__Phycisphaerales; f__; g__; s__
TACGAAGGGGGCAAGCGTTATCCGGATTTACTGGGTGTAAAGGGAGCGTAGGCGGCAAGGTAAGCCAGAAGTGAAAGCCCGTGGCTCAACTGCGGGACTGCTTTTGGAACTATCTAGCTAGATTGCAGGAGAGGTAAGTGGAATTCCTAG	0.502	0.5	k__Bacteria; p__Firmicutes; c__Clostridia; o__Clostridiales; f__Lachnospiraceae; g__Coprococcus; s__
TACGAAGGGGGCAAGCGTTGCTCGGAATGACTGGGCGTAAAGGGCGCGTAGGCGGTTGTTACAGTCAGATGTGAAATTCCCGGGCTTAACCTGGGGGCTGCATTTGATACGTGATGACTAGAGTGTGAGAGAGGGTTGTGGAATTCCCAG	0.502	0.5	k__Bacteria; p__Proteobacteria; c__Alphaproteobacteria; o__Rhodospirillales; f__Acetobacteraceae; g__Gluconacetobacter
TACGAAGGGGGCAAGCGTTGCTCGGAATGACTGGGCGTAAAGGGCGCGTAGGCGGTTTGCACCGTCAGATGTGAAATTCCCGGGCTCAACCTGGGGGCTGCATTTGATACGTGTGGACTTGAGTGGGGAAGAGGGTCGTGGAATTCCCAG	0.5	0.5	k__Bacteria; p__Proteobacteria; c__Alphaproteobacteria; o__Rhodospirillales; f__Acetobacteraceae; g__; s__
TACGAAGGGGGCAAGCGTTGTTCGGAATTACTGGGCGTAAAGGGCGTGTAGGCGGATCGACCAGTCAGGGGTGAAATCCCGAGGCTCAACCTCGGAACTGCCTTTGATACTGGAAGTCTTGAGTTCGGGAGAGGTGAGTGGAATTCCGAG	0.502	0.5	k__Bacteria; p__Proteobacteria; c__Alphaproteobacteria; o__Rhizobiales
TACGAAGGGGGCAAGCGTTGTTCGGAATTACTGGGCGTAAAGGGCGTGTAGGCGGATCGACCAGTCAGGGGTGAAATCCCGGGGCTCAACCTCGGAACTGCCTTTGATATTGTCGATCTAGAGTCTGTGAGAGGGTGGCGGAATACCCAG	0.502	0.5	k__Bacteria; p__Proteobacteria; c__Alphaproteobacteria; o__Kiloniellales; f__; g__; s__
TACGAAGGGGGCGAGCGTTATTCGGAATCACTGGGCGTAAAGCGTGCGTAGGCTGTTTTGTAAGTCAGAAGTGAAAGCCCAGGGCTTAACCCTGGAATTGCTTTTGAAACTACAAGACTCGAATTCGGGAGAGGATAGCGGAATTGTCAG	0.5	0.5	k__Bacteria; p__Proteobacteria; c__Alphaproteobacteria; o__BD7-3; f__; g__; s__
TACGAAGGGGGCTAGCGTTGCTCGGAATCACTGGGCGTAAAGGGCGCGTAGGCGGACTTTTAAGTCGGAGGTGAAAGCCCAGGGCTCAACCCTGGAATTGCCTTCGATACTGGGAGTCTTGAGTTCGGAAGAGGTTGGTGGAACTGCGAG	0.5	0.5	k__Bacteria; p__Proteobacteria; c__Alphaproteobacteria; o__Rhizobiales; f__; g__; s__
TACGAAGGGGGCTAGCGTTGCTCGGAATCACTGGGCGTAAAGGGCGCGTAGGCGGCCGATTAAGTCGGGGGTGAAAGCCTGTGGCTCAACCACAGAATTGCCTTCGATACTGGTTGGCTTGAGACCGGAAGAAGACAGCGGAACTGCGAG	0.502	0.5	k__Bacteria; p__Proteobacteria; c__Alphaproteobacteria; o__Rhizobiales; f__Methylobacteriaceae
TACGAAGGGGGCTAGCGTTGCTCGGAATCACTGGGCGTAAAGGGCGCGTAGGCGGCCGATTAAGTCGGGGGTGAAAGCCTGTGGCTCAACCACAGAATTGCCTTCGATACTGGTTGGCTTGAGACCGGAAGAGGACAGCGGAACTGCGAG	0.505	0.5	k__Bacteria; p__Proteobacteria; c__Alphaproteobacteria; o__Rhizobiales; f__Methylobacteriaceae; g__; s__
TACGAAGGGGGCTAGCGTTGCTCGGAATCACTGGGCGTAAAGGGCGTGTAGGCGGCCGATTAAGTCGGGGGTGAAAGCCTGTGGCTCAACCACAGAATTGCCTTCGATACTGGTTGGCTTGAGACCGGAAGAGGACAGCGGAACTGCGAG	0.502	0.5	k__Bacteria; p__Proteobacteria; c__Alphaproteobacteria; o__Rhizobiales; f__Methylobacteriaceae
TACGAAGGGGGCTAGCGTTGCTCGGAATCACTGGGCGTAAAGGGTGCGTAGGCGGGTCTTTAAGTCAGAGGTGAAATCCTGGAGCTCAACTCCAGAACTGCCTTTGATACTGAGGATCTTGAGTTCGGGAGAGGTGAGTGGAACTGCGAG	0.5	0.5	k__Bacteria; p__Proteobacteria; c__Alphaproteobacteria; o__Rhizobiales; f__Bradyrhizobiaceae
TACGAAGGGGGCTAGCGTTGCTCGGAATCACTGGGCGTAAAGGGTGCGTAGGCGGGTCTTTAAGTCAGGGGTGAAATCCTGGAGCTCAACTCCAGAACTGCCTTTGATACTGAAGATCTTGAGTTCGGGAGAGGTGAGTGGAACTGCGAG	0.5	0.5	k__Bacteria; p__Proteobacteria; c__Alphaproteobacteria; o__Rhizobiales; f__Bradyrhizobiaceae; g__Bradyrhizobium
TACGAAGGGGGCTAGCGTTGCTCGGAATCACTGGGCGTAAAGGGTGCGTAGGCGGGTCTTTAAGTCAGGGGTGAAATCCTGGAGCTCAACTCCAGAACTGCCTTTGATACTGAAGATCTTGAGTTCGGGAGAGGTGAGTGGAACTGTGAG	0.5	0.5	k__Bacteria; p__Proteobacteria; c__Alphaproteobacteria; o__Rhizobiales; f__Bradyrhizobiaceae
TACGAAGGGGGCTAGCGTTGCTCGGAATCACTGGGCGTAAAGGGTGCGTAGGCGGGTTTCTAAGTCAGAGGTGAAAGCCTGGAGCTCAACTCCAGAACTGCCTTTGATACTGGAAGTCTTGAGTATGGCAGAGGTGAGTGGAACTGCGAG	0.5	0.5	k__Bacteria; p__Proteobacteria; c__Alphaproteobacteria; o__Rhizobiales; f__Bradyrhizobiaceae; g__Bosea; s__genosp.
TACGAAGGGGGCTAGCGTTGCTCGGAATCACTGGGCGTAAAGGGTGCGTAGGCGGGTTTCTAAGTCAGAGGTGGAAGCCTGGAGCTCAACTCCAGAACTGCCTTTGATACTGGAAGTCTTGAGTATGGCAGAGGTGAGTGGAACTGCGAG	0.5	0.5	k__Bacteria; p__Proteobacteria; c__Alphaproteobacteria; o__Rhizobiales; f__Bradyrhizobiaceae; g__Bosea; s__genosp.
TACGAAGGGGGCTAGCGTTGCTCGGAATCACTGGGCGTAAAGGGTGCGTAGGCGGGTTTTTAAGTCAGAGGTGAAATCCTGGAGCTCAACTCCAGAACTGCCTTTGATACTGGGAATCTTGAGTATGGAAGAGGTGAGTGGAACTGCGAG	0.5	0.5	k__Bacteria; p__Proteobacteria; c__Alphaproteobacteria; o__Rhizobiales; f__Bradyrhizobiaceae; g__Bosea; s__genosp.
TACGAAGGGGGCTAGCGTTGCTCGGAATCACTGGGCGTAAAGGTGCGTAGGCGGGTCTTTAAGTCAGGGGTGAAATCCTGGAGCTCAACTCCAGAACTGCCTTTGATACTGAAGATCTTGAGTTCGGGAGAGGTGAGTGGAACTGCGAGT	0.5	0.506	k__Bacteria; p__Proteobacteria; c__Alphaproteobacteria; o__Rhizobiales; f__Bradyrhizobiaceae; g__Bradyrhizobium
TACGAAGGGGGCTAGCGTTGCTCGGAATCATTGGGCGTAAAGGGCGCGTAGGCGGCGCGGTTGGTCAGGCGTGAAATCCCCGGGCTCAACCCAGGGACTGCGCTTGATACGGCCGGGCTGGAGGATGGAAGAGGGCCGCGGAATTCCCAG	0.5	0.5	k__Bacteria; p__Proteobacteria; c__Alphaproteobacteria; o__Rhodospirillales; f__Acetobacteraceae; g__; s__
TACGAAGGGGGCTAGCGTTGCTCGGAATCATTGGGCGTAAAGGGCGCGTAGGCGGCGCGGTTGGTCAGGCGTGAAATCCCCGGGCTCAACCCAGGGACTGCGCTTGATACGGCCGGGCTGGAGGATGGAAGAGGGCCGCGGACTTCCCAG	0.5	0.5	k__Bacteria; p__Proteobacteria; c__Alphaproteobacteria; o__Rhodospirillales; f__Acetobacteraceae
TACGAAGGGGGCTAGCGTTGCTCGGAATTACTGGGCGTAAAGCGCACGTAGGCGGACCGATAAGTCGGGGGTGAAATCCTGGAGCTCAACTCCAGAACTGCCTCCGAAACTGCCGGCCTTGAGTTCGGGAGAGGTGAGTGGAACTGCGAG	0.5	0.5	k__Bacteria; p__Proteobacteria; c__Alphaproteobacteria; o__Rhizobiales; f__Hyphomicrobiaceae; g__Rhodoplanes; s__
TACGAAGGGGGCTAGCGTTGCTCGGAATTACTGGGCGTAAAGGGAGCGTAGGCGGACATTTAAGTCAGAGGTGAAATCCCGGAGCTTAACTTCGGAACTGCCTTTGATACTGGGTGTCTTGAGTGTGAGAGAGGTATGTGGAACTCCGAG	0.5	0.5	k__Bacteria; p__Proteobacteria; c__Alphaproteobacteria; o__Caulobacterales; f__Caulobacteraceae; g__Mycoplana; s__
TACGAAGGGGGCTAGCGTTGCTCGGAATTACTGGGCGTAAAGGGAGCGTAGGCGGACATTTAAGTCAGGGGTGAAATCCCGGGGCTCAACCTCGGAATTGCCTTTGATACTGGGTGTCTTGAGTATGAGAGAGGTGTGTGGAACTCCGAG	0.505	0.5	k__Bacteria; p__Proteobacteria; c__Alphaproteobacteria; o__Caulobacterales; f__Caulobacteraceae; g__Brevundimonas; s__vesicularis
TACGAAGGGGGCTAGCGTTGCTCGGAATTACTGGGCGTAAAGGGAGCGTAGGCGGACATTTAAGTCAGGGGTGAAATCCCGGGGCTCAACCTCGGAATTGCCTTTGATACTGGGTGTCTTGAGTGTGATAGAGGTAAGTGGAACTCCGAG	0.5	0.5	k__Bacteria; p__Proteobacteria; c__Alphaproteobacteria; o__Caulobacterales; f__Caulobacteraceae
TACGAAGGGGGCTAGCGTTGCTCGGAATTACTGGGCGTAAAGGGCGCGTAGGCGGACAGTTTAGTCAGAGGTGAAAGCCCAGGGCTCAACCTTGGAATAGCCTTTGATACTGACTGTCTTGAGTACGGGAGAGGTGTGTGGAACTCCGAG	0.5	0.5	k__Bacteria; p__Proteobacteria; c__Alphaproteobacteria; o__Caulobacterales; f__Caulobacteraceae; g__Phenylobacterium; s__
TACGAAGGGGGCTAGCGTTGCTCGGAATTACTGGGCGTAAAGGGCGCGTAGGCGGACAGTTTAGTCAGAGGTGAAAGCCCAGGGCTTAACCTTGGAATAGCCTTTGATACTGACTGTCTTGAGTACGGGAGAGGTGTGTGGAACTCCGAG	0.5	0.5	k__Bacteria; p__Proteobacteria; c__Alphaproteobacteria; o__Caulobacterales; f__Caulobacteraceae; g__Phenylobacterium; s__
TACGAAGGGGGCTAGCGTTGCTCGGAATTACTGGGCGTAAAGGGCGCGTAGGCGGACATTTAAGTCAGGGGTGAAATCCCAGAGCTCAACTCTGGAACTGCCTTTGATACTGGGTGTCTTGAGTGTGAGAGAGGTATGTGGAACTCCGAG	0.5	0.5	k__Bacteria; p__Proteobacteria; c__Alphaproteobacteria; o__Caulobacterales; f__Caulobacteraceae; g__Brevundimonas; s__
TACGAAGGGGGCTAGCGTTGTTCGGAATCACTGGGCGTAAAGCGCACGTAGGCGGACTTTTAAGTCAGAGGTGAAAGCCTGGAGCTCAACTCCAGAACTGCCTTTGATACTGGGAGTCTCGAGTTCGGAAGAGGTTGGTGGAACTGCGAG	0.5	0.5	k__Bacteria; p__Proteobacteria; c__Alphaproteobacteria; o__Rhizobiales; f__Xanthobacteraceae; g__; s__
TACGAAGGGGGCTAGCGTTGTTCGGAATCACTGGGCGTAAAGCGCGCGTAGGCGGACTTTTAAGTCAGGGGTGAAATCCCGAGGCTCAACCTCGGAACTGCCTTTGATACTGGAAGTCTTGAGTTCGAGAGAGGTGAGTGGAATACCGAG	0.502	0.5	k__Bacteria; p__Proteobacteria; c__Alphaproteobacteria; o__Rhizobiales; f__Cohaesibacteraceae; g__Cohaesibacter; s__
TACGAAGGGGGCTAGCGTTGTTCGGAATGACTGGGCGTAAAGCGCACGTAGGCGGACATTTAAGTCAGGGGTGAAATCCCGGGGCTCAACCTCGGAACTGCCTTTGATACTGGGTGTCTGGAGTGTGGAAGAGGTGAGTGGAATTCCGAG	0.502	0.5	k__Bacteria; p__Proteobacteria; c__Alphaproteobacteria; o__Rhizobiales; f__Aurantimonadaceae; g__; s__
TACGAAGGGGGCTAGCGTTGTTCGGAATTACTGGGCGTAAAGCGCACGCAGGCGGTCCGATTAGTCAGAAGTGAAAGCCCCGGGCTCAACCTGGGAACTGCTTTTGATACTGCCGGACTAGAATCACGGAGAGGGTAGTGGAATTCCGAG	0.5	0.5	k__Bacteria; p__Proteobacteria; c__Alphaproteobacteria; o__Rhodospirillales; f__Rhodospirillaceae; g__Magnetospirillum; s__
TACGAAGGGGGCTAGCGTTGTTCGGAATTACTGGGCGTAAAGCGCACGTAGGCGGACATTTAAGTCAGGGGTGAAATCCCGGGGCTCAACCCCGGAACTGCCTTTGATACTGGGTGTCTTGAGTGTGGAAGAGGTGAGTGGAATTCCGAG	0.5	0.5	k__Bacteria; p__Proteobacteria; c__Alphaproteobacteria; o__Rhizobiales; f__Aurantimonadaceae; g__; s__
TACGAAGGGGGCTAGCGTTGTTCGGAATTACTGGGCGTAAAGCGCACGTAGGCGGACATTTAAGTCAGGGGTGAAATCCCGGGGCTCAACCTCGGAACTGCCTTTGATACTGGGTGTCTAGAGTGTGGAAGAGGTAAGTGGAATTGCGAG	0.5	0.5	k__Bacteria; p__Proteobacteria; c__Alphaproteobacteria; o__Rhizobiales; f__Rhizobiaceae
TACGAAGGGGGCTAGCGTTGTTCGGAATTACTGGGCGTAAAGCGCACGTAGGCGGACTATTAAGTCAGGGGTGAAATCCCGGGGCTCAACCCCGGAACTGCCTTTGATACTGGTAGTCTAGAGTTCGAGAGAGGTGAGTGGAATTCCGAG	0.5	0.5	k__Bacteria; p__Proteobacteria; c__Alphaproteobacteria; o__Rhizobiales; f__Phyllobacteriaceae
TACGAAGGGGGCTAGCGTTGTTCGGAATTACTGGGCGTAAAGCGCACGTAGGCGGACTCTTAAGTCAGGTGTGAAATCCCGGGGCTCAACCTCGGAACTGCATTTGAAACTGGAAGTCTTGAGATCAGGAGAGGTTAGCGGAATACCGAG	0.5	0.5	k__Bacteria; p__Proteobacteria; c__Alphaproteobacteria; o__Rhodobacterales; f__Hyphomonadaceae; g__Hyphomonas; s__
TACGAAGGGGGCTAGCGTTGTTCGGAATTACTGGGCGTAAAGCGCACGTAGGCGGACTTTTAAGTCAGGTGTGAAATCCCAGGGCTCAACCTCGGAACTGCATTTGAAACTGGAAGTCTTGAGATCAGGAGAGGTTAGCGGAATACCGAG	0.5	0.5	k__Bacteria; p__Proteobacteria; c__Alphaproteobacteria; o__Rhodobacterales; f__Hyphomonadaceae; g__Hyphomonas; s__
TACGAAGGGGGCTAGCGTTGTTCGGAATTACTGGGCGTAAAGCGCACGTAGGCGGACTTTTAAGTCAGGTGTGAAATCCCGGGGCTCAACCTCGGAACTGCATTTGAAACTGGAAGTCTGGAGATCAGGAGAGGTTAGCGGAATACCGAG	0.5	0.5	k__Bacteria; p__Proteobacteria; c__Alphaproteobacteria; o__Rhodobacterales; f__Hyphomonadaceae; g__Hyphomonas; s__
TACGAAGGGGGCTAGCGTTGTTCGGAATTACTGGGCGTAAAGCGCACGTAGGCGGACTTTTAAGTCAGGTGTGAAATCCCGGGGCTCAACCTCGGAACTGCATTTGAAACTGGAAGTCTTGAGACCAGGAGAGGTTAGCGGAATACCGAG	0.5	0.5	k__Bacteria; p__Proteobacteria; c__Alphaproteobacteria; o__Rhodobacterales; f__Hyphomonadaceae; g__Hyphomonas; s__
TACGAAGGGGGCTAGCGTTGTTCGGAATTACTGGGCGTAAAGCGCACGTAGGCGGACTTTTAAGTCAGGTGTGAAATCCCGGGGCTCAACCTCGGAACTGCATTTGAAACTGGAAGTCTTGAGATCAGGAGAGGTTAGCGGAATACCGAG	0.5	0.5	k__Bacteria; p__Proteobacteria; c__Alphaproteobacteria; o__Rhodobacterales; f__Hyphomonadaceae; g__Hyphomonas; s__
TACGAAGGGGGCTAGCGTTGTTCGGAATTACTGGGCGTAAAGCGCACGTAGGCGGATATGTAAGTCAGGGGTGAAATCCCGGGGCTCAACCTCGGAACTGCCTTTGATACTGCAAGTCTTGAGTCCGGAAGAGGTGAGTGGAATTCCTAG	0.5	0.5	k__Bacteria; p__Proteobacteria; c__Alphaproteobacteria; o__Rhizobiales; f__Hyphomicrobiaceae; g__Hyphomicrobium
TACGAAGGGGGCTAGCGTTGTTCGGAATTACTGGGCGTAAAGCGCACGTAGGCGGATATTTAAGTCAGGGGTGAAATCCCAGAGCTCAACTCTGGAACTGCCTTTGATACTGGGTATCTTGAGTATGGAAGAGGTGAGTGGAATTCCGAG	0.5	0.5	k__Bacteria; p__Proteobacteria; c__Alphaproteobacteria; o__Rhizobiales; f__Rhizobiaceae; g__Agrobacterium; s__
TACGAAGGGGGCTAGCGTTGTTCGGAATTACTGGGCGTAAAGCGCACGTAGGCGGATATTTAAGTCAGGGGTGAAATCCCGCAGCTCAACTGCGGAACTGCCTTTGATACTGGGTATCTCGAGTATGGAAGAGGTGAGTGGAATTCCGAG	0.5	0.5	k__Bacteria; p__Proteobacteria; c__Alphaproteobacteria; o__Rhizobiales; f__Rhizobiaceae
TACGAAGGGGGCTAGCGTTGTTCGGAATTACTGGGCGTAAAGCGCACGTAGGCGGATCGATCAGTCAGGGGTGAAATCCCAGAGCTCAACTCTGGAACTGCCTTTGATACTGTCGATCTAGAGTATGGAAGAGGTGAGTGGAATTCCGAG	0.5	0.5	k__Bacteria; p__Proteobacteria; c__Alphaproteobacteria; o__Rhizobiales; f__Rhizobiaceae; g__Rhizobium; s__giardinii
TACGAAGGGGGCTAGCGTTGTTCGGAATTACTGGGCGTAAAGCGCACGTAGGCGGATTGCTAAGTCAGGGGTGAAATCCCGGGGCTCAACCTCGGAACTGCCTTTGATACTGACAGTCTTGAGTCCGGAAGAGGTGAGTGGAATTCCTAG	0.503	0.5	k__Bacteria; p__Proteobacteria; c__Alphaproteobacteria; o__Rhizobiales; f__Hyphomicrobiaceae; g__Hyphomicrobium; s__zavarzinii
TACGAAGGGGGCTAGCGTTGTTCGGAATTACTGGGCGTAAAGCGCACGTAGGCGGATTGTTAAGTGAGGGGTGAAATCCCGGGGCTCAACCCCGGAACTGCCTTTCATACTGGCAATCTTGAGTCCGAGAGAGGTGAGTGGAATTCCGAG	0.5	0.5	k__Bacteria; p__Proteobacteria; c__Alphaproteobacteria; o__Rhizobiales; f__Phyllobacteriaceae; g__; s__
TACGAAGGGGGCTAGCGTTGTTCGGAATTACTGGGCGTAAAGCGCATGCAGGCGGATCGCTAAGTCGGGGGTGAAAGCCCGAGGCTCAACCTCGGAACTGCCTTCGATACTGGCGATCTAGAGTCCGGGAGAGGTGAGTGGAACTCCGAG	0.502	0.5	k__Bacteria; p__Proteobacteria; c__Alphaproteobacteria; o__Rhizobiales; f__; g__; s__
TACGAAGGGGGCTAGCGTTGTTCGGAATTACTGGGCGTAAAGCGTACGTAGGCGGATTGTTAAGTGAGGGGTGAAATCCCGAGGCTCAACCTCGGAACTGCCTTTCATACTGGCAATCTTGAGTCCGGGAGAGGTGAGTGGAACTCCTAG	0.5	0.506	k__Bacteria; p__Proteobacteria; c__Alphaproteobacteria; o__Rhizobiales; f__Rhizobiaceae; g__Kaistia; s__
TACGAAGGGGGCTAGCGTTGTTCGGATTTACTGGGCGTAAAGCGCACGTAGGCGGGTCGTTAAGTCGGGGGTGAAATCCTGGAGCTCAACTCCAGAACTGCCTTCGATACTGGCGACCTAGAGTCCGGAAGAGGTGAGTGGAACTCCTAG	0.5	0.5	k__Bacteria; p__Proteobacteria; c__Alphaproteobacteria; o__Rhizobiales; f__Hyphomicrobiaceae; g__Devosia; s__
TACGAAGGGGTCTAGCGTTGTTCGGATTTACTGGGCGTAAAGCGCACGTAGGCGGATATTTAAGTCAGAGGTGAAATCCCAGGGCTCAACCCTGGAACTGCCTTTGATACTGGGTATCTAGAGTATGGAAGAGGTGAGTGGAATTCCGAG	0.5	0.506	k__Bacteria; p__Proteobacteria; c__Alphaproteobacteria; o__Rhizobiales; f__Bartonellaceae
TACGAAGGGTGCAAGCGTTAATCGGAATTACTGGGCGTAAAACGCGCGTAGGTGGTTCGTTAAGTTGGATGTGAAAGCCCCGGGCTCAACCTGGGAACTGCATCCAAAACTGGCGAGCTAGAGTACGGTAGAGGGTGGTGGAATTTCCTG	0.5	0.5	k__Bacteria; p__Proteobacteria; c__Gammaproteobacteria; o__Pseudomonadales; f__Pseudomonadaceae; g__Pseudomonas
TACGAAGGGTGCAAGCGTTAATCGGAATTACTGGGCGTAAAGCGCGCGTAGGTGATTCGTTAAGTTGGATGTGAAAGCCCCGGGCTCAACCTGGGAACTGCATCCAAAACTGGCGAGCTAGAGTATGGCAGAGGGTGGTGGAATTTCCTG	0.5	0.5	k__Bacteria; p__Proteobacteria; c__Gammaproteobacteria; o__Pseudomonadales; f__Pseudomonadaceae; g__Pseudomonas; s__stutzeri
TACGAAGGGTGCAAGCGTTAATCGGAATTACTGGGCGTAAAGCGCGCGTAGGTGGTTCAGTAAGTTGGATGTGAAATCCCCGGGCTCAACCTGGGAACTGCATCCAAAACTGCTGAACTAGAGTACGGTAGAGGGTGGTGGAATTTCCTG	0.5	0.5	k__Bacteria; p__Proteobacteria; c__Gammaproteobacteria; o__Pseudomonadales; f__Pseudomonadaceae; g__Pseudomonas; s__
TACGAAGGGTGCAAGCGTTAATCGGAATTACTGGGCGTAAAGCGCGCGTAGGTGGTTCGTTAAGTTGGATGTGAAAGCCCCGGGCTCAACCTAGGAACTGCATCCAAAACTGGCGAGCTAGAGTACGGTAGAGGGTGGTGGAATTTCCTG	0.502	0.5	k__Bacteria; p__Proteobacteria; c__Gammaproteobacteria; o__Pseudomonadales; f__Pseudomonadaceae; g__Pseudomonas
TACGAAGGGTGCAAGCGTTAATCGGAATTACTGGGCGTAAAGCGCGCGTAGGTGGTTCGTTAAGTTGGATGTGAAAGCCCCGGGCTCAACCTAGGAACTGCATCCAAAACTGGCGAGCTAGAGTACGGTAGAGGGTGGTGGAGTTTCCTG	0.502	0.5	k__Bacteria; p__Proteobacteria; c__Gammaproteobacteria; o__Pseudomonadales; f__Pseudomonadaceae; g__Pseudomonas
TACGAAGGGTGCAAGCGTTAATCGGAATTACTGGGCGTAAAGCGCGCGTAGGTGGTTCGTTAAGTTGGATGTGAAAGCCCCGGGCTCAACCTGGGAACTGCATCCAAAACTGGCGAGCTAGAGTACGGTAGAGGGTGGTGGAATTTCCTG	0.507	0.506	k__Bacteria; p__Proteobacteria; c__Gammaproteobacteria; o__Pseudomonadales; f__Pseudomonadaceae; g__Pseudomonas
TACGAAGGGTGCAAGCGTTAATCGGAATTACTGGGCGTAAAGCGCGCGTAGGTGGTTCGTTAAGTTGGATGTGAAAGCCCCGGGCTCAACCTGGGAACTGCATCCAAAACTGGCGAGCTAGAGTATGGCAGAGGGTGGTGGAATTTCCTG	0.502	0.5	k__Bacteria; p__Proteobacteria; c__Gammaproteobacteria; o__Pseudomonadales; f__Pseudomonadaceae; g__Pseudomonas; s__stutzeri
TACGAAGGGTGCAAGCGTTAATCGGAATTACTGGGCGTAAAGCGCGCGTAGGTGGTTCGTTAAGTTGGATGTGAAATCCCCGGGCTCAACCTGGGAACTGCATCCAAAACTGGCGAGCTAGAGTACGGTAGAGGGTGGTGGAATTTCCTG	0.502	0.5	k__Bacteria; p__Proteobacteria; c__Gammaproteobacteria; o__Pseudomonadales; f__Pseudomonadaceae; g__Pseudomonas
TACGAAGGGTGCAAGCGTTAATCGGAATTACTGGGCGTAAAGCGCGCGTAGGTGGTTCGTTAAGTTGGGTGTGAAAGCCCCGGGCTCAACCTGGGAACTGCATCCAAAACTGGCGAGCTAGAGTACGGTAGAGGGTGGTGGAATTTCCTG	0.502	0.5	k__Bacteria; p__Proteobacteria; c__Gammaproteobacteria; o__Pseudomonadales; f__Pseudomonadaceae; g__Pseudomonas
TACGAAGGGTGCAAGCGTTAATCGGAATTACTGGGCGTAAAGCGCGCGTAGGTGGTTTGTTAAGTTGGAAGTGAAAGCCCCGGGCTCAACCTGGGAACTGCTTTCAAAACTGGCAAGCTAGAGTATGGCAGAGGGTGGTGGAATTTCCTG	0.5	0.5	k__Bacteria; p__Proteobacteria; c__Gammaproteobacteria; o__Pseudomonadales; f__Pseudomonadaceae; g__Pseudomonas; s__stutzeri
TACGAAGGGTGCAAGCGTTAATCGGAATTACTGGGCGTAAAGCGTGCGTAGGCGGTTTGTTAAGTCAGATGTGAAAGCCCCGGGCTCAACCTGGGAACTGCATTTGATACTGGCAGGCTAGAGTACGGTAGAGGGTGGTGGAATTCCCGG	0.5	0.5	k__Bacteria; p__Proteobacteria; c__Gammaproteobacteria; o__Xanthomonadales; f__Xanthomonadaceae; g__Aquimonas; s__
TACGAAGGGTGCAAGCGTTAATCGGAATTACTGGGCGTAAAGCGTGCGTAGGCGGTTTGTTAAGTCAGGTGTGAAAGCCCCGGGCTCAACCTGGGAACTGCATTTGATACTGGCAGGCTAGAGTACGGTAGAGGGTGGTGGAATTCCCGG	0.5	0.5	k__Bacteria; p__Proteobacteria; c__Gammaproteobacteria; o__Xanthomonadales; f__Xanthomonadaceae; g__Aquimonas; s__
TACGAAGGGTGCAAGCGTTAATCGGAATTACTGGGCGTAAAGCGTGCGTAGGCGGTTTGTTAAGTCCGATGTGAAAGCCCTGGGCTCAACCTGGGAATGGCATTGGATACTGGCAAGCTAGAGTGCGGTAGAGGGGTGCGGAATTCCCGG	0.5	0.5	k__Bacteria; p__Proteobacteria; c__Gammaproteobacteria; o__Xanthomonadales; f__Xanthomonadaceae; g__; s__
TACGAAGGGTGCAAGCGTTACTCGGAATTACTGGGCGTAAAGCGTGCGTAGGCGGTTTGTTAAGTCAGATGTGAAAGCCCCGGGCTCAACCTGGGAATTGCATTTGAAACTGGCGAGCTAGAGTGTGGTAGAGGGTGGTGGAATTCCCGG	0.5	0.5	k__Bacteria; p__Proteobacteria; c__Gammaproteobacteria; o__Xanthomonadales; f__Xanthomonadaceae
TACGAAGGGTGCAAGCGTTACTCGGAATTACTGGGCGTAAAGCGTGCGTAGGTGGTCGTTTAAGTCCGTTGTGAAAGCCCTGGGCTCAACCTGGGAACTGCAGTGGATACTGGGCGACTAGAGTGTGGTAGAGGGTAGCGGAATTCCTGG	0.5	0.5	k__Bacteria; p__Proteobacteria; c__Gammaproteobacteria; o__Xanthomonadales; f__Xanthomonadaceae; g__Stenotrophomonas; s__geniculata
TACGAAGGGTGCAAGCGTTACTCGGAATTACTGGGCGTAAAGCGTGCGTAGGTGGTTATTTAAGTCCGTTGTGAAAGCCCTGGGCTCAACCTGGGAACTGCAGTGGATACTGGATGACTAGAATGTGGTAGAGGGTAGCGGAATTCCTGG	0.502	0.5	k__Bacteria; p__Proteobacteria; c__Gammaproteobacteria; o__Xanthomonadales; f__Xanthomonadaceae; g__Stenotrophomonas; s__
TACGAAGGGTGCAAGCGTTACTCGGAATTACTGGGCGTAAAGCGTGCGTAGGTGGTTCGTTAAGTCTGATGTGAAAGCCCTGGGCTCAACCTGGGAATTGCATTGGATACTGGCGGGCTAGAGTGCGGTAGAGGATGGCGGAATTCCCGG	0.5	0.5	k__Bacteria; p__Proteobacteria; c__Gammaproteobacteria; o__Xanthomonadales; f__Xanthomonadaceae
TACGAAGGGTGCGAGCGTTAATCGGAATTACTGGGCGTAAAGCGCGCGTAGGTGGTTTGTTAAGTTGGAAGTGAAAGCCCCGGGCTCAACCTGGGAATTGCTTTCAAAACTGACAGGCTAGAGTACGGTAGAGGGTAGTGGAATTTCCTG	0.502	0.5	k__Bacteria; p__Proteobacteria; c__Gammaproteobacteria; o__Pseudomonadales; f__Pseudomonadaceae; g__; s__
TACGAAGGTCCCGAGCGTTATTCGGAATCACTGGGCGTAAAGGGAGCGTAGGCTGCGTGGTAAGTCAGATGTGAAATCTCAGGGCTCAACCCTGAAACTGCATCCGATACTGCCACGCTAGAGTAATGGAGGGGTAAGTGGAATTCTCAG	0.505	0.5	k__Bacteria; p__Verrucomicrobia; c__Verrucomicrobiae; o__Verrucomicrobiales; f__Verrucomicrobiaceae; g__Rubritalea; s__
TACGAAGGTGGCAAGCGTTGTCCGGAATTATTGGGCGTAAAGCGCGCGCAGGCGGCTTCCCAAGTCCCTCTTAAAAGTGCGGGGCTTAACCCCGTGATGGGAAGGAAACTGGGAAGCTGGAGTATCGGAGAGGAAAGTGGAATTCCTAGT	0.502	0.5	k__Bacteria; p__Firmicutes; c__Clostridia; o__Clostridiales; f__Veillonellaceae; g__Dialister; s__
TACGAATGGAGCAAGCGTTGTTCGGAATCACTGGGCTTAAAGCGTATGTAGGCGGAAATGCAAGTCAGGAGTGAAATCCCGGGGCTCAACCCCGGAACTGCTCTTGAAACTGCATTTCTAGAATCCTGGAGAGGTCGGGGGAATTCCGAG	0.502	0.5	k__Bacteria; p__Proteobacteria; c__Alphaproteobacteria; o__BD7-3; f__; g__; s__
TACGAATTGTGCAAACGTTATTCGGAATCACTGGGCTTAAAGGGTGCGTAGGCGGCCATGAAGGTCTGATGTGAAATCCCACGGCTCAACCGTGGAATTGCGTTGGAAACCACATGGCTTGAGGAAGACAGAGGTGAGCGGAACTAATGG	0.5	0.5	k__Bacteria; p__Planctomycetes; c__Planctomycetia; o__Pirellulales; f__Pirellulaceae; g__; s__
TACGAGGGGTCCAAGCGTTGTTCGGAATTACTGGGCGTAAAGCGGGTGTAGGCGGCTTGGTCAGTCGGATGTGAAAGCCCTGGGCTCAACCCAGGAAGTGCATCCGATACTGCCAAGCTTGAGTACTGGAGAGGAAAGTGGAATTCCTGG	0.502	0.5	k__Bacteria; p__Proteobacteria; c__Deltaproteobacteria; o__Bdellovibrionales; f__Bdellovibrionaceae; g__Bdellovibrio; s__
TACGAGGGGTCCAAGCGTTGTTCGGAATTACTGGGCGTAAAGCGGGTGTAGGCGGCTTGGTCAGTCGGATGTGAAAGCCCTGGGCTCAACCCAGGAAGTGCATCCGATACTGCCAAGCTTGAGTACTGGAGAGGGAAGTGGAATTCCTGG	0.502	0.5	k__Bacteria; p__Proteobacteria; c__Deltaproteobacteria; o__Bdellovibrionales; f__Bdellovibrionaceae; g__Bdellovibrio; s__
TACGAGTGGTGCAAGCGTTATTCGGAATTATTGGGCGTAAAGGGTGTGCAGACGGTTTGTTAAGTCACTTGTTAAATTCTCCGGCTTAACCGGAGGCCAGCATGTGAAACTAGCAGACTAGAGGGTGAGAGAGAGAAGTGGAATTCTCGG	0.502	0.5	k__Bacteria; p__TM6; c__SJA-4; o__; f__; g__; s__
TACGCAGGGGGCAAGCGTTATCCGGATTTACTGGGTGTAAAGGGAGCGTAGACGGCAATGCAAGCCAGATGTGAAAACCCGCAGCTCAACTGGGGGAGTGCATTTGGAACTGTGTAGCTGGAGTGCAGGAGAGGTAAGCGGAATTCCTGG	0.502	0.5	k__Bacteria; p__Firmicutes; c__Clostridia; o__Clostridiales; f__; g__; s__
TACGCAGGGGGCAAGCGTTATCCGGATTTACTGGGTGTAAAGGGAGCGTAGACGGCTGCGCAAGTCAGAAGTGAAAGCCCGGGGCTCAACCGCGGGACTGCTTTTGAAACTGTGTAGCTAGAGTGCAGGAGAGGTAAGTGGAATTCCTAG	0.502	0.5	k__Bacteria; p__Firmicutes; c__Clostridia; o__Clostridiales; f__Lachnospiraceae
TACGCAGGGGGCAAGCGTTATCCGGATTTACTGGGTGTAAAGGGAGCGTAGACGGTATGGCAAGTCTGAAGTGAAAGCCTCGGGCTCAACCTGGGAATCGCTTTGGAAACTGTTAAACTAGAGTGCTGGAGAGGCAGGCGGAATTCCTAG	0.502	0.5	k__Bacteria; p__Firmicutes; c__Clostridia; o__Clostridiales; f__Lachnospiraceae; g__; s__
TACGCAGGGGGCAAGCGTTATCCGGATTTACTGGGTGTAAAGGGAGCGTAGGCGGCGATGCAAGTCAGAAGTGAAAGCCCGGGGCTCAACTCCGGGACTGCTTTTGAAACTGTGTTGCTAGATTGCAGGAGAGGTAAGTGGAATTCCTAG	0.502	0.5	k__Bacteria; p__Firmicutes; c__Clostridia; o__Clostridiales; f__Lachnospiraceae; g__Coprococcus; s__
TACGCAGGGGGCAAGCGTTATCCGGATTTACTGGGTGTAAAGGGGGCGCAGACGGCAGCGCAAGCCAGGAGTGAAAGCCCGGGGCTCAACCCCGGGCATGCATTGGAAACTGGCGGGCTGGAGTGCCGGAGAGGTAAGCGGAATTCCTAG	0.502	0.5	k__Bacteria; p__Firmicutes; c__Clostridia; o__Clostridiales
TACGCAGGGGGCTAGCGTTATCCGGAATTACTGGGTGTAAAGGGAGCGTAGGCGGCAAGGTAAGCCAGAAGTGAAAGCCCGTGGCTCAACTGCGGGACTGCTTTTGGAACTATCTAGCTAGATTGCAGGAGAGGTAAGTGGAATTCCTAG	0.502	0.5	k__Bacteria; p__Firmicutes; c__Clostridia; o__Clostridiales
TACGGAAGATGCGAGCGTTATCCGGATTTATTGGGTTTAAAGGGAGCGTAGGCGGGCTTTTAAGTCAGCGGTCAAATGCCACGGCTCAACCGTGGCCAGCCGTTGAAACTGCAAGCCTTGAGTCTGCACAGGGCACATGGAATTCGTGGT	0.5	0.5	k__Bacteria; p__Bacteroidetes; c__Bacteroidia; o__Bacteroidales; f__[Paraprevotellaceae]; g__Paraprevotella; s__
TACGGAAGATGCGAGCGTTATCCGGATTTATTGGGTTTAAAGGGAGCGTAGGCGGGCTTTTAAGTCAGCGGTCAAATGTCACGGCTCAACCGTGGCCAGCCGTTGAAACTGCAAGCCTTGAGTCTGCACAGGGCACATGGAATTCGTGGT	0.502	0.5	k__Bacteria; p__Bacteroidetes; c__Bacteroidia; o__Bacteroidales; f__[Paraprevotellaceae]; g__Paraprevotella; s__
TACGGAAGATGCGAGCGTTATCCGGATTTATTGGGTTTAAAGGGTGCGTAGACGGACTTGCAAGTCTGATGTGAAAATCCGGGGCCCAACCCCGGAACTGCATTGGAAACTGTATATCTAGAGTGTCGGAGAGGCAAGTGGAATTCCTGG	0.502	0.5	k__Bacteria; p__Firmicutes; c__Clostridia; o__Clostridiales; f__; g__; s__
TACGGAAGATGCGAGCGTTATTCGGAATTATTGGGCGTAAAGCGTCTGTAGGTGGCTTTCTAAGTCTACTGTTAGATATCAAGGCTTAACCTTGAAAAAGCGGTTTGAAACTAAAAAGCTTGAGTTTAGTAGAGGTAAAGGGAATTCTCG	0.502	0.5	k__Bacteria; p__Cyanobacteria; c__Chloroplast; o__Chlorophyta; f__Ulvophyceae; g__; s__
TACGGAAGATGCGAGCGTTATTCGGAATTATTGGGCGTAAAGCGTCTGTAGGTGGCTTTTTAAGTCTACTGTTAAATATCAAGGCTTAACCTTGAAAAAGCGGTTTGAAACTAAAAAGCTTGAGTTTAGTAGAGGTAAAGGGAATTCTCG	0.502	0.5	k__Bacteria; p__Cyanobacteria; c__Chloroplast; o__Chlorophyta; f__Ulvophyceae; g__; s__
TACGGAAGGTCCAGGCGTTATCCGGATTTATTGGGTTTAAAGGGAGCGCAGGCGGACCTTTAAGTCAGCTGTGAAATACGGCGGCTCAACCGTCGAACTGCAGTTGATACTGGAGGTCTTGAGTGCACACAGGGATACTGGAATTCATGG	0.501	0.5	k__Bacteria; p__Bacteroidetes; c__Bacteroidia; o__Bacteroidales; f__[Paraprevotellaceae]; g__[Prevotella]; s__
TACGGAAGGTCCAGGCGTTATCCGGATTTATTGGGTTTAAAGGGAGCGCAGGCGGACCTTTAAGTCAGCTGTGAAATACGGCGGCTCAACCGTCGAACTGCAGTTGATACTGGAGGTCTTGAGTGCGCACAGGGATACTGGAATTCATGG	0.502	0.5	k__Bacteria; p__Bacteroidetes; c__Bacteroidia; o__Bacteroidales; f__[Paraprevotellaceae]; g__[Prevotella]; s__
TACGGAAGGTCCAGGCGTTATCCGGATTTATTGGGTTTAAAGGGAGCGCAGGCGGCGGCGTAAGTCAGTTGTGAAATCGTGCGGCTTAACCGTGCAATTGCAGTTGATACTGCGTCGCTTGAGTGCACACAGGGATGTTGGAATTCATGG	0.503	0.5	k__Bacteria; p__Bacteroidetes; c__Bacteroidia; o__Bacteroidales; f__[Paraprevotellaceae]; g__[Prevotella]; s__
TACGGAAGGTCCAGGCGTTATCCGGATTTATTGGGTTTAAAGGGAGCGTAGGCCGCCCCTTAAGCGTGTTGTGAAATGCCGCGGCTCAACCGTGGCACTGCAGCGCGAACTGGGGGGCTTGAGTGCACGCAACGCAGGCGGAATTCGTGG	0.502	0.5	k__Bacteria; p__Bacteroidetes; c__Bacteroidia; o__Bacteroidales; f__Prevotellaceae; g__Prevotella; s__
TACGGAAGGTCCAGGCGTTATCCGGATTTATTGGGTTTAAAGGGAGCGTAGGCCGGAGATTAAGCGTGTTGTGAAATGTAGGCGCCCAACGTCTGCACTGCAGCGCGAACTGCCCCACTTGAGTGCGCGCAACGCCGGCGGAACTCGTCG	0.5	0.5	k__Bacteria; p__Bacteroidetes; c__Bacteroidia; o__Bacteroidales; f__Prevotellaceae; g__Prevotella; s__
TACGGAAGGTCCAGGCGTTATCCGGATTTATTGGGTTTAAAGGGAGCGTAGGCCGTTTGGTAAGCGTGTTGTGAAATGTCGGGGCTCAACCTGGGCATTGCAGCGCGAACTGCCAGACTTGAGTGCGCAGGAAGTAGGCGGAATTCGTCG	0.5	0.5	k__Bacteria; p__Bacteroidetes; c__Bacteroidia; o__Bacteroidales; f__Prevotellaceae; g__Prevotella; s__stercorea
TACGGAAGGTCCAGGCGTTATCCGGATTTATTGGGTTTAAAGGGAGCGTAGGCCGTTTTTTAAGCGTGTTGTGAAATACTGTCGCTCAACGACAGAGGTGCAGCGCGAACTGGAGGACTTGAGTGCGCGGAATGTAGGCGGAATTCGTCG	0.502	0.5	k__Bacteria; p__Bacteroidetes; c__Bacteroidia; o__Bacteroidales; f__Prevotellaceae; g__Prevotella; s__
TACGGAAGGTCCAGGCGTTATCCGGATTTATTGGGTTTAAAGGGAGCGTAGGCGGGGAGTCAAGTCAGTTGTGAAAAGCCACGGCCCAACCGTGGTCGTGCAGTTGAAACTGGTTCTCTTGAGTGCGCACGAGGACGGTGGAATTCGTGG	0.502	0.5	k__Bacteria; p__Bacteroidetes; c__Bacteroidia; o__Bacteroidales; f__[Paraprevotellaceae]; g__; s__
TACGGAAGGTCCAGGCGTTATCCGGGTTTATTGGGTTTAAAGGGAGCGTAGGCCGGAGATTAAGCGTGTTGTGAAATGTAGACGCTCAACGTCTGCACTGCAGCGCGAACTGGATTCCTTGAGTACGCACAAAGTGGGCGGAATTCGTGG	0.502	0.5	k__Bacteria; p__Bacteroidetes; c__Bacteroidia; o__Bacteroidales; f__Prevotellaceae; g__Prevotella; s__copri
TACGGAAGGTCCGGGCGTTATCCGGAATTACTGGGTGTAAAGGGAGCGCAGGCGGGAAGACAAGTTGGAAGTGAAATCTATGGGCTCAACCCATAAACTGCTTTCAAAACTGTTTTTCTTGAGTAGTGCAGAGGTAGGCGGAATTCCCGG	0.502	0.5	k__Bacteria; p__Firmicutes; c__Clostridia; o__Clostridiales; f__Ruminococcaceae; g__Faecalibacterium
TACGGAAGGTCCGGGCGTTATCCGGATTTACTGGGTGTAAAGGGAGCGTAGACGGCGCAGCAAGTCTGATGTGAAAGGCATGGGCTCAACCTGTGGACTGCATTGGAAACTGTCATACTTGAGTGCCGGAGGGGTAAGCGGAATTCCTAG	0.502	0.5	k__Bacteria; p__Firmicutes; c__Clostridia; o__Clostridiales; f__Lachnospiraceae; g__Blautia; s__
TACGGAAGGTCCGGGCGTTATCCGGATTTATTGGGTTTAAAGAGAGCGTAGGCCGGAGATTAAGCGTGTTGTGAAATGTAGACGCTCAACGTCTGCACTGCAGCGCGAACTGGTTTCCTTGAGTACGCACAAAGTGGGCGGAATTCGTGG	0.502	0.5	k__Bacteria; p__Bacteroidetes; c__Bacteroidia; o__Bacteroidales; f__Prevotellaceae; g__Prevotella; s__copri
TACGGAAGGTCCGGGCGTTATCCGGATTTATTGGGTTTAAAGGGAGCGCAGGCCGCCGGGCAAGCGTGTTGTGAAATGCAGTCGCTCAACGTCTGCACTGCAGCGCGAACTGCCCAGCTTGAGTGCGCGCAACGTTGGCGGAATTCGCCG	0.503	0.5	k__Bacteria; p__Bacteroidetes; c__Bacteroidia; o__Bacteroidales; f__Prevotellaceae; g__Prevotella; s__
TACGGAAGGTCCGGGCGTTATCCGGATTTATTGGGTTTAAAGGGAGCGCAGGCCGGAGATTAAGCGTGTTGTGAAATGTAGACGCTCAACGTCTGCACTGCAGCGCGAACTGGTTTCCTTGAGTACGCACAAAGTGGGCGGAATTCGTGG	0.5	0.5	k__Bacteria; p__Bacteroidetes; c__Bacteroidia; o__Bacteroidales; f__Prevotellaceae; g__Prevotella; s__copri
TACGGAAGGTCCGGGCGTTATCCGGATTTATTGGGTTTAAAGGGAGCGCAGGCCGGAGATTAAGCGTGTTGTGAAATGTAGATGCTCAACATCCGCACTGCAGCGCGAACTGGTTTCCTTGAGTACGCATAAAGTGGGCGGAATTCGTGG	0.502	0.5	k__Bacteria; p__Bacteroidetes; c__Bacteroidia; o__Bacteroidales; f__Prevotellaceae; g__Prevotella; s__copri
TACGGAAGGTCCGGGCGTTATCCGGATTTATTGGGTTTAAAGGGAGCGCAGGCCGGGTATTAAGCGTGTTGTGAAATGTAGGCGCCCAACGTCTGCACCGCAGCGCGAACTGGTGCCCTTGAGTACGCACGACGTTGGCGGAATTCGCCG	0.502	0.5	k__Bacteria; p__Bacteroidetes; c__Bacteroidia; o__Bacteroidales; f__Prevotellaceae; g__Prevotella; s__
TACGGAAGGTCCGGGCGTTATCCGGATTTATTGGGTTTAAAGGGAGCGCAGGCCGTAGGCTAAGCGTGCCGTGAAATACCGTCGCTCAACGGCGGCCGTGCGGCGCGAACTGGTCTACTTGAGTACGCGGGACGTTGGCGGAATTCGTGG	0.502	0.5	k__Bacteria; p__Bacteroidetes; c__Bacteroidia; o__Bacteroidales; f__Prevotellaceae; g__Prevotella; s__
TACGGAAGGTCCGGGCGTTATCCGGATTTATTGGGTTTAAAGGGAGCGCAGGCGGACCTTTAAGTCAGCTGTGAAATACGGCGGCTCAACCGTCGAACTGCAGTTGATACTGGAGGTCTTGAGTGCACACAGGGATACTGGAATTCATGG	0.502	0.5	k__Bacteria; p__Bacteroidetes; c__Bacteroidia; o__Bacteroidales; f__[Paraprevotellaceae]; g__[Prevotella]; s__
TACGGAAGGTCCGGGCGTTATCCGGATTTATTGGGTTTAAAGGGAGCGCAGGCGGACCTTTAAGTCAGCTGTGAAATACGGCGGCTCAACCGTCGAACTGCAGTTGATACTGGAGGTCTTGAGTGCACACAGGGATGCTGGAATTCATGG	0.502	0.5	k__Bacteria; p__Bacteroidetes; c__Bacteroidia; o__Bacteroidales; f__[Paraprevotellaceae]; g__[Prevotella]; s__
TACGGAAGGTCCGGGCGTTATCCGGATTTATTGGGTTTAAAGGGAGCGTAGGCCGCAGGTTAAGCGTGTTGTGAAATGTAGGGGCTCAACCTCTGCACTGCAGCGCGAACTGGCTTGCTTGAGTACGCACAACGTGGGCGGAATTCGTGG	0.515	0.5	k__Bacteria; p__Bacteroidetes; c__Bacteroidia; o__Bacteroidales; f__Prevotellaceae; g__Prevotella; s__copri
TACGGAAGGTCCGGGCGTTATCCGGATTTATTGGGTTTAAAGGGAGCGTAGGCCGGAGATTAAGAGTGTTGTGAAATGTAGACGCTCAACGTCTGCACTGCAGCGCGAACTGGTTTCCTTGAATACGCACAAAGTGGGCGGAATTCGTGG	0.5	0.5	k__Bacteria; p__Bacteroidetes; c__Bacteroidia; o__Bacteroidales; f__Prevotellaceae; g__Prevotella; s__copri
TACGGAAGGTCCGGGCGTTATCCGGATTTATTGGGTTTAAAGGGAGCGTAGGCCGGAGATTAAGCGTGCTGTGAAATGTAGACGCTCAACGTCTGCACTGCAGCGCGAACTGGTTTCCTTGAGTACGCACAAAGTGGGCGGAATTCGTGG	0.502	0.5	k__Bacteria; p__Bacteroidetes; c__Bacteroidia; o__Bacteroidales; f__Prevotellaceae; g__Prevotella; s__copri
TACGGAAGGTCCGGGCGTTATCCGGATTTATTGGGTTTAAAGGGAGCGTAGGCCGGAGATTAAGCGTGTTGTGAAATGTAGACGCTCAACATCTGCACTGCAGCGCGAACTGGTTTCCTTGAGTACGCACAAAGTGGGCGGAATTCGTGG	0.502	0.5	k__Bacteria; p__Bacteroidetes; c__Bacteroidia; o__Bacteroidales; f__Prevotellaceae; g__Prevotella; s__copri
TACGGAAGGTCCGGGCGTTATCCGGATTTATTGGGTTTAAAGGGAGCGTAGGCCGGAGATTAAGCGTGTTGTGAAATGTAGACGCTCAACCTCTGCACTGCAGCGCGAACTGGCTTGCTTGAGTACGCACAACGTGGGCGGAATTCGTGG	0.502	0.5	k__Bacteria; p__Bacteroidetes; c__Bacteroidia; o__Bacteroidales; f__Prevotellaceae; g__Prevotella; s__copri
TACGGAAGGTCCGGGCGTTATCCGGATTTATTGGGTTTAAAGGGAGCGTAGGCCGGAGATTAAGCGTGTTGTGAAATGTAGACGCTCAACGTCTGCACTGCAGCGCGAACTGGTTTCCTTGAGTACGCACAAAGTGGGCGGAATTCCCGG	0.502	0.5	k__Bacteria; p__Bacteroidetes; c__Bacteroidia; o__Bacteroidales; f__Prevotellaceae; g__Prevotella; s__copri
TACGGAAGGTCCGGGCGTTATCCGGATTTATTGGGTTTAAAGGGAGCGTAGGCCGGAGATTAAGCGTGTTGTGAAATGTAGACGCTCAACGTCTGCACTGCAGCGCGAACTGGTTTCCTTGAGTACGCACAAAGTGGGCGGAATTCGTGA	0.502	0.5	k__Bacteria; p__Bacteroidetes; c__Bacteroidia; o__Bacteroidales; f__Prevotellaceae; g__Prevotella; s__copri
TACGGAAGGTCCGGGCGTTATCCGGATTTATTGGGTTTAAAGGGAGCGTAGGCCGGAGATTAAGCGTGTTGTGAAATGTAGACGCTCAACGTCTGCACTGCAGCGCGAACTGGTTTCCTTGAGTACGCACAAAGTGGGCGGAATTCGTGG	0.527	0.506	k__Bacteria; p__Bacteroidetes; c__Bacteroidia; o__Bacteroidales; f__Prevotellaceae; g__Prevotella; s__copri
TACGGAAGGTCCGGGCGTTATCCGGATTTATTGGGTTTAAAGGGAGCGTAGGCCGGAGATTAAGCGTGTTGTGAAATGTAGACGCTCAACGTCTGCACTGCAGCGCGAACTGGTTTCCTTGAGTACGCACAAAGTGGGCGGAGTTCGTGG	0.502	0.5	k__Bacteria; p__Bacteroidetes; c__Bacteroidia; o__Bacteroidales; f__Prevotellaceae; g__Prevotella; s__copri
TACGGAAGGTCCGGGCGTTATCCGGATTTATTGGGTTTAAAGGGAGCGTAGGCCGGAGATTAAGCGTGTTGTGAAATGTAGACGCTCAACGTCTGCACTGCAGCGCGAACTGTTTTCCTTGAGTACGCACAAAGTGGGCGGAATTCGTGG	0.502	0.5	k__Bacteria; p__Bacteroidetes; c__Bacteroidia; o__Bacteroidales; f__Prevotellaceae; g__Prevotella; s__copri
TACGGAAGGTCCGGGCGTTATCCGGATTTATTGGGTTTAAAGGGAGCGTAGGCCGGAGATTAAGCGTGTTGTGAAATGTAGAGGCTCAACCTCTGCACTGCAGCGCGAACTGGCCTTCTTGAGTACGCACAACGTGGGCGGAATTCGTGG	0.502	0.5	k__Bacteria; p__Bacteroidetes; c__Bacteroidia; o__Bacteroidales; f__Prevotellaceae; g__Prevotella; s__copri
TACGGAAGGTCCGGGCGTTATCCGGATTTATTGGGTTTAAAGGGAGCGTAGGCCGGAGATTAAGCGTGTTGTGAAATGTAGAGGCTCAACCTCTGCACTGCAGCGCGAACTGGTCTTCTTGAGTACGCACAACGTGGGCGGAATTCGTGG	0.507	0.5	k__Bacteria; p__Bacteroidetes; c__Bacteroidia; o__Bacteroidales; f__Prevotellaceae; g__Prevotella; s__copri
TACGGAAGGTCCGGGCGTTATCCGGATTTATTGGGTTTAAAGGGAGCGTAGGCCGGAGATTAAGCGTGTTGTGAAATGTAGATGCTCAACATCTGAACTGCAGCGCGAACTGGTTTCCTTGAGTACGCACAAAGTGGGCGGAATTCGTGG	0.5	0.5	k__Bacteria; p__Bacteroidetes; c__Bacteroidia; o__Bacteroidales; f__Prevotellaceae; g__Prevotella; s__copri
TACGGAAGGTCCGGGCGTTATCCGGATTTATTGGGTTTAAAGGGAGCGTAGGCCGGAGATTAAGCGTGTTGTGAAATGTAGATGCTCAACATCTGAACTGCAGCGCGAACTGGTTTCCTTGAGTACGCATAAAGTGGGCGGAATTCGTGG	0.5	0.5	k__Bacteria; p__Bacteroidetes; c__Bacteroidia; o__Bacteroidales; f__Prevotellaceae; g__Prevotella; s__copri
TACGGAAGGTCCGGGCGTTATCCGGATTTATTGGGTTTAAAGGGAGCGTAGGCCGGAGATTAAGCGTGTTGTGAAATGTAGATGCTCAACATCTGCACTGCAGCGCGAACTGGCTTGCTTGAGTACGCACAACGTGGGCGGAATTCGTGG	0.502	0.5	k__Bacteria; p__Bacteroidetes; c__Bacteroidia; o__Bacteroidales; f__Prevotellaceae; g__Prevotella; s__copri
TACGGAAGGTCCGGGCGTTATCCGGATTTATTGGGTTTAAAGGGAGCGTAGGCCGGAGATTAAGCGTGTTGTGAAATGTAGATGCTCAACATCTGCACTGCAGCGCGAACTGGTTTCCCTGAGTACGCACAAAGTGGGCGGAATTCGTGG	0.502	0.5	k__Bacteria; p__Bacteroidetes; c__Bacteroidia; o__Bacteroidales; f__Prevotellaceae; g__Prevotella; s__copri
TACGGAAGGTCCGGGCGTTATCCGGATTTATTGGGTTTAAAGGGAGCGTAGGCCGGAGATTAAGCGTGTTGTGAAATGTAGATGCTCAACATCTGCACTGCAGCGCGAACTGGTTTCCTTGAGTACACACAAAGTGGGCGGAATTCGTGG	0.502	0.5	k__Bacteria; p__Bacteroidetes; c__Bacteroidia; o__Bacteroidales; f__Prevotellaceae; g__Prevotella; s__copri
TACGGAAGGTCCGGGCGTTATCCGGATTTATTGGGTTTAAAGGGAGCGTAGGCCGGAGATTAAGCGTGTTGTGAAATGTAGATGCTCAACATCTGCACTGCAGCGCGAACTGGTTTCCTTGAGTACGCACAAAGTGGGCGGAATTCGCGG	0.502	0.5	k__Bacteria; p__Bacteroidetes; c__Bacteroidia; o__Bacteroidales; f__Prevotellaceae; g__Prevotella; s__copri
TACGGAAGGTCCGGGCGTTATCCGGATTTATTGGGTTTAAAGGGAGCGTAGGCCGGAGATTAAGCGTGTTGTGAAATGTAGATGCTCAACATCTGCACTGCAGCGCGAACTGGTTTCCTTGAGTACGCACAAAGTGGGCGGAATTCGTCG	0.502	0.5	k__Bacteria; p__Bacteroidetes; c__Bacteroidia; o__Bacteroidales; f__Prevotellaceae; g__Prevotella; s__copri
TACGGAAGGTCCGGGCGTTATCCGGATTTATTGGGTTTAAAGGGAGCGTAGGCCGGAGATTAAGCGTGTTGTGAAATGTAGATGCTCAACATCTGCACTGCAGCGCGAACTGGTTTCCTTGAGTACGCACAAAGTGGGCGGAATTCGTGG	0.509	0.5	k__Bacteria; p__Bacteroidetes; c__Bacteroidia; o__Bacteroidales; f__Prevotellaceae; g__Prevotella; s__copri
TACGGAAGGTCCGGGCGTTATCCGGATTTATTGGGTTTAAAGGGAGCGTAGGCCGGAGATTAAGCGTGTTGTGAAATGTAGATGCTCAACATCTGCACTGCAGCGCGAACTGGTTTCCTTGAGTACGCACAAAGTGGGTGGAATTCGTGG	0.502	0.5	k__Bacteria; p__Bacteroidetes; c__Bacteroidia; o__Bacteroidales; f__Prevotellaceae; g__Prevotella; s__copri
TACGGAAGGTCCGGGCGTTATCCGGATTTATTGGGTTTAAAGGGAGCGTAGGCCGGAGATTAAGCGTGTTGTGAAATGTAGATGCTCAACATCTGCACTGCAGCGCGAACTGGTTTCCTTGAGTACGCACGACGTTGGCGGAATTCGCCG	0.502	0.5	k__Bacteria; p__Bacteroidetes; c__Bacteroidia; o__Bacteroidales; f__Prevotellaceae; g__Prevotella; s__copri
TACGGAAGGTCCGGGCGTTATCCGGATTTATTGGGTTTAAAGGGAGCGTAGGCCGGAGATTAAGCGTGTTGTGAAATGTAGATGCTCAACATCTGCACTGCAGCGCGAACTGGTTTCCTTGAGTACGCATAAAGTGGGCGGAATTCGTGG	0.502	0.5	k__Bacteria; p__Bacteroidetes; c__Bacteroidia; o__Bacteroidales; f__Prevotellaceae; g__Prevotella; s__copri
TACGGAAGGTCCGGGCGTTATCCGGATTTATTGGGTTTAAAGGGAGCGTAGGCCGGAGATTAAGCGTGTTGTGAAATGTAGATGCTCAACATCTGCACTGCAGCGCGAACTGGTTTCCTTGAGTACGCATAAAGTGGGCGGAGTTCGTGG	0.502	0.5	k__Bacteria; p__Bacteroidetes; c__Bacteroidia; o__Bacteroidales; f__Prevotellaceae; g__Prevotella; s__copri
TACGGAAGGTCCGGGCGTTATCCGGATTTATTGGGTTTAAAGGGAGCGTAGGCCGGAGATTAAGCGTGTTGTGAAATGTAGATGCTCAACATCTGCACTGCAGCGCGAACTGTTTTCCTTGAGTACGCACAAAGTGGGCGGAATTCGTGG	0.502	0.5	k__Bacteria; p__Bacteroidetes; c__Bacteroidia; o__Bacteroidales; f__Prevotellaceae; g__Prevotella; s__copri
TACGGAAGGTCCGGGCGTTATCCGGATTTATTGGGTTTAAAGGGAGCGTAGGCCGGAGATTAAGCGTGTTGTGAAATGTAGATGCTCAACGTCTGCACTGCAGCGCGAACTGGTTTCCTTGAGTACGCACAAAGTGGGCGGAATTCGTGG	0.502	0.5	k__Bacteria; p__Bacteroidetes; c__Bacteroidia; o__Bacteroidales; f__Prevotellaceae; g__Prevotella; s__copri
TACGGAAGGTCCGGGCGTTATCCGGATTTATTGGGTTTAAAGGGAGCGTAGGCCGGAGATTAAGCGTGTTGTGAAATGTAGATGCTTAACATCTGCACTGCAGCGCGAACTGCCCAGCTTGAGTGCGCGCAACGTTGGCGGAATTCGCCG	0.502	0.5	k__Bacteria; p__Bacteroidetes; c__Bacteroidia; o__Bacteroidales; f__Prevotellaceae; g__Prevotella; s__
TACGGAAGGTCCGGGCGTTATCCGGATTTATTGGGTTTAAAGGGAGCGTAGGCCGGAGATTAAGCGTGTTGTGAAATGTAGATGCTTAACATCTGCACTGCAGCGCGAACTGGTTTCCTTGAGTACGCACAAAGTGGGCGGAATTCGTGG	0.502	0.5	k__Bacteria; p__Bacteroidetes; c__Bacteroidia; o__Bacteroidales; f__Prevotellaceae; g__Prevotella; s__copri
TACGGAAGGTCCGGGCGTTATCCGGATTTATTGGGTTTAAAGGGAGCGTAGGCCGGAGATTAAGCGTGTTGTGAAATGTAGGGGCTCAACCTCTGCACTGCAGCGCGAACTGGCTTGCTTGAGTACGCACAACGTGGGCGGAATTCGTGG	0.502	0.5	k__Bacteria; p__Bacteroidetes; c__Bacteroidia; o__Bacteroidales; f__Prevotellaceae; g__Prevotella; s__copri
TACGGAAGGTCCGGGCGTTATCCGGATTTATTGGGTTTAAAGGGAGCGTAGGCCGGAGATTAAGCGTGTTGTGAAATGTAGTGGCTCAACCTCTGCACTGCAGCGCGAACTGGTCTTCTTGAGTACGCACAACGTGGGCGGAATTCGTGG	0.502	0.5	k__Bacteria; p__Bacteroidetes; c__Bacteroidia; o__Bacteroidales; f__Prevotellaceae; g__Prevotella; s__copri
TACGGAAGGTCCGGGCGTTATCCGGATTTATTGGGTTTAAAGGGAGCGTAGGCCGGAGATTAAGCGTGTTGTGAAATGTGGATGCTCAACATCTGCACTGCAGCGCGAACTGGTTTCCTTGAGTACGCACAAAGTGGGCGGAATTCGTGG	0.502	0.5	k__Bacteria; p__Bacteroidetes; c__Bacteroidia; o__Bacteroidales; f__Prevotellaceae; g__Prevotella; s__copri
TACGGAAGGTCCGGGCGTTATCCGGATTTATTGGGTTTAAAGGGAGCGTAGGCCGGAGATTAAGCGTGTTGTGAAGTGTAGACGCTCAACGTCTGCACTGCAGCGCGAACTGGTTTCCTTGAGTACGCACAAAGTGGGCGGAATTCGTGG	0.502	0.5	k__Bacteria; p__Bacteroidetes; c__Bacteroidia; o__Bacteroidales; f__Prevotellaceae; g__Prevotella; s__copri
TACGGAAGGTCCGGGCGTTATCCGGATTTATTGGGTTTAAAGGGAGCGTAGGCCGGTCTTTAAGCGTGCCGTGAAATTTTGTGGCTCAACCATGAGAGTGCGGCGCGAACTGGAGACCTTGAGTGCGCGGAAGGCAGGCGGAATTCGTGG	0.5	0.5	k__Bacteria; p__Bacteroidetes; c__Bacteroidia; o__Bacteroidales; f__Prevotellaceae; g__Prevotella; s__
TACGGAAGGTCCGGGCGTTATCCGGATTTATTGGGTTTAAAGGGAGCGTAGGCCGTCTGGTAAGCGTGTTGTGAAATGTCGGGGCTCAACCTGGGCATTGCAGCGCGAACTGCCCATCTTGAGTGCCGGAGAGGTAAGCGGAATTCCTAG	0.502	0.5	k__Bacteria; p__Bacteroidetes; c__Bacteroidia; o__Bacteroidales; f__Prevotellaceae; g__Prevotella; s__stercorea
TACGGAAGGTCCGGGCGTTATCCGGATTTATTGGGTTTAAAGGGAGCGTAGGCCGTCTGGTAAGCGTGTTGTGAAATGTCGGGGCTCAACCTGGGCATTGCAGCGCGAACTGTCAGACTTGAGTGCGCGGGAAGTAGGCGGAATTCGTCG	0.5	0.5	k__Bacteria; p__Bacteroidetes; c__Bacteroidia; o__Bacteroidales; f__Prevotellaceae; g__Prevotella; s__stercorea
TACGGAAGGTCCGGGCGTTATCCGGATTTATTGGGTTTAAAGGGAGCGTAGGCCGTCTGTTAAGCGTGTTGTGAAATGTCGGGGCTCAACCTGGGCATTGCAGCGCGAACTGGCAGACTTGAGTGCACGGGAAGTAGGCGGAATTCGTCG	0.505	0.5	k__Bacteria; p__Bacteroidetes; c__Bacteroidia; o__Bacteroidales; f__Prevotellaceae; g__Prevotella; s__stercorea
TACGGAAGGTCCGGGCGTTATCCGGATTTATTGGGTTTAAAGGGAGCGTAGGCCGTCTGTTAAGCGTGTTGTGAAATGTCGGGGCTCAACCTGGGCATTGCAGCGCGAACTGGCAGACTTGAGTGCGCAGGAAGTAGGCGGAATTCGTCG	0.502	0.5	k__Bacteria; p__Bacteroidetes; c__Bacteroidia; o__Bacteroidales; f__Prevotellaceae; g__Prevotella; s__stercorea
TACGGAAGGTCCGGGCGTTATCCGGATTTATTGGGTTTAAAGGGAGCGTAGGCCGTCTGTTAAGCGTGTTGTGAAATGTCGGGGCTCAACCTGGGCATTGCAGCGCGAACTGGCAGACTTGAGTGTACAGGAAGTAGGCGGAATTCGTCG	0.502	0.5	k__Bacteria; p__Bacteroidetes; c__Bacteroidia; o__Bacteroidales; f__Prevotellaceae; g__Prevotella; s__stercorea
TACGGAAGGTCCGGGCGTTATCCGGATTTATTGGGTTTAAAGGGAGCGTAGGCCGTCTTATAAGCGTGTTGTGAAATGTCGGGGCTCAACCTGGGCATTGCAGCGCGAACTGTGAGACTTGAGTGCGCAGGAAGTAGGCGGAATTCGTCG	0.507	0.5	k__Bacteria; p__Bacteroidetes; c__Bacteroidia; o__Bacteroidales; f__Prevotellaceae; g__Prevotella; s__stercorea
TACGGAAGGTCCGGGCGTTATCCGGATTTATTGGGTTTAAAGGGAGCGTAGGCCGTCTTTTAAGCGTGTTGTGAAATACTGTCGCTCAACGACAGAGGTGCAGCGCGAACTGGGAGACTTGAGTGCGCGGAATGCAGGCGGAATTCGTCG	0.502	0.5	k__Bacteria; p__Bacteroidetes; c__Bacteroidia; o__Bacteroidales; f__Prevotellaceae; g__Prevotella; s__
TACGGAAGGTCCGGGCGTTATCCGGATTTATTGGGTTTAAAGGGAGCGTAGGCCGTCTTTTAAGCGTGTTGTGGAATACTGTCGCTCAACGACAGAGGTGCAGCGCGAACTGGGAGACTTGAGTGCGCGGAATGTAGGCGGAATTCGTCG	0.502	0.5	k__Bacteria; p__Bacteroidetes; c__Bacteroidia; o__Bacteroidales; f__Prevotellaceae; g__Prevotella; s__
TACGGAAGGTCCGGGCGTTATCCGGATTTATTGGGTTTAAAGGGAGCGTAGGCCGTGAGGTAAGCGTGTTGTGAAATGTAGGCGCCCAACGTCTGCACTGCAGCGCGAACTGCCCCACTTGAGTGCGCGCAACGCCGGCGGAACTCGTCA	0.502	0.5	k__Bacteria; p__Bacteroidetes; c__Bacteroidia; o__Bacteroidales; f__Prevotellaceae; g__Prevotella; s__
TACGGAAGGTCCGGGCGTTATCCGGATTTATTGGGTTTAAAGGGAGCGTAGGCCGTGAGGTAAGCGTGTTGTGAAATGTAGGCGCCCAACGTCTGCACTGCAGCGCGAACTGCCCCACTTGAGTGCGCGCAACGCCGGCGGAACTCGTCG	0.503	0.5	k__Bacteria; p__Bacteroidetes; c__Bacteroidia; o__Bacteroidales; f__Prevotellaceae; g__Prevotella; s__
TACGGAAGGTCCGGGCGTTATCCGGATTTATTGGGTTTAAAGGGAGCGTAGGCCGTTTGTTAAGCGTGTTGTGAAATGTCGGGGCTCAACCTGGGCATTGCAGCGCGAACTGGCAGACTTGAGTGCGCGGGAAGTAGGCGGAATTCGTCG	0.5	0.5	k__Bacteria; p__Bacteroidetes; c__Bacteroidia; o__Bacteroidales; f__Prevotellaceae; g__Prevotella; s__stercorea
TACGGAAGGTCCGGGCGTTATCCGGATTTATTGGGTTTAAAGGGAGCGTAGGCCGTTTTTTAAGCGTGTTGTGAAATACTGTCGCTCAACGACAGAGGTGCAGCGCGAACTGGAGGACTTGAGTGCGCGGAATGTAGGCGGAATTCGTCG	0.502	0.5	k__Bacteria; p__Bacteroidetes; c__Bacteroidia; o__Bacteroidales; f__Prevotellaceae; g__Prevotella; s__
TACGGAAGGTCCGGGCGTTATCCGGATTTATTGGGTTTAAAGGGAGCGTAGGCTGGAGATTAAGCGTGTTGTGAAATGTAGGGGCTCAACCTCTGCACTGCAGCGCGAACTGGCTTGCTTGAGTACGCACAACGTGGGCGGAATTCGTGG	0.502	0.5	k__Bacteria; p__Bacteroidetes; c__Bacteroidia; o__Bacteroidales; f__Prevotellaceae; g__Prevotella; s__copri
TACGGAAGGTCCGGGCGTTATCCGGATTTATTGGGTTTAAAGGGAGCGTAGGTGGATTGTTAAGTCAGTTGTGAAAGTTTGCGGCTCAACCGTAAAATTGCAGTTGAAACTGGCAGTCTTGAGTACAGTAGAGGTGGGCGGAATTCGTGG	0.502	0.5	k__Bacteria; p__Bacteroidetes; c__Bacteroidia; o__Bacteroidales; f__Bacteroidaceae; g__Bacteroides; s__acidifaciens
TACGGAAGGTCCGGGCGTTATCCGGATTTATTGGGTTTAAAGGGAGTGTAGGCCGGAGATTAAGCGTGTTGTGAAATGTAGACGCTCAACGTCTGCACTGCAGCGCGAACTGTTTTCCTTGAGTACGCACAAAGTGGGCGGAATTCGTGG	0.502	0.5	k__Bacteria; p__Bacteroidetes; c__Bacteroidia; o__Bacteroidales; f__Prevotellaceae; g__Prevotella; s__copri
TACGGAAGGTCCGGGCGTTATCCGGATTTATTGGGTTTAAAGGGTGCGTAGGCGGCCTTTTAAGTCAGCGGTGAAAGTCTGTGGCTCAACCATAGAATTGCCGTTGAAACTGGGAGGCTTGAGTATGTTTGAGGCAGGCGGAATGCGTGG	0.502	0.5	k__Bacteria; p__Bacteroidetes; c__Bacteroidia; o__Bacteroidales; f__Porphyromonadaceae; g__Parabacteroides; s__distasonis
TACGGAAGGTCCGGGCGTTATCCGGATTTATTGGGTTTAAAGGGTGCGTAGGTGGTGATTTAAGTCAGCGGTGAAAGTTTGTGGCTCAACCATAAAATTGCCGTTGAAACTGGGTTACTTGAGTGTGTTTGAGGTAGGCGGAATGCGTGG	0.502	0.5	k__Bacteria; p__Bacteroidetes; c__Bacteroidia; o__Bacteroidales; f__Porphyromonadaceae; g__Parabacteroides; s__
TACGGAAGGTCCGGGCGTTATCTGGATTTATTGGGTTTAAAGGGAGCGTAGGCCGGAGATTAAGCGTGTTGTGAAATGTAGACGCTCAACGTCTGCACTGCAGCGCGAACTGGTTTCCTTGAGTACGCACAAAGTGGGCGGAATTCGTGG	0.502	0.5	k__Bacteria; p__Bacteroidetes; c__Bacteroidia; o__Bacteroidales; f__Prevotellaceae; g__Prevotella; s__copri
TACGGAAGGTCCGGGTGTTATCCGGATTTATTGGGCTTAAAGGGAGCGCAGGCGGACCTTTAAGTCAGCTGTGAAATACGGCGGCTCAACCGTCGAACTGCAGTTGATACTGGAGGTCTTGAGTGCACACAGGGATGCTGGAATTCATGG	0.502	0.5	k__Bacteria; p__Bacteroidetes; c__Bacteroidia; o__Bacteroidales; f__[Paraprevotellaceae]; g__[Prevotella]; s__
TACGGAAGGTCCGGGTGTTATCCGGATTTATTGGGTTTAGAGGGAGCGCAGGCGGACCTTTAAGTCAGCTGTGAAATACGGCGGCTCAACCGTCGAACTGCAGTTGATACTGGAGGTCTTGAGTGCACACAGGGATGCTGGAATTCATGG	0.502	0.5	k__Bacteria; p__Bacteroidetes; c__Bacteroidia; o__Bacteroidales; f__[Paraprevotellaceae]; g__[Prevotella]; s__
TACGGAAGGTTCGGGCGTTATCCGGATTTATTGGGTTTAAAGGGAGCGTAGGCCGGAGATTAAGCGTGTTGTGAAATGTAGACGCTCAACGTCTGCACTGCAGCGCGAACTGGTTTCCTTGAGTACGCACAAAGTGGGCGGAATTCGTGG	0.503	0.5	k__Bacteria; p__Bacteroidetes; c__Bacteroidia; o__Bacteroidales; f__Prevotellaceae; g__Prevotella; s__copri
TACGGAAGGTTCGGGCGTTATCCGGATTTATTGGGTTTAAAGGGAGCGTAGGCCGGAGATTAAGCGTGTTGTGAAATGTAGATGCTCAACATCTGCACTGCAGCGCGAACTGGTTTCCTTGAGTACGCACAAAGTGGGCGGAATTCGTGG	0.502	0.5	k__Bacteria; p__Bacteroidetes; c__Bacteroidia; o__Bacteroidales; f__Prevotellaceae; g__Prevotella; s__copri
TACGGAAGGTTCGGGCGTTATCCGGATTTATTGGGTTTAAAGGGAGCGTAGGCCGGAGATTAAGCGTGTTGTGAAATGTAGTTGCTCAACATCTGCACTGCAGCGCGAACTGGTTTCCTTGAGTACGCACAAAGTGGGCGGAATTCGTGG	0.502	0.5	k__Bacteria; p__Bacteroidetes; c__Bacteroidia; o__Bacteroidales; f__Prevotellaceae; g__Prevotella; s__copri
TACGGAAGGTTCGGGCGTTATCCGGATTTATTGGGTTTAAAGGGAGCGTAGGCCGTTTGGTAAGCGTGTTGTGAAATGTAGGAGCTCAACTTCTAGATTGCAGCGCGAACTGTCAGACTTGAGTGCGCACAACGTAGGCGGAATTCATGG	0.5	0.5	k__Bacteria; p__Bacteroidetes; c__Bacteroidia; o__Bacteroidales; f__Prevotellaceae; g__Prevotella; s__
TACGGACGGTCCGGGCGTTATCCGGATTTATTGGGTTTAAAGGGAGCGTAGGCCGGAGATTAAGCGTGTTGTGAAATGTAGACGCTCAACGTCTGCACTGCAGCGCGAACTGGTTTCCTTGAGTACGCACAAAGTGGGCGGAATTCGTGG	0.502	0.5	k__Bacteria; p__Bacteroidetes; c__Bacteroidia; o__Bacteroidales; f__Prevotellaceae; g__Prevotella; s__copri
TACGGAGAGGGCTAGCGTTGTTCGGAATTACTGGGCGTAAAGCGCACGTAGGCGGACTGGAAAGTTGGGGGTGAAATCCCGGGGCTCAACCTCGGAACTGCCTTCAAAACTATCAGTCTGGAGTTCGAGAGAGGTGAGTGGAATTCCGAG	0.502	0.5	k__Bacteria; p__Proteobacteria; c__Alphaproteobacteria; o__Rhodobacterales; f__Rhodobacteraceae; g__Paracoccus
TACGGAGGACGCGAGCGTTATCCGGATTTATTGGGTTTAAAGGGTGCGTAGGTGGTGATTTAAGTCAGCGGTGAAAGTTTGTGGCTCAACCATAAAATTGCCGTTGAAACTGGGTTACTTGAGTGTGTTTGAGGTAGGCGGAATGCGTGG	0.502	0.5	k__Bacteria; p__Bacteroidetes; c__Bacteroidia; o__Bacteroidales; f__Porphyromonadaceae; g__Parabacteroides; s__
TACGGAGGAGGCAAGCGTTATCCGGAATGACTGGGCGTAAAGGGTGCGTAGGTGGTTTGGCAAGTTAGTAGCGTAACTCCGGGGCTCAACTCCGGAACTACTACTAAAGCTGTCGGACTTGAGTGCAGGAGGGGCAATTGGAATTCCTAG	0.5	0.5	k__Bacteria; p__Firmicutes; c__Clostridia; o__Clostridiales; f__; g__; s__
TACGGAGGAGGCAAGCGTTATCCGGAATGATTGGGCGTAAAGCGTCCGTAGGTGGCAATTCAAGTCTGCTGTTAAAGACTGGGGCTTAACCCCGGAAAGGCAGTGGAAACTGAGTAGCTAGAGTGCGGTAGGGGCAGAGGGAATTCCTGG	0.502	0.5	k__Bacteria; p__Cyanobacteria; c__Oscillatoriophycideae; o__Oscillatoriales; f__Phormidiaceae; g__; s__
TACGGAGGATACAAGCGTTATCCGGATTTATTGGGTTTAAAGGGTGCGTAGGCGGCCTGTTAAGTCAGGGGTGAAAGACGGTAGCTCAACTATCGCAGTGCCCTTGATACTGATGGGCTTGAATGGACTAGAGGTAGGCGGAATGAGACA	0.5	0.5	k__Bacteria; p__Bacteroidetes; c__Sphingobacteriia; o__Sphingobacteriales; f__Sphingobacteriaceae; g__Pedobacter; s__
TACGGAGGATCCAAGCGTTATCCGGAATCATTGGGTTTAAAGGGTCCGTAGGCGGTCTTATAAGTCAGTGGTGAAATCTCCTAGCTCAACTAGGAAACTGCCATTGATACTGTAAGACTTGAATTTTTGTGAAGTAACTAGAATATGTAG	0.5	0.5	k__Bacteria; p__Bacteroidetes; c__Flavobacteriia; o__Flavobacteriales; f__Flavobacteriaceae; g__Flavobacterium; s__gelidilacus
TACGGAGGATCCAAGCGTTATCCGGATTTATTGGGTTTAAAGGGTGCGTAGGCGGACCCTTAAGTCAGTGGTGAAAGTTTGCAGCTCAACTGTAAAATTGCCATTGAAACTGAGGGTCTTGAGTGTAAATGAGGTAGGCGGAATGTGTTG	0.5	0.5	k__Bacteria; p__Bacteroidetes; c__Bacteroidia; o__Bacteroidales; f__Porphyromonadaceae; g__Paludibacter; s__
TACGGAGGATCCAAGCGTTATCCGGATTTATTGGGTTTAAAGGGTGCGTAGGCGGATTGATAAGTTAGAGGTGAAATGTCCGAGCTTAACTCGGGAACTGCCTCTAATACTGTTGATCTAGAGAGTAGATGCGGTAGGCGGAATGTATGG	0.502	0.5	k__Bacteria; p__Bacteroidetes; c__Bacteroidia; o__Bacteroidales; f__Rikenellaceae; g__; s__
TACGGAGGATCCAAGCGTTATCCGGATTTATTGGGTTTAAAGGGTGCGTAGGCGGCCTGTTAAGTCAGGGGTGAAAGACGGTAGCTCAACTATCGCAGTGCCCTTGATACTGATGGGCTTGAATGGACTAGAGGTAGGCGGAATGAGACA	0.5	0.5	k__Bacteria; p__Bacteroidetes; c__Sphingobacteriia; o__Sphingobacteriales; f__Sphingobacteriaceae; g__Pedobacter; s__
TACGGAGGATCCAAGCGTTATCCGGATTTATTGGGTTTAAAGGGTGCGTAGGCGGCTTATTAAGTCAGGGGTGAAAGACGGTGGCTCAACCATCGCAGTGCCTTTGATACTGATGAGCTTGAATATACTAGAGGTAGGCGGAATGTGACA	0.5	0.5	k__Bacteria; p__Bacteroidetes; c__Sphingobacteriia; o__Sphingobacteriales; f__Sphingobacteriaceae; g__Pedobacter
TACGGAGGATCCAAGCGTTATCCGGATTTATTGGGTTTAAAGGGTGCGTAGGCGGTCCTATAAGTCAGTGGTGAAAGACGGCAGCTTAACTGTCGCAGTGCCTTTGATACTGTAGGACTTGAATCTATTTGAAGTGGGCGGAATAAGACA	0.5	0.506	k__Bacteria; p__Bacteroidetes; c__Sphingobacteriia; o__Sphingobacteriales; f__Sphingobacteriaceae; g__Sphingobacterium; s__faecium
TACGGAGGATCCAAGCGTTATCCGGATTTATTGGGTTTAAAGGGTGCGTAGGCGGTTTGATAAGTTAGAGGTGAAATGCCGGTGCTTAACACCGGAACTGCCTCTAATACTGTTGAACTAGAGAGTAGTTGCGGTAGGCGGAATGTATGG	0.502	0.5	k__Bacteria; p__Bacteroidetes; c__Bacteroidia; o__Bacteroidales; f__Rikenellaceae
TACGGAGGATCCGAGCGTTATCCGGATTGATTGGGTTTAAAGGGAGCGTAGGCGGATTGTTAAGTCAGTTGTGAAAGTTTGCGGCTCAACCGTAAAATTGCAGTTGATACTGGCAGTCTTGAGTGCAGTAGAGGTGGGCGGAATTCGTGG	0.502	0.5	k__Bacteria; p__Bacteroidetes; c__Bacteroidia; o__Bacteroidales; f__Bacteroidaceae; g__Bacteroides; s__caccae
TACGGAGGATCCGAGCGTTATCCGGATTTATTGGGTTTAAAGGGAGCGTAGATGGATGTTTAAGTCAGTTGTGAAAGTTTGCGGCTCAACCGTAAAATTGCAGTTGAAACTGGCAGTCTTGAGTACAGTAGAGGTGGGCGGAATTCGTGG	0.502	0.5	k__Bacteria; p__Bacteroidetes; c__Bacteroidia; o__Bacteroidales; f__Bacteroidaceae; g__Bacteroides; s__
TACGGAGGATCCGAGCGTTATCCGGATTTATTGGGTTTAAAGGGAGCGTAGATGGATGTTTAAGTCAGTTGTGAAAGTTTGCGGCTCAACCGTAAAATTGCAGTTGAAACTGGCAGTCTTGAGTGCAGTTGAGGCAGGCGGAATTCGTGG	0.502	0.5	k__Bacteria; p__Bacteroidetes; c__Bacteroidia; o__Bacteroidales; f__Bacteroidaceae; g__Bacteroides; s__
TACGGAGGATCCGAGCGTTATCCGGATTTATTGGGTTTAAAGGGAGCGTAGATGGATGTTTAAGTCAGTTGTGAAAGTTTGCGGCTCAACCGTAAAATTGCAGTTGATACTGGATATCTTGAGTGCAGTCGAGGCAGGCGGAATTCGTGG	0.502	0.5	k__Bacteria; p__Bacteroidetes; c__Bacteroidia; o__Bacteroidales; f__Bacteroidaceae; g__Bacteroides; s__
TACGGAGGATCCGAGCGTTATCCGGATTTATTGGGTTTAAAGGGAGCGTAGATGGATGTTTAAGTCAGTTGTGAAAGTTTGCGGCTCAACCGTAAAATTGCAGTTGATACTGGATATCTTGAGTGCAGTTGAGGCAGGCGGAATTCGAGG	0.502	0.5	k__Bacteria; p__Bacteroidetes; c__Bacteroidia; o__Bacteroidales; f__Bacteroidaceae; g__Bacteroides; s__
TACGGAGGATCCGAGCGTTATCCGGATTTATTGGGTTTAAAGGGAGCGTAGATGGATGTTTAAGTCAGTTGTGAAAGTTTGCGGCTCAACCGTAAAATTGCAGTTGATACTGGATATCTTGAGTGCAGTTGAGGCAGGCGGAATTCGTGC	0.502	0.5	k__Bacteria; p__Bacteroidetes; c__Bacteroidia; o__Bacteroidales; f__Bacteroidaceae; g__Bacteroides; s__
TACGGAGGATCCGAGCGTTATCCGGATTTATTGGGTTTAAAGGGAGCGTAGATGGATGTTTAAGTCAGTTGTGAAAGTTTGCGGCTCAACCGTAAAATTGCAGTTGATACTGGATATCTTGAGTGCAGTTGAGGCAGGCGGAATTCGTGG	0.503	0.506	k__Bacteria; p__Bacteroidetes; c__Bacteroidia; o__Bacteroidales; f__Bacteroidaceae; g__Bacteroides; s__
TACGGAGGATCCGAGCGTTATCCGGATTTATTGGGTTTAAAGGGAGCGTAGATGGATGTTTAAGTCAGTTGTGAAAGTTTGCGGCTCAACCGTAAAATTGCAGTTGATACTGGATGTCTTGAGTGCAGTTGAGGCAGGCGGAATTCGTGG	0.502	0.5	k__Bacteria; p__Bacteroidetes; c__Bacteroidia; o__Bacteroidales; f__Bacteroidaceae; g__Bacteroides; s__
TACGGAGGATCCGAGCGTTATCCGGATTTATTGGGTTTAAAGGGAGCGTAGATGGATGTTTAAGTCAGTTGTGAAAGTTTGCTGCTCAACCGTAAAATTGCAGTTGATACTGGATATCTTGAGTGCAGTTGAGGCAGGCGGAATTCGTGG	0.502	0.5	k__Bacteria; p__Bacteroidetes; c__Bacteroidia; o__Bacteroidales; f__Bacteroidaceae; g__Bacteroides; s__
TACGGAGGATCCGAGCGTTATCCGGATTTATTGGGTTTAAAGGGAGCGTAGATGGGTTGTTAAGTCAGTTGTGAAAGTTTGCGGCTCAACCGTAAAATTGCAATTGATACTGGCGTCCTTGAGTACAGTTGAGGTGGGCGGAATTCGTGG	0.504	0.5	k__Bacteria; p__Bacteroidetes; c__Bacteroidia; o__Bacteroidales; f__Bacteroidaceae; g__Bacteroides; s__
TACGGAGGATCCGAGCGTTATCCGGATTTATTGGGTTTAAAGGGAGCGTAGGCGGACGCTTAAGTCAGTTGTGAAAGTTTGCGGCTCAACCGTAAAATTGCAGTTGATACTGGGTGTCTTGAGTACAGTAGAGGCAGGCGGAATTCGTGG	0.503	0.5	k__Bacteria; p__Bacteroidetes; c__Bacteroidia; o__Bacteroidales; f__Bacteroidaceae; g__Bacteroides; s__uniformis
TACGGAGGATCCGAGCGTTATCCGGATTTATTGGGTTTAAAGGGAGCGTAGGCGGACTATTAAGTCAGCTGTGAAAGTTTGCGGCTCAACCGTAAAATTGCAGTTGATACTGGTCGTCTTGAGTGCAGTAGAGGTAGGCGGAATTCGTGG	0.502	0.5	k__Bacteria; p__Bacteroidetes; c__Bacteroidia; o__Bacteroidales; f__Bacteroidaceae; g__Bacteroides; s__
TACGGAGGATCCGAGCGTTATCCGGATTTATTGGGTTTAAAGGGAGCGTAGGCGGATTGTTAAGTCAGTTGTGAAAGTTTGCGGCTCAACCGTAAAATTGCAGTTGATACTGGCAGTCTTGAGTGCAGTAGAGGTGGGCGGAATTCGTGG	0.505	0.5	k__Bacteria; p__Bacteroidetes; c__Bacteroidia; o__Bacteroidales; f__Bacteroidaceae; g__Bacteroides; s__caccae
TACGGAGGATCCGAGCGTTATCCGGATTTATTGGGTTTAAAGGGAGCGTAGGCGGGTTGTTAAGTCAGTTGTGAAAGTTTGCGGCTCAACCGTAAAATTGCAGTTGATACTGGATATCTTGAGTGCAGTTGAGGCAGGCGGAATTCGTGG	0.502	0.5	k__Bacteria; p__Bacteroidetes; c__Bacteroidia; o__Bacteroidales; f__Bacteroidaceae; g__Bacteroides; s__
TACGGAGGATCCGAGCGTTATCCGGATTTATTGGGTTTAAAGGGAGCGTAGGCGGGTTGTTAAGTCAGTTGTGAAAGTTTGCGGCTCAACCGTAAAATTGCAGTTGATACTGGCGACCTTGAGTGCAACAGAGGTAGGCGGAATTCGTGG	0.505	0.5	k__Bacteria; p__Bacteroidetes; c__Bacteroidia; o__Bacteroidales; f__Bacteroidaceae; g__Bacteroides; s__
TACGGAGGATCCGAGCGTTATCCGGATTTATTGGGTTTAAAGGGAGCGTAGGTGGACAGCTAAGTCAGTTGTGAAAGTTTGCGGCTCAACCGTAAAATTGCAGTTGATACTGGCTGTCTTGAGTACAGTAGAGGTGGGCGGAATTCGTGG	0.502	0.5	k__Bacteria; p__Bacteroidetes; c__Bacteroidia; o__Bacteroidales; f__Bacteroidaceae; g__Bacteroides; s__
TACGGAGGATCCGAGCGTTATCCGGATTTATTGGGTTTAAAGGGAGCGTAGGTGGACAGTTAAGTCAGTTGTGAAAGTTTGCGGCTCAACCGTAAAATTGCAGTTGATACTGGCTGTCTTGAGTACAGTAGAGGTGGGCGGAATTCGTGG	0.502	0.5	k__Bacteria; p__Bacteroidetes; c__Bacteroidia; o__Bacteroidales; f__Bacteroidaceae; g__Bacteroides
TACGGAGGATCCGAGCGTTATCCGGATTTATTGGGTTTAAAGGGAGCGTAGGTGGACTGGTAAGTCAGTTGTGAAAGTTTGCGGCTCAACCGTAAAATTGCAATTGATACTGTCAGTCTTGAGTACAGTAGAGGTGGGCGGAATTCGTGG	0.502	0.5	k__Bacteria; p__Bacteroidetes; c__Bacteroidia; o__Bacteroidales; f__Bacteroidaceae; g__Bacteroides; s__fragilis
TACGGAGGATCCGAGCGTTATCCGGATTTATTGGGTTTAAAGGGAGCGTAGGTGGACTGGTAAGTCAGTTGTGAAAGTTTGCGGCTCAACCGTAAAATTGCAGTTGATACTGTCAGTCTTGAGTACAGTAGAGGTGGGCGGAATTCGTGG	0.509	0.5	k__Bacteria; p__Bacteroidetes; c__Bacteroidia; o__Bacteroidales; f__Bacteroidaceae; g__Bacteroides; s__fragilis
TACGGAGGATCCGAGCGTTATCCGGATTTATTGGGTTTAAAGGGAGCGTAGGTGGACTGGTAAGTCAGTTGTGAAAGTTTGCGGCTCAGCCGTAAAATTGCAGTTGATACTGTCAGTCTTGAGTACAGTAGAGGTGGGCGTAATTCGTGG	0.502	0.5	k__Bacteria; p__Bacteroidetes; c__Bacteroidia; o__Bacteroidales; f__Bacteroidaceae; g__Bacteroides; s__fragilis
TACGGAGGATCCGAGCGTTATCCGGATTTATTGGGTTTAAAGGGAGCGTAGGTGGACTGGTAAGTTAGTTGTGAAAGTTTGCGGCTCAACCGTAAAATTGCAGTTGATACTGTCAGTCTTGAGTACAGTAGAGGTGGGCGGAATTCGTGG	0.502	0.5	k__Bacteria; p__Bacteroidetes; c__Bacteroidia; o__Bacteroidales; f__Bacteroidaceae; g__Bacteroides; s__fragilis
TACGGAGGATCCGAGCGTTATCCGGATTTATTGGGTTTAAAGGGAGCGTAGGTGGATTGTTAAGTCAGTTGTGAAAGTTTGCGGCTCAACCGTAAAATTGCAGTTGATACTGGATGTCTTGAGTGCAGTTGAGGCAGGCGGAATTCGTGG	0.502	0.5	k__Bacteria; p__Bacteroidetes; c__Bacteroidia; o__Bacteroidales; f__Bacteroidaceae; g__Bacteroides; s__
TACGGAGGATCCGAGCGTTATCCGGATTTATTGGGTTTAAAGGGAGTGTAGATGGATGTTTAAGTCAGTTGTGAAAGTTTGCGGCTCAACCGTAAAATTGCAGTTGATACTGGATACCTTGAGTGCAGTTGAGGCAGGCGGAATTCGTGG	0.502	0.5	k__Bacteria; p__Bacteroidetes; c__Bacteroidia; o__Bacteroidales; f__Bacteroidaceae; g__Bacteroides; s__
TACGGAGGATCCGAGCGTTATCCGGATTTATTGGGTTTAAAGGGAGTGTAGATGGATGTTTAAGTCAGTTGTGAAAGTTTGCGGCTCAACCGTAAAATTGCAGTTGATACTGGATATCTTGAGTGCAGTTGAGGCAGGCGGAATTCGTGG	0.502	0.5	k__Bacteria; p__Bacteroidetes; c__Bacteroidia; o__Bacteroidales; f__Bacteroidaceae; g__Bacteroides; s__
TACGGAGGATCCGAGCGTTATCCGGATTTATTGGGTTTAAAGGGTGCGTAGGCGGCCTTTTAAGTCAGCGGTGAAAGTCTGTGGCTCAACCATAGAATTGCCGTTGAAACTGGGGGGCTTGAGTATGTTTGAGGCAGGCGGAATGCGTGG	0.507	0.5	k__Bacteria; p__Bacteroidetes; c__Bacteroidia; o__Bacteroidales; f__Porphyromonadaceae; g__Parabacteroides; s__distasonis
TACGGAGGATCCGAGCGTTATCCGGATTTATTGGGTTTAAAGGGTGCGTAGGCGGTTTGATAAGATAGAGGTGAAATACCGGGGCTCAACTCCGGAACTGCCTCTAATACTGTTGAACTAGAGAGTAGTTGCGGTAGGCGGAATGTATGG	0.502	0.5	k__Bacteria; p__Bacteroidetes; c__Bacteroidia; o__Bacteroidales; f__Rikenellaceae; g__Alistipes; s__finegoldii
TACGGAGGATCCGAGCGTTATCCGGATTTATTGGGTTTAAAGGGTGCGTAGGCGGTTTGATAAGTTAGAGGTGAAATGTCGGGGCTCAACTCCGGAACTGCCTCTAATACTGTTGAACTAGAGAGTAGTTGCGGTAGGCGGAATGTATGG	0.502	0.5	k__Bacteria; p__Bacteroidetes; c__Bacteroidia; o__Bacteroidales; f__Rikenellaceae; g__; s__
TACGGAGGATCCGAGCGTTATCCGGATTTATTGGGTTTGAAGGGAGCGTAGATGGATGTTTAAGTCAGTTGTGAAAGTTTGCGGCTCAACCGTAAAATTGCAGTTGATACTGGGTTACTTGAGTGTGTTTGAGGTAGGCGGAATGCGTGG	0.502	0.5	k__Bacteria; p__Bacteroidetes; c__Bacteroidia; o__Bacteroidales; f__Bacteroidaceae; g__Bacteroides; s__
TACGGAGGATCCGGGCGTTATCCGGATTTATTGGGTTTAAAGGGAGCGTAGGCGGGGAGTCAAGTCAGTTGTGAAAAGCCACGGCCCAACCGTGGTCGTGCAGTTGAAACTGGTTCTCTTGAGTGCGCACGAGGACGGTGGAATTCGTGG	0.502	0.5	k__Bacteria; p__Bacteroidetes; c__Bacteroidia; o__Bacteroidales; f__[Paraprevotellaceae]; g__; s__
TACGGAGGATGCAAGCGTTATCCGGAATGATTGGGCGTAAAGCGTCCGCAGGTGGCACTTCAAGTCGATTGTTAAAGGTCGAGGCTCAACCTCGAACAGGCAGTGGAAACTGAAGAGCTAGAGTGCGGTAGGGGCAGAGGGAATTCCCGG	0.5	0.5	k__Bacteria; p__Cyanobacteria; c__Oscillatoriophycideae; o__Chroococcales; f__Xenococcaceae; g__; s__
TACGGAGGATGCAAGCGTTATCCGGAATTATTGGGCGTAAAGCGTCCGCAGGCGGCCTATCAAGTCTGCTGTTAAAGGTCGGGGCTCAACTCCGGTTCGGCAGTGGAAACTGATAGGCTAGAGTACGGTAGGGGTAGAGGGAATTCCCAG	0.502	0.5	k__Bacteria; p__Cyanobacteria
TACGGAGGATGCAAGCGTTATCCGGAATTATTGGGCGTAAAGCGTCTGTAGGTCGTTTTTTAAGTCTGCTGTTAAAGATTAAGGCTTAACCTTAATAAAGCAGCATGAAACTAAAGAAATTGAGTTTGGTAGAGGTAGAGGGAATTCTCG	0.502	0.5	k__Bacteria; p__Cyanobacteria; c__Chloroplast; o__Chlorophyta; f__Ulvophyceae; g__; s__
TACGGAGGATGCAAGCGTTATCCGGAATTATTGGGCGTAAAGGGTCCGCAGGTGGTTAGTCAAGTCAGCTGTCAAATACTCAGGCTTAACTTGGGGCGTGCAGTTGAAACTGATTGACTAGAGTACGGAAGGGGTAGAGGGAATTCCTAG	0.502	0.5	k__Bacteria; p__Cyanobacteria; c__Synechococcophycideae; o__Pseudanabaenales; f__Pseudanabaenaceae; g__; s__
TACGGAGGATGCAAGCGTTATTCGGAATTATTGGGCGTAAAGCGTCCGCAGGTGGTGCCTCAAGTCTGCTGTCAAAGACCGAAGCTTAACTTCGGGCAGGCAGTGGAAACTGAAGCACTAGAGTACGGTAGGGGTAGAGGGAATTTCCAG	0.502	0.5	k__Bacteria; p__Cyanobacteria; c__Oscillatoriophycideae; o__Chroococcales; f__Xenococcaceae; g__; s__
TACGGAGGATGCAAGCGTTATTCGGAATTATTGGGCGTAAAGCGTCTGTAGGTGGCTTTTAAGTCTACTGTTAAATATTAAGGCTTAACCTTAAAAAAGCGGTATGAAACTAAAAAGCTTGAGTTTAGTAGGGGTAGAGGGAATTCTCGG	0.502	0.5	k__Bacteria; p__Cyanobacteria; c__Chloroplast; o__Chlorophyta; f__Ulvophyceae; g__; s__
TACGGAGGATGCAAGCGTTATTCGGAATTATTGGGCGTAAAGCGTCTGTAGGTGGCTTTTTAAGTCTACTGTTAAATATTAAGGCTTAACCTTAAAAAAGCGGTATGAAACTAAAAAGCTTGAGTTCAGTAGGGGTAGAGGGAATTCTCG	0.502	0.5	k__Bacteria; p__Cyanobacteria; c__Chloroplast; o__Chlorophyta; f__Ulvophyceae; g__; s__
TACGGAGGATGCAAGCGTTATTCGGAATTATTGGGCGTAAAGCGTCTGTAGGTGGCTTTTTAAGTCTACTGTTAAATATTAAGGCTTAACCTTAAAAAAGCGGTATGAAACTAAAAAGCTTGAGTTTAGTAGGGGTAGAGGGAATTCTCG	0.502	0.5	k__Bacteria; p__Cyanobacteria; c__Chloroplast; o__Chlorophyta; f__Ulvophyceae; g__; s__
TACGGAGGATGCGAGCGTTATCCGGAATGATTGGGCGTAAAGGGTGCGTAGGCGGCAAAATAAGTCTGAAGTAAAAGGCGTTGGCTCAACCAACGTAAGCTTTGGAAACTGTTGAGCTAGCGTGCAGGAGAGGTTAGTGGAATTCCATGT	0.502	0.5	k__Bacteria; p__Firmicutes; c__Erysipelotrichi; o__Erysipelotrichales; f__Erysipelotrichaceae; g__; s__
TACGGAGGATGCGAGCGTTATCCGGAATTACTGGGCGTAAAGGGCGCGTAGGCGGGAACTTAAGTTAGATGTGAAAACTCCGGGCTTAACCTGGAGACTGCATTTAAAACTGGGTTTCTTGAGGGCAGGAGAGGAAAGTGGAATTCCTAG	0.502	0.5	k__Bacteria; p__Firmicutes; c__Clostridia; o__Clostridiales; f__Dehalobacteriaceae; g__Dehalobacterium; s__
TACGGAGGATGCGAGCGTTATCCGGAATTATTGGGTGTAAAGGGTGCGTAGACGGGAAATTAAGTTAGTTGTGAAATCCCTCGGCTCAACTGAGGAACTGCAACTAAAACTGGTTTTCTTGAGTGCAGGAGAGGAAAGTGGAATTCCTAG	0.502	0.5	k__Bacteria; p__Firmicutes; c__Clostridia; o__Clostridiales; f__; g__; s__
TACGGAGGATGCGAGCGTTATCCGGATTCATTGGGCGTAAAGCGCGCGTAGGCGGCCAGTTAGGTCGGGAGTCAAATTTCGGGGCTCAACCCCGTCGAGCCGTTGAAACTGGCAGACTTGAGTTGGCGAGAAGTACGCGGAATGCGCGGT	0.5	0.506	k__Bacteria; p__Bacteroidetes; c__Bacteroidia; o__Bacteroidales; f__S24-7; g__; s__
TACGGAGGATGCGAGCGTTATCCGGATTCATTGGGCGTAAAGCGCGCGTAGGCGGCCAGTTAGGTCGGGAGTCAAATTTCGGGGCTCAACCCCGTCTCGCTCCCGATACCGGCTGGCTTGAGTGTGGTAGGGGAAGGCGGAATTCCCGGT	0.5	0.5	k__Bacteria; p__Actinobacteria; c__Coriobacteriia; o__Coriobacteriales; f__Coriobacteriaceae
TACGGAGGATGCGAGCGTTATCCGGATTTACTGGGTGTAAAAGGCGTGTAGGCGGGCCTGCAAGTCAGAAGTGAAATCTGGGGGCTTAACCCCCAAACTGCTTTTGAAACTGTGGGTCTTGAGTGATGGAGAGGCAGGCGGAATTCCCAG	0.502	0.5	k__Bacteria; p__Firmicutes; c__Clostridia; o__Clostridiales; f__Ruminococcaceae
TACGGAGGATGCGAGCGTTATCCGGATTTACTGGGTGTAAAGGGAGCGCAGGCGGTACGGCAAGTCTGATGTGAAAGCCCGGGGCCCAACCCCGGGACTGCTCTTGGAACTGCGTGGCTGGAGTGCAGGAGGGGCAGGCGGAATTCCTGG	0.5	0.5	k__Bacteria; p__Firmicutes; c__Clostridia; o__Clostridiales; f__; g__; s__
TACGGAGGATGCGAGCGTTATCCGGATTTACTGGGTGTAAAGGGAGCGTAGACGGCAGCGCAAGTCTGGAGTGAAATGCCGGGGCCCAACCCCGGGACTGCTCTTGGAACTGCGTGGCTGGAGTGCAGGAGGGGCAGGCGGAATTCCTGG	0.5	0.506	k__Bacteria; p__Firmicutes; c__Clostridia; o__Clostridiales; f__; g__; s__
TACGGAGGATGCGAGCGTTATCCGGATTTACTGGGTGTAAAGGGAGCGTAGACGGCAGTGCAAGTCTGAAGTGAAAGGCAAGGGCTCAACCCTTGGACTGCTTTGGAAACTGTGCTGCTGGAGTGTCGGAGAGGCAAGTGAAATTCCTAG	0.502	0.5	k__Bacteria; p__Firmicutes; c__Clostridia; o__Clostridiales; f__Lachnospiraceae
TACGGAGGATGCGAGCGTTATCCGGATTTACTGGGTGTAAAGGGAGCGTAGACGGCATGGCAAGTCAGATGTGAAAGCCCGGGGCTCAACCCCGGGACTGCTCTGGGAACTGTGCGGCTGGAGTGCGGGAGGGGCAGGCGGAATTCCTGG	0.5	0.506	k__Bacteria; p__Firmicutes; c__Clostridia; o__Clostridiales; f__; g__; s__
TACGGAGGATGCGAGCGTTATCCGGATTTACTGGGTGTAAAGGGAGCGTAGACGGCGCTGCAAGTCCGGAGTGAAAGCCCATGGCTTAACCATGGTACTGCTCTGGAAACTGTGGAGCTTGAGTGCGGGAGGGGCAGGCGGAATTCCTGG	0.5	0.506	k__Bacteria; p__Firmicutes; c__Clostridia; o__Clostridiales; f__; g__; s__
TACGGAGGATGCGAGCGTTATCCGGATTTACTGGGTGTAAAGGGAGCGTAGACGGTCCTGCAAGCCAGATGTGAAAGCCCGGGGCCCAACCCCGGGACTGCTCTTGGAACTGCGCGGCTGGAGTGCAGGAGGGGCAGGCGGAATTCCTGG	0.502	0.5	k__Bacteria; p__Firmicutes; c__Clostridia; o__Clostridiales; f__; g__; s__
TACGGAGGATGCGAGCGTTATCCGGATTTACTGGGTGTAAAGGGAGCGTAGACGGTGATGCAAGTCAGGAGTGAAAGCCCGGGGCTCAACTCCGGGACTGCTTTTGAAACTGTGTGACTGGAGTGCAGGAGAGGTAAGCGGAATTCCATG	0.502	0.5	k__Bacteria; p__Firmicutes; c__Clostridia; o__Clostridiales
TACGGAGGATGCGAGCGTTATCCGGATTTACTGGGTGTAAAGGGAGCGTAGGCGGCAGGGCAAGCCTGATGTGAAAGCCCGGGGCTCAACCCCGGGACTGCATTGGGAACTGCCCTGCTGGAGTGCCGGAGGGGCAGGCGGAATTCCTTG	0.5	0.5	k__Bacteria; p__Firmicutes; c__Clostridia; o__Clostridiales
TACGGAGGATGCGAGCGTTATCCGGATTTACTGGGTGTAAAGGGAGCGTAGGCGGCCTGCCAAGTCTGATGTGAAATACCGGGGCTCAACCCCGGGACTGCTCTTGGAACTGCGTGGCTGGAGTGCAGGAGGGGCAGGCGGAATTCCTGG	0.5	0.506	k__Bacteria; p__Firmicutes; c__Clostridia; o__Clostridiales; f__; g__; s__
TACGGAGGATGCGAGCGTTATCCGGATTTACTGGGTGTAAAGGGAGCGTAGGCGGCGATGCAAGTCAGAAGTGAAAGCCCGGGGCTCAACTCCGGGACTGCTTTTGAAACTGTATGGCTAGATTGCAGGAGAGGCAAGTGGAATTCCTAG	0.502	0.5	k__Bacteria; p__Firmicutes; c__Clostridia; o__Clostridiales; f__Lachnospiraceae; g__Coprococcus; s__
TACGGAGGATGCGAGCGTTATCCGGATTTACTGGGTGTAAAGGGAGCGTAGGCGGTGCAGCAAGTCAGAAGTGAAAGCCCGGGGCTCAACTCCGGGACTGCTTTTGAAACTGTTGAACTAGATTGCAGGAGAGGTAAGTGGAATTCCTAG	0.5	0.5	k__Bacteria; p__Firmicutes; c__Clostridia; o__Clostridiales; f__Lachnospiraceae; g__Coprococcus; s__
TACGGAGGATGCGAGCGTTATCCGGATTTACTGGGTGTAAAGGGCGCGTAGGTGGGCGCTTAAGTCAGGTGTGAAAACTCCGGGCTCAACCTGGAGACTGCACTTGAAACTGGGTGTCTTGAGGGCAGGAGAGGAAAGTGGAATTCCTAG	0.502	0.5	k__Bacteria; p__Firmicutes; c__Clostridia; o__Clostridiales; f__Dehalobacteriaceae; g__Dehalobacterium; s__
TACGGAGGATGCGAGCGTTATCCGGATTTACTGGGTGTAAAGGGCGTGTAGCCGGGTTGACAAGTCAGATGTGAAATCCTGCGGCTTAACCGCAGAACTGCATTTGAAACTGTTGATCTTGAGTACTGGAGAGGCAGACGGAATTCCTAG	0.5	0.5	k__Bacteria; p__Firmicutes; c__Clostridia; o__Clostridiales; f__Ruminococcaceae; g__Oscillospira; s__
TACGGAGGATGCGAGCGTTATCCGGATTTACTGGGTGTAAAGGGCGTGTAGGCGGGACTGCAAGTCAGATGTGAAAATTATGGGCTCAACCCATAACCTGCATTTGAAACTGTAGCCCTTGAGTATCGGAGAGGCAGGCGGAATTCCTAG	0.502	0.5	k__Bacteria; p__Firmicutes; c__Clostridia; o__Clostridiales; f__Ruminococcaceae; g__Oscillospira; s__
TACGGAGGATGCGAGCGTTATCCGGATTTACTGGGTGTAAAGGGCGTGTAGGCGGGAGAGCAAGTCAGACGTGAAATTCCAGGGTTCAACCCTGGAACTGCGTTTGAAACTGTTCTTCTTGAGTGATGGAGAGGCAGGCGGAATTCCGTG	0.502	0.5	k__Bacteria; p__Firmicutes; c__Clostridia; o__Clostridiales; f__Ruminococcaceae; g__Oscillospira; s__
TACGGAGGATGCGAGCGTTATCCGGATTTACTGGGTGTAAAGGGCGTGTAGGCGGGAGTGCAAGTCAGATGTGAAAACTATGGGCTCGACCCATAGCCTGCATTTGAAACTGTACTTCTTGAGTGCTGGAGAGGCAATCGGAATTCCGTG	0.502	0.5	k__Bacteria; p__Firmicutes; c__Clostridia; o__Clostridiales; f__Ruminococcaceae; g__Oscillospira; s__
TACGGAGGATGCGAGCGTTATCCGGATTTACTGGGTGTAAAGGGCGTGTAGGCGGGAGTGCAGGTCAGATGTGAAAACTATGGGCTCAACCCATAGCCTGCATTTGAAACTGTATTTCTTGAGTGCTGGAGAGGCAATCGGAATTCCGTG	0.502	0.5	k__Bacteria; p__Firmicutes; c__Clostridia; o__Clostridiales; f__Ruminococcaceae; g__Oscillospira; s__
TACGGAGGATGCGAGCGTTATCCGGATTTACTGGGTGTAAAGGGCGTGTAGGCGGGATTGCAAGTCAGATGTGAAAACTATGGGCTCAACCCATAGCCTGCATTTGAAACTGTAGTTCTTGAGTGCTGGAGAGGCAATCGGAATTCCGTG	0.502	0.5	k__Bacteria; p__Firmicutes; c__Clostridia; o__Clostridiales; f__Ruminococcaceae; g__Oscillospira; s__
TACGGAGGATGCGAGCGTTATCCGGATTTACTGGGTGTAAAGGGCGTGTAGGCGGGGAAGCAAGTCAGATGTGAAAACCACGGGCTCAACCTGTGGCCTGCATTTGAAACTGTTTTTCTTGAGTGCTGGGGAGGCAATCGGAATTCCGTG	0.502	0.5	k__Bacteria; p__Firmicutes; c__Clostridia; o__Clostridiales; f__Ruminococcaceae; g__Oscillospira; s__
TACGGAGGATGCGAGCGTTATCCGGATTTACTGGGTGTAAAGGGGGCGCAGACGGCGATGCAAGCCAGATGTGAAAGCCCGGGGCTCAACCCCGGGACTGCATTTGGAACTGTGTGGCTGGAGTGTCGGAGAGGCAGGCGGAATTCCTAG	0.5	0.506	k__Bacteria; p__Firmicutes; c__Clostridia; o__Clostridiales; f__Lachnospiraceae; g__[Ruminococcus]; s__gnavus
TACGGAGGATGCGAGCGTTATCCGGATTTACTGGGTGTAAAGGGGGCGCAGACGGCGATGCAAGCCAGGAGTGAAAGCCCGGGGCCCAACCCCGGGACTGCATTGGAAACTGCCGGGCTGGAGTGCCGGAGGGGTAAGCGGAATTCCTGG	0.5	0.5	k__Bacteria; p__Firmicutes; c__Clostridia; o__Clostridiales; f__; g__; s__
TACGGAGGATGCGAGCGTTATCCGGATTTACTGGGTGTAAAGGGGGCGCAGACGGCGATGCAAGCCAGGAGTGAAAGCCCGGGGCTCAACCCCGGTACTGCATTGGAAACTGTCGGACTAGAGTGTCGGAGGGGTAAGTGGAATTCCTAG	0.5	0.506	k__Bacteria; p__Firmicutes; c__Clostridia; o__Clostridiales; f__Lachnospiraceae
TACGGAGGATGCGAGCGTTATCCGGATTTACTGGGTGTAAAGGGGGCGTAGACGGTATGGCAAGTCTGATGTGAAAACCCGGGGCTCAACCTGTGGCCTGCATTTGAAACTGTTTTTCTTGAGTACTGGAGAGGCAGACGGAATTCCTAG	0.5	0.506	k__Bacteria; p__Firmicutes; c__Clostridia; o__Clostridiales
TACGGAGGATGCGAGCGTTATCCGGATTTACTGGGTGTAAAGGGTGCGTAGGCGGCTATGCAAGTCAGTAGTGAAATCCATGGGCTTAACCCATGAACTGCTATTGAAACTGCACAGCTTGAGTGAAGTAGAGGTAGGCGGAATTCCCGG	0.502	0.5	k__Bacteria; p__Firmicutes; c__Clostridia; o__Clostridiales; f__Ruminococcaceae; g__Ruminococcus; s__
TACGGAGGATGCGAGCGTTATCCGGATTTACTGGGTGTAAAGGGTGCGTAGGCGGCTTTGCAAGTCAGAAGTGAAATCTATGGGCTTAACCCATAAACTGCTTTTGAAACTGCAGGGCTTGAGTGAAGTAGAGGCAGGCGGAATTCCTAG	0.5	0.506	k__Bacteria; p__Firmicutes; c__Clostridia; o__Clostridiales; f__Ruminococcaceae; g__Ruminococcus; s__
TACGGAGGATGCGAGCGTTATCCGGATTTACTGGGTGTAAAGGGTGCGTAGGCGGCTTTGCAAGTCAGAAGTGAAGTCCATGGGCTTAACCCATGAACTGCTTTTGAAACTGCAGAGCTTGGGTGGAGTAGAGGTAGGCGGAATTCCCGG	0.5	0.5	k__Bacteria; p__Firmicutes; c__Clostridia; o__Clostridiales; f__Ruminococcaceae; g__Ruminococcus; s__
TACGGAGGATGCGAGCGTTATCCGGATTTATTGGGCGTAAAGCGAGCGCAGGCGGTTTCTTAAGTCTGATGTGAAAGCCCCCGGCTCAACCGGGGAGGGTCATTGGAAACTGGGAGACTTGAGTGCAGAAGAGGAGAGTGGAATTCCATG	0.502	0.5	k__Bacteria; p__Firmicutes; c__Bacilli; o__Lactobacillales; f__Enterococcaceae
TACGGAGGATGCGAGCGTTATCCGGATTTATTGGGCGTAAAGCGTGCGCAGGCGGCTTATTAAGTCTAAGATTAAAGCCCGGAGCTTAACTCCGGTTCGTCTTAGAAACTGGTAGGCTTGAGTATGGTAGAGGCAAACGGAATTCCTAGT	0.5	0.506	k__Bacteria; p__Tenericutes; c__Mollicutes; o__RF39; f__; g__; s__
TACGGAGGATGCGAGCGTTATCCGGATTTATTGGGCTTAAAGTGTGCGTAGGCGGCCTGCCAAGTCAGCGGTAAAATTGCGGGGCTCAACCCCGTACAGCCGTTGAAACTGGTTTTCTTGAGTGAAGTAGAGGTTGGCGGAATTCCGAGT	0.502	0.5	k__Bacteria; p__Bacteroidetes; c__Bacteroidia; o__Bacteroidales; f__S24-7; g__; s__
TACGGAGGATGCGAGCGTTATCCGGATTTATTGGGTGTAAAGGGAGCGTAGACGGTAATGTAAGTCTGATGTGAAAGCCCGGGGCCCAACCCCGGGACTGCTCTTGGAACTGCGTGGCTGGAGTGCAGGAGGGGCAGGCGGAATTCCTGG	0.502	0.5	k__Bacteria; p__Firmicutes; c__Clostridia; o__Clostridiales; f__; g__; s__
TACGGAGGATGCGAGCGTTATCCGGATTTATTGGGTGTAAAGGGCGCGTAGGCGGGATGGCAAGTCAGATGTGAAATCCAGGGGCTCAACCCCTGAACTGCATTTGAAACTGTCGTTCTTGAGTACCGGAGAGGTTGACGGAATTCCTAG	0.502	0.5	k__Bacteria; p__Firmicutes; c__Clostridia; o__Clostridiales; f__Ruminococcaceae; g__; s__
TACGGAGGATGCGAGCGTTATCCGGATTTATTGGGTGTAAAGGGCGTGTAGGCGGGAATGCAAGTCAGATGTGAAAACTCAGGGCTCAACCCTGAGCCTGCATTTGAAACTGTATTTCTTGAGTGCTGGAGAGGCAGACGGAATTCCTAG	0.5	0.506	k__Bacteria; p__Firmicutes; c__Clostridia; o__Clostridiales; f__Ruminococcaceae; g__Oscillospira; s__
TACGGAGGATGCGAGCGTTATCCGGATTTATTGGGTGTAAAGGGCGTGTAGGCGGGAGCGCAAGTCAGATGTGAAAACTCAGGGCTCAACCCTGAGCCTGCATTTGAAACTGTGTTTCTTGAGTGCTGGAGAGGCAATCGGAATTCCTAG	0.5	0.5	k__Bacteria; p__Firmicutes; c__Clostridia; o__Clostridiales; f__Ruminococcaceae; g__Oscillospira; s__
TACGGAGGATGCGAGCGTTATCCGGATTTATTGGGTGTAAAGGGCGTGTAGGCGGGGAAGCAAGTCAGATGTGAAAACCACGGGCTCAACCCGCGGACGGCACATGATACTGCGAGACTAGAGTAATGGAGGGGGAACCGGAATTCTCGG	0.502	0.5	k__Bacteria
TACGGAGGATGCGAGCGTTATCCGGATTTATTGGGTTTAAAGAGTGCGTAGGCGGACAGTTAAGTCAGCGGTAAAATTGAGAGGCTCAACCTCTTCCCGCCGTTGAAACTGATTGTCTTGAGTGGGCGAGAAGTATGCGGAATGCGTGGT	0.5	0.5	k__Bacteria; p__Bacteroidetes; c__Bacteroidia; o__Bacteroidales; f__S24-7; g__; s__
TACGGAGGATGCGAGCGTTATCCGGATTTATTGGGTTTAAAGCGTGCGTAGGCTGTTTCGTAAGTCGTGTGTGAAAGGCGCGGGCTCAACCCGCGGACGGCACATGATACTGCGAGACTAGAGTAATGGAGGGGGAGCCGGAATTCTCGG	0.502	0.5	k__Bacteria; p__Verrucomicrobia; c__Verrucomicrobiae; o__Verrucomicrobiales; f__Verrucomicrobiaceae; g__Akkermansia; s__muciniphila
TACGGAGGATGCGAGCGTTATCCGGATTTATTGGGTTTAAAGGGAGCGCAGACGGGAGATTAAGTCAGTTGTGAAAGTTTGCGGCTCAACCGTAAAATTGCAGTTGATACTGGTTTCCTTGAGTGCAGTTGAGGCAGGCGGAATTCGTGG	0.502	0.5	k__Bacteria; p__Bacteroidetes; c__Bacteroidia; o__Bacteroidales; f__Bacteroidaceae; g__Bacteroides; s__
TACGGAGGATGCGAGCGTTATCCGGATTTATTGGGTTTAAAGGGAGCGCAGACGGGGCTTTAAGTCAGCTGTGAAATTTTCCGGCTCAACCGGGAAACTGCAGTTGATACTGGCGTCCTTGAGTACGGTCGAGGCAGGCGGAATTCGTGG	0.502	0.5	k__Bacteria; p__Bacteroidetes; c__Bacteroidia; o__Bacteroidales; f__Bacteroidaceae; g__Bacteroides; s__
TACGGAGGATGCGAGCGTTATCCGGATTTATTGGGTTTAAAGGGAGCGCAGGCCGCCGGGCAAGCGTGTTGTGAAATGCAGTCGCTCAACGTCTGCACTGCAGCGCGAACTGCCCAGCTTGAGTGCGCGCAACGTTGGCGGAATTCGCCG	0.502	0.5	k__Bacteria; p__Bacteroidetes; c__Bacteroidia; o__Bacteroidales; f__Prevotellaceae; g__Prevotella; s__
TACGGAGGATGCGAGCGTTATCCGGATTTATTGGGTTTAAAGGGAGCGCAGGCGGCGCGCCAAGTCTGATGTGAAACCCCGGGGCTCAACCCCGGGCATGCATTGGAAACTGGCGGGCTGGAGTGCGGGAGGGGCAGGCGGAATTCCTGG	0.502	0.5	k__Bacteria
TACGGAGGATGCGAGCGTTATCCGGATTTATTGGGTTTAAAGGGAGCGTAGATGGATGTTTAAGTCAGTTGTGAAAGTTTGCGGCTCAACCGTAAAATTGCAGTTGATACTGGATGTCTTGAGTGCAGTTGAGGCAGGCGGAATGCGTGG	0.502	0.5	k__Bacteria; p__Bacteroidetes; c__Bacteroidia; o__Bacteroidales; f__Bacteroidaceae; g__Bacteroides; s__
TACGGAGGATGCGAGCGTTATCCGGATTTATTGGGTTTAAAGGGAGCGTAGGCCGCAGGTTAAGCGTGTTGTGAAATGTAGGGGCTCAACCTCTGCACTGCAGCGCGAACTGGCTTGCTTGAGTACGCACAACGTGGGCGGAATTCGTGG	0.502	0.5	k__Bacteria; p__Bacteroidetes; c__Bacteroidia; o__Bacteroidales; f__Prevotellaceae; g__Prevotella; s__copri
TACGGAGGATGCGAGCGTTATCCGGATTTATTGGGTTTAAAGGGAGCGTAGGCCGGAGATTAAGCGTGTTGTGAAATGTAGACGCTCAACGTCTGCACTGCAGCGCGAACTGGTTTCCCTGAGTACGCACAAAGTGGGCGGAATTCGTGG	0.502	0.5	k__Bacteria; p__Bacteroidetes; c__Bacteroidia; o__Bacteroidales; f__Prevotellaceae; g__Prevotella; s__copri
TACGGAGGATGCGAGCGTTATCCGGATTTATTGGGTTTAAAGGGAGCGTAGGCGGGCGAGAAAGTCGAATGTTAAATCTACCGGCTTAACTGGTAGCTGCGTTCAAAACTTCTTGTCTTGAGTGAAGTAGAGGCAGGCGGAATTCCTAGT	0.502	0.5	k__Bacteria
TACGGAGGATGCGAGCGTTATCCGGATTTATTGGGTTTAAAGGGAGCGTAGGCGGTTTAGCAAGTCAGAAGTGAAAGCCCGGGGCCCAACCCCGGGACTGCTCTTGGAACTGCGTGGCTGGAGTGCAGGAGGGGCAGGCGGAATTCCTGG	0.502	0.5	k__Bacteria; p__Firmicutes; c__Clostridia; o__Clostridiales; f__; g__; s__
TACGGAGGATGCGAGCGTTATCCGGATTTATTGGGTTTAAAGGGCGCGTAGGCGGACTGTCTAGTCAGCGGTAAAATTGAGAGGCTCAACCTCTTCCCGCCGTTGAAACTGGTGGTCTTGAGTGGATGAGAAGTACGCGGAATGCGTGGT	0.5	0.5	k__Bacteria; p__Bacteroidetes; c__Bacteroidia; o__Bacteroidales; f__S24-7; g__; s__
TACGGAGGATGCGAGCGTTATCCGGATTTATTGGGTTTAAAGGGGGCGCAGACGGCGATGCAAGCCAGGAGTGAAAGCCCGGGGCTCAACTCCGGGACTGCTTTTGAAACTGTTGAACTAGATTGCAGGAGAGGTAAGTGGAATTCCTAG	0.5	0.506	k__Bacteria; p__Firmicutes; c__Clostridia; o__Clostridiales
TACGGAGGATGCGAGCGTTATCCGGATTTATTGGGTTTAAAGGGGGCGCAGACGGCGATGCAAGCCAGGGGTGAAAGCCCGGGGCCCAACCCCGGGACTGCCCTTGGAACTGTGCGGCTAGAGTGCGGGAGGGGCAGGCGGAATTCCTGG	0.502	0.5	k__Bacteria; p__Firmicutes; c__Clostridia; o__Clostridiales; f__; g__; s__
TACGGAGGATGCGAGCGTTATCCGGATTTATTGGGTTTAAAGGGTGCGCAGGCGGAAGCGCAAGTCAGCGGTAAAATTGAGAGGCTCAACCTCTTCCCGCCGTTGAAACTGCGTTTCTTGAGTGGGCGAGAAGTACGCGGAATGCGTGGT	0.706	0.5	k__Bacteria; p__Bacteroidetes; c__Bacteroidia; o__Bacteroidales; f__S24-7; g__; s__
TACGGAGGATGCGAGCGTTATCCGGATTTATTGGGTTTAAAGGGTGCGCAGGCGGAAGCGCAAGTCAGCGGTAAAATTGAGAGGCTCAACCTCTTCCCGCCGTTGAAACTGCGTTTCTTGAGTGGGCGAGGAGTACGCGGAATGCGTGGT	0.502	0.5	k__Bacteria; p__Bacteroidetes; c__Bacteroidia; o__Bacteroidales; f__S24-7; g__; s__
TACGGAGGATGCGAGCGTTATCCGGATTTATTGGGTTTAAAGGGTGCGCAGGCGGACTCTCAAGTCAGCGGTCAAATCGCGGGGCTCAACCCCGTTCCGCCGTTGAAACTGGGAGCCTTGAGTGCGCGAGAAGTAGGCGGAATGCGTGGT	0.5	0.618	k__Bacteria; p__Bacteroidetes; c__Bacteroidia; o__Bacteroidales; f__S24-7; g__; s__
TACGGAGGATGCGAGCGTTATCCGGATTTATTGGGTTTAAAGGGTGCGCAGGCGGACTCTCAAGTCAGCGGTCAAATCGCGGGGCTCAACCCCGTTCCGCCGTTGAAACTGGTAGCCTTGAGTGCGCGAGAAGTAGGCGGAATGCGTGGT	0.5	0.506	k__Bacteria; p__Bacteroidetes; c__Bacteroidia; o__Bacteroidales; f__S24-7; g__; s__
TACGGAGGATGCGAGCGTTATCCGGATTTATTGGGTTTAAAGGGTGCGCAGGCGGAGGCGCAAGTCAGCGGTAAAATCGCGGGGCTCAACCCCGCTCCGCCGTTGAAACTGTGTCCCTTGAGTGCGCGAAGGGCAGGCGGAATGCGTGGT	0.502	0.5	k__Bacteria; p__Bacteroidetes; c__Bacteroidia; o__Bacteroidales; f__S24-7; g__; s__
TACGGAGGATGCGAGCGTTATCCGGATTTATTGGGTTTAAAGGGTGCGCAGGCGGAGGCGCAAGTCAGCGGTAAAATCGCGGGGCTCAACCCCGCTCTGCCGTTGAAACTGTGTCCCTTGAGTGCGCGAAGGGCAGGCGGAATGCGTGGT	0.502	0.5	k__Bacteria; p__Bacteroidetes; c__Bacteroidia; o__Bacteroidales; f__S24-7; g__; s__
TACGGAGGATGCGAGCGTTATCCGGATTTATTGGGTTTAAAGGGTGCGCAGGCGGCGCGCCAAGTCAGCGGTCAAAGTTCCGGGCTCAACCCGGTGTCGCCGTTGAAACTGGCGTGCTCGAGTGCGTGCGAGGAAGGCGGAATGCGTTGT	0.502	0.5	k__Bacteria; p__Bacteroidetes; c__Bacteroidia; o__Bacteroidales; f__S24-7; g__; s__
TACGGAGGATGCGAGCGTTATCCGGATTTATTGGGTTTAAAGGGTGCGCAGGCGGGAAGCCAAGTCAGCTGTGAAAACTACGGGCTTAACTTGTAGACTGCAGTTGAAACTGGTTTTCTTGAGTGAAGTAGAGGTTGGCGGAATTCCTAG	0.502	0.5	k__Bacteria; p__Bacteroidetes; c__Bacteroidia; o__Bacteroidales
TACGGAGGATGCGAGCGTTATCCGGATTTATTGGGTTTAAAGGGTGCGCAGGCGGGATGTCAAGTCAGCGGTCAAATCGAGGGGCTCAACCCCTTTCCGCCGTTGAAACTGGCGACCTAGAGTGGGCGAGAAGTACGCGGAATGCGTGGT	0.502	0.5	k__Bacteria; p__Bacteroidetes; c__Bacteroidia; o__Bacteroidales; f__S24-7; g__; s__
TACGGAGGATGCGAGCGTTATCCGGATTTATTGGGTTTAAAGGGTGCGCAGGCGGGATGTCAAGTCAGCGGTCAAATCGAGGGGCTCAACCCCTTTCCGCCGTTGAAACTGGCGTCCTAGAGTGGGCGAGAAGTACGCGGAATGCGTGGT	0.502	0.5	k__Bacteria; p__Bacteroidetes; c__Bacteroidia; o__Bacteroidales; f__S24-7; g__; s__
TACGGAGGATGCGAGCGTTATCCGGATTTATTGGGTTTAAAGGGTGCGCAGGCGGGATGTCAAGTCAGCGGTCAAATCGAGGGGCTCAACCCCTTTCCGCCGTTGAAACTGGCGTCCTAGAGTGGGCGAGAAGTACGTGGAATGCGTGGT	0.502	0.5	k__Bacteria; p__Bacteroidetes; c__Bacteroidia; o__Bacteroidales; f__S24-7; g__; s__
TACGGAGGATGCGAGCGTTATCCGGATTTATTGGGTTTAAAGGGTGCGCAGGCGGGCTGTCAAGTCAGCGGTAAAATTGAGAGGCTCAACCTCTTCGAGCCGTTGAAACTGGCGGTCTTGAGTGAGCGAGAAGTACGCGGAATGCGTGGT	0.5	0.649	k__Bacteria; p__Bacteroidetes; c__Bacteroidia; o__Bacteroidales; f__S24-7; g__; s__
TACGGAGGATGCGAGCGTTATCCGGATTTATTGGGTTTAAAGGGTGCGCAGGCGGGGTGTCAAGTCAGCGGTCAAATCGAGGGGCTCAACCCCTTTCCGCCGTTGAAACTGGCGTCCTAGAGTGGGCGAGAAGTACGCGGAATGCGTGGT	0.502	0.5	k__Bacteria; p__Bacteroidetes; c__Bacteroidia; o__Bacteroidales; f__S24-7; g__; s__
TACGGAGGATGCGAGCGTTATCCGGATTTATTGGGTTTAAAGGGTGCGCAGGCGGTCTGTTAAGTCAGCGGTAAAAGCCCGGGGCTCAACCCCGGCGAGCCGTTGAAACTGGCGGACTAGAGAGGAAGAGAAGTAGGCGGAATGCGCGGT	0.5	0.506	k__Bacteria; p__Bacteroidetes; c__Bacteroidia; o__Bacteroidales; f__S24-7; g__; s__
TACGGAGGATGCGAGCGTTATCCGGATTTATTGGGTTTAAAGGGTGCGTAGACGGGAAGGTAAGTTAGTTGTGAAATCCCTCGGCTCAACTGAGGAACTGCAACTAAAACTGTCTTTCTTGAGTACTGGAGAGGAAAGTGGAATTCCTAG	0.5	0.5	k__Bacteria; p__Firmicutes; c__Clostridia; o__Clostridiales; f__; g__; s__
TACGGAGGATGCGAGCGTTATCCGGATTTATTGGGTTTAAAGGGTGCGTAGGCGGACAGTTAAGTCAGCGGTAAAATTGAGAGGCTCAACCTCTTCCCGCCGTTGAAACTGATTGTCTTGAGTGGGCGAGAAGTATGCGGAATGCGTGGT	0.5	0.553	k__Bacteria; p__Bacteroidetes; c__Bacteroidia; o__Bacteroidales; f__S24-7; g__; s__
TACGGAGGATGCGAGCGTTATCCGGATTTATTGGGTTTAAAGGGTGCGTAGGCGGACAGTTAAGTCAGCGGTAAAATTGCGGGGCTCAACCCCGTCGAGCCGTTGAAACTGGCAGACTTGAGTTGGCGAGAAGTACGCGGAATGCGCGGT	0.5	0.506	k__Bacteria; p__Bacteroidetes; c__Bacteroidia; o__Bacteroidales; f__S24-7; g__; s__
TACGGAGGATGCGAGCGTTATCCGGATTTATTGGGTTTAAAGGGTGCGTAGGCGGACTGTCAAGCCAGCGGTAAAATTCGGGGCTCAACCCCGTCCGGCCGTTGAAACTGGGGATCTTGAGTGGGCGAGAAGTATGCGGAATGCGTGGTG	0.502	0.5	k__Bacteria; p__Bacteroidetes; c__Bacteroidia; o__Bacteroidales; f__S24-7; g__; s__
TACGGAGGATGCGAGCGTTATCCGGATTTATTGGGTTTAAAGGGTGCGTAGGCGGACTGTCAAGTCAGCGGTAAAATACGGGGGCTCAACCCCGCTCCGCCGTTGAAACTGTGTCCCTTGAGTGCGCGAAGGGCAGGCGGAATGCGTGGT	0.502	0.5	k__Bacteria; p__Bacteroidetes; c__Bacteroidia; o__Bacteroidales; f__S24-7; g__; s__
TACGGAGGATGCGAGCGTTATCCGGATTTATTGGGTTTAAAGGGTGCGTAGGCGGACTGTCAAGTCAGCGGTAAAATACGGGGGCTCAACCTCCGCCCGCCGTTGAAACTGACGGTCTTGAGTGGGCGAGAAGTACGCGGAATGCGTGGT	0.502	0.5	k__Bacteria; p__Bacteroidetes; c__Bacteroidia; o__Bacteroidales; f__S24-7; g__; s__
TACGGAGGATGCGAGCGTTATCCGGATTTATTGGGTTTAAAGGGTGCGTAGGCGGACTGTCAAGTCAGCGGTAAAATACGGGGGCTCAACCTCCGCCCGCCGTTGAAACTGACGGTCTTGAGTGGGCGAGAAGTATGCGGAATGCGTGGT	0.505	0.5	k__Bacteria; p__Bacteroidetes; c__Bacteroidia; o__Bacteroidales; f__S24-7; g__; s__
TACGGAGGATGCGAGCGTTATCCGGATTTATTGGGTTTAAAGGGTGCGTAGGCGGACTGTCAAGTCAGCGGTAAAATTGAGAGGCTCAACCTCTTCCCGCCGTTGAAACTGACGGTCTTGAGTGGGCGAGAAGTACGCGGAATGCGTGGT	0.502	0.5	k__Bacteria; p__Bacteroidetes; c__Bacteroidia; o__Bacteroidales; f__S24-7; g__; s__
TACGGAGGATGCGAGCGTTATCCGGATTTATTGGGTTTAAAGGGTGCGTAGGCGGACTGTCAAGTCAGCGGTAAAATTGAGAGGCTCAACCTCTTCCCGCCGTTGAAACTGGGGATCTTGAGTGCAGGAGAGGAGAGTGGAATTCCTAGT	0.502	0.5	k__Bacteria; p__Bacteroidetes; c__Bacteroidia; o__Bacteroidales; f__S24-7; g__; s__
TACGGAGGATGCGAGCGTTATCCGGATTTATTGGGTTTAAAGGGTGCGTAGGCGGACTGTCAAGTCAGCGGTAAAATTGAGAGGCTCAACCTCTTCCCGCCGTTGAAACTGGTGGTCTTGAGTGGATGAGAAGTACGCGGAATGCGTGGT	0.827	0.537	k__Bacteria; p__Bacteroidetes; c__Bacteroidia; o__Bacteroidales; f__S24-7; g__; s__
TACGGAGGATGCGAGCGTTATCCGGATTTATTGGGTTTAAAGGGTGCGTAGGCGGACTGTCAAGTCAGCGGTAAAATTGAGAGGCTCAACCTCTTCCCGCCGTTGAAACTGTTTTTCTTGAGTGCTGGAGAGGCAATCGGAATTCCGTGT	0.5	0.506	k__Bacteria; p__Bacteroidetes; c__Bacteroidia; o__Bacteroidales; f__S24-7; g__; s__
TACGGAGGATGCGAGCGTTATCCGGATTTATTGGGTTTAAAGGGTGCGTAGGCGGACTGTCAAGTCAGCGGTAAAATTGCGGGGCTCAACCCCGTCGAGCCGTTGAAACTGGCAGACTTGAGTTGGCGAGAAGTACGCGGAATGCGTGGT	0.5	0.506	k__Bacteria; p__Bacteroidetes; c__Bacteroidia; o__Bacteroidales; f__S24-7; g__; s__
TACGGAGGATGCGAGCGTTATCCGGATTTATTGGGTTTAAAGGGTGCGTAGGCGGAGCTGCAAGTCAGATGTGAAATCCCGGGGCTCAACCCCGGAACTGCATTTGAAACTGTAGCCCTTGAGTATCGGAGAGGTAGGCGGAATTCCTAG	0.502	0.5	k__Bacteria; p__Firmicutes; c__Clostridia; o__Clostridiales; f__Ruminococcaceae; g__; s__
TACGGAGGATGCGAGCGTTATCCGGATTTATTGGGTTTAAAGGGTGCGTAGGCGGATTGGCAAGTTGGGAGTGAAATCTATGGGCTCAACCCATAAATTGCTTTCAAAACTGTCAGTCTTGAGTGGTGTAGAAGTAGGCGGAATTCCCGG	0.502	0.5	k__Bacteria
TACGGAGGATGCGAGCGTTATCCGGATTTATTGGGTTTAAAGGGTGCGTAGGCGGATTTTTAAGTCAGCGGTAAAATGTCCGGGCTCAACCCGGGCCGGCCGTTGAAACTGGGGATCTTGAGTGGGCGAGAAGTATGCGGAATGCGTGGT	0.5	0.753	k__Bacteria; p__Bacteroidetes; c__Bacteroidia; o__Bacteroidales; f__S24-7; g__; s__
TACGGAGGATGCGAGCGTTATCCGGATTTATTGGGTTTAAAGGGTGCGTAGGCGGCAAGGTAAGCCAGAAGTGAAAGCCCGTGGCTCAACTGCGGGACTGCTTTTGGAACTATCTAGCTAGATTGCAGGAGAGGTAAGTGGAATTCCTAG	0.502	0.5	k__Bacteria; p__Firmicutes; c__Clostridia; o__Clostridiales; f__; g__; s__
TACGGAGGATGCGAGCGTTATCCGGATTTATTGGGTTTAAAGGGTGCGTAGGCGGCAAGGTAAGTCAGCGGTGAAAGACCAGGGCTCAACTCTGGAAGTGCCGTTGATACTGTCTGGCTAGAATGATTCCGCCGTGGGAGGAATGAGTAG	0.502	0.5	k__Bacteria; p__Bacteroidetes; c__Bacteroidia; o__Bacteroidales; f__; g__; s__
TACGGAGGATGCGAGCGTTATCCGGATTTATTGGGTTTAAAGGGTGCGTAGGCGGCCTGCCAAGTCAGCGGTAAAATTGCGGGGCTCAACCCCGGGACTGCCCTTGGAACTGCTTGGCTGGAGTGCGGGAGGGGCAGGCGGAATTCCTGG	0.502	0.5	k__Bacteria; p__Bacteroidetes; c__Bacteroidia; o__Bacteroidales; f__S24-7; g__; s__
TACGGAGGATGCGAGCGTTATCCGGATTTATTGGGTTTAAAGGGTGCGTAGGCGGCCTGCCAAGTCAGCGGTAAAATTGCGGGGCTCAACCCCGGGCATGCATTGGAAACTGGCGGGCTGGAGTGCCGGAGAGGTAAGCGGAATTCCAAG	0.502	0.5	k__Bacteria; p__Bacteroidetes; c__Bacteroidia; o__Bacteroidales; f__S24-7; g__; s__
TACGGAGGATGCGAGCGTTATCCGGATTTATTGGGTTTAAAGGGTGCGTAGGCGGCCTGCCAAGTCAGCGGTAAAATTGCGGGGCTCAACCCCGTAAAGCCGTTGAAACTGCCGGGCTCGAGTGTGCGAGAAGTATGCGGAATGCGTGGT	0.502	0.5	k__Bacteria; p__Bacteroidetes; c__Bacteroidia; o__Bacteroidales; f__S24-7; g__; s__
TACGGAGGATGCGAGCGTTATCCGGATTTATTGGGTTTAAAGGGTGCGTAGGCGGCCTGCCAAGTCAGCGGTAAAATTGCGGGGCTCAACCCCGTACAGCCGTTGAAACTGCCATGCTGGAGTGCCGGAGAGGCAAATGGAATTCCTAGT	0.5	0.5	k__Bacteria; p__Bacteroidetes; c__Bacteroidia; o__Bacteroidales; f__S24-7; g__; s__
TACGGAGGATGCGAGCGTTATCCGGATTTATTGGGTTTAAAGGGTGCGTAGGCGGCCTGCCAAGTCAGCGGTAAAATTGCGGGGCTCAACCCCGTACAGCCGTTGAAACTGCCGGGCTCGAGTGGGCGAGAAGTATGCGGAATGCGTGGT	0.615	0.5	k__Bacteria; p__Bacteroidetes; c__Bacteroidia; o__Bacteroidales; f__S24-7; g__; s__
TACGGAGGATGCGAGCGTTATCCGGATTTATTGGGTTTAAAGGGTGCGTAGGCGGCCTGCCAAGTCAGCGGTAAAATTGCGGGGCTCAACCCCGTACAGCCGTTGAAACTGTCCGGCTGGAGTGCAGGAGAGGTAAGTGGAATTCCTAGT	0.5	0.5	k__Bacteria; p__Bacteroidetes; c__Bacteroidia; o__Bacteroidales; f__S24-7; g__; s__
TACGGAGGATGCGAGCGTTATCCGGATTTATTGGGTTTAAAGGGTGCGTAGGCGGCCTGCCAAGTCAGCGGTAAAATTGCGGGGCTCAACCCCGTACAGCCGTTGAAGCTGCCGGGCTAGAGTGCAGGAGGGGCAGGCGGAATTCCTAGT	0.502	0.5	k__Bacteria; p__Bacteroidetes; c__Bacteroidia; o__Bacteroidales; f__S24-7; g__; s__
TACGGAGGATGCGAGCGTTATCCGGATTTATTGGGTTTAAAGGGTGCGTAGGCGGCCTGCCAAGTCTGATGTGAAATACCGGGGCTCAACCCCGGGGCTGCATTGGAAACTGGCAGGCTGGAGTGCCGGAGAGGTAGGCGGAATTCCTAG	0.502	0.5	k__Bacteria; p__Firmicutes; c__Clostridia; o__Clostridiales
TACGGAGGATGCGAGCGTTATCCGGATTTATTGGGTTTAAAGGGTGCGTAGGCGGCCTTTTAAGTCAGCGGTGAAAGTCTGTGGCTCAACCATTGGACTGCCGTTGAAACTGGCCGGCTTGAGTATGATTGAGGCAGGCGGAATGCGTGG	0.502	0.5	k__Bacteria; p__Bacteroidetes; c__Bacteroidia; o__Bacteroidales; f__Porphyromonadaceae; g__Parabacteroides; s__
TACGGAGGATGCGAGCGTTATCCGGATTTATTGGGTTTAAAGGGTGCGTAGGCGGCCTTTTAAGTCAGCGGTGAAAGTCTGTGGCTCAACCATTGGACTGCCGTTGAAACTGGCCGGCTTGAGTATGATTGAGGCAGGCGGAGTGCGTGG	0.502	0.5	k__Bacteria; p__Bacteroidetes; c__Bacteroidia; o__Bacteroidales; f__Porphyromonadaceae; g__Parabacteroides; s__
TACGGAGGATGCGAGCGTTATCCGGATTTATTGGGTTTAAAGGGTGCGTAGGCGGCGCGCCAAGTCTGACGTGAAACCCCGGGGCTCAACCCCGGGCATGCATTGGAAACTGGCGGGCTGGAGTGCCGGAGAGGTAAGCGGAATTCCTAG	0.502	0.5	k__Bacteria
TACGGAGGATGCGAGCGTTATCCGGATTTATTGGGTTTAAAGGGTGCGTAGGCGGGAGCGCAAGTCAGATGTGAAAACTCAGGGCTCAACCCTGAGCCTGCATTTGAAACTGTGTTTCTTGAGTGCTGGAGAGGCGATCGGAATTCCGTG	0.5	0.5	k__Bacteria; p__Firmicutes; c__Clostridia; o__Clostridiales; f__Ruminococcaceae; g__Oscillospira; s__
TACGGAGGATGCGAGCGTTATCCGGATTTATTGGGTTTAAAGGGTGCGTAGGCGGGATGCCAAGTCAGATGTGAAAACCACGGGCTCAACCTGTGGCCTGCATTTGAAACTGTGTTTCTTGAGTACTGGAGAGGCAGACGGAATTCCTAG	0.502	0.5	k__Bacteria; p__Firmicutes; c__Clostridia; o__Clostridiales; f__Ruminococcaceae; g__Oscillospira; s__
TACGGAGGATGCGAGCGTTATCCGGATTTATTGGGTTTAAAGGGTGCGTAGGCGGGATGCCAAGTCAGCGGTAAAAAAGCGGTGCTCAACGCCGTCGAGCCGTTGAAACTGGCAGACTTGAGTTGGCGAGAAGTACGCGGAATGCGCGGT	0.502	0.5	k__Bacteria; p__Bacteroidetes; c__Bacteroidia; o__Bacteroidales; f__S24-7; g__; s__
TACGGAGGATGCGAGCGTTATCCGGATTTATTGGGTTTAAAGGGTGCGTAGGCGGGATGCCAAGTCAGCGGTAAAAAAGCGGTGCTCAACGCCGTCGAGCCGTTGAAACTGGCGTTCTTGAGTGGGCGAGAAGTATGCGGAATGCGTGGT	0.99	0.5	k__Bacteria; p__Bacteroidetes; c__Bacteroidia; o__Bacteroidales; f__S24-7; g__; s__
TACGGAGGATGCGAGCGTTATCCGGATTTATTGGGTTTAAAGGGTGCGTAGGCGGGATGCCAAGTCAGCGGTAAAAATGCGGTGCTCAACGCCGTCGAGCCGTTGAAACTGGCGTTCTTGAGTGGGCGAGAAGTATGCGGAATGCGTGGT	0.502	0.5	k__Bacteria; p__Bacteroidetes; c__Bacteroidia; o__Bacteroidales; f__S24-7; g__; s__
TACGGAGGATGCGAGCGTTATCCGGATTTATTGGGTTTAAAGGGTGCGTAGGCGGGATGCCAAGTCAGCGGTAAAAATTCGGGGCTCAACCCCGTCCGGCCGTTGAAACTGGGGGCCTTGAGTGGGCGAGAAGAAGGCGGAATGCGTGGT	0.502	0.5	k__Bacteria; p__Bacteroidetes; c__Bacteroidia; o__Bacteroidales; f__S24-7; g__; s__
TACGGAGGATGCGAGCGTTATCCGGATTTATTGGGTTTAAAGGGTGCGTAGGCGGGCTTTCAAGTCAGCGGTAAAAATTCGGGGCTCAACCCCGTCCGGCCGTTGAAACTGGGGGCCTTGAGTGGGCGAGAAGAAGGCGGAATGCGTGGT	0.502	0.5	k__Bacteria; p__Bacteroidetes; c__Bacteroidia; o__Bacteroidales; f__S24-7; g__; s__
TACGGAGGATGCGAGCGTTATCCGGATTTATTGGGTTTAAAGGGTGCGTAGGCGGGCTTTTAAGTCAGCGGTAAAAATTCGGGGCTCAACCCCGTCCGGCCGTTGAAACTGGGGGCCTTGAGTGGGCGAGAAGAAGGCGGAATGCGTGGT	0.505	0.5	k__Bacteria; p__Bacteroidetes; c__Bacteroidia; o__Bacteroidales; f__S24-7; g__; s__
TACGGAGGATGCGAGCGTTATCCGGATTTATTGGGTTTAAAGGGTGCGTAGGCGGGCTTTTAAGTCAGCGGTAAAAATTCGGGGCTCAACCCCGTCCGGCCGTTGAAACTGGGGGCCTTGAGTGGGCGAGAAGAAGGCGGAATGTGTGGT	0.502	0.5	k__Bacteria; p__Bacteroidetes; c__Bacteroidia; o__Bacteroidales; f__S24-7; g__; s__
TACGGAGGATGCGAGCGTTATCCGGATTTATTGGGTTTAAAGGGTGCGTAGGCGGGCTTTTAAGTCAGCGGTAAAAATTCGGGGCTCAACCCCGTCCGGCCGTTGAAACTGGGGGTCTTGAGTGGGCGAGAAGAAGGCGGAATGCGTGGT	0.505	0.5	k__Bacteria; p__Bacteroidetes; c__Bacteroidia; o__Bacteroidales; f__S24-7; g__; s__
TACGGAGGATGCGAGCGTTATCCGGATTTATTGGGTTTAAAGGGTGCGTAGGCGGTCCGTTAAGTCAGCGGTAAAATTGCGGGGCTCAACCCCGTCGAGCCGTTGAAACTGGCAGACTTGAGTTGGCGAGAAGTACGCGGAATGCGCGGT	0.638	0.576	k__Bacteria; p__Bacteroidetes; c__Bacteroidia; o__Bacteroidales; f__S24-7; g__; s__
TACGGAGGATGCGAGCGTTATCCGGATTTATTGGGTTTAAAGGGTGCGTAGGCGGTCCGTTAAGTCAGCGGTAAAATTGCGGGGCTCAACCCCGTCGAGCCGTTGAAACTGGTAGACTTGAGTGCAGGAGAGGAGAGTGGAATTCTATGT	0.502	0.5	k__Bacteria; p__Bacteroidetes; c__Bacteroidia; o__Bacteroidales; f__S24-7; g__; s__
TACGGAGGATGCGAGCGTTATCCGGATTTATTGGGTTTAAAGGGTGCGTAGGCGGTTTAGCAAGTCAGAAGTGAAAGCCCGGGGCCCAACCCCGGGACTGCTCTTGGAACTGCGTGGCTGGAGTGCAGGAGGGGCAGGCGGAATTCCTGG	0.502	0.5	k__Bacteria; p__Firmicutes; c__Clostridia; o__Clostridiales; f__; g__; s__
TACGGAGGATGCGAGCGTTATCCGGATTTATTGGGTTTAAAGGGTGCGTAGGCTGTTTCGTAAGTCGTGTGTGAAAGGCGCGGGCTCAACCCGCGGACGGCACATGATACTGCGAGACTAGAGTAATGGAGGGGGAACCGGAATTCCCGG	0.502	0.5	k__Bacteria
TACGGAGGATGCGAGCGTTATCCGGATTTATTGGGTTTAAAGGGTGCGTAGGCTGTTTCGTAAGTCGTGTGTGAAAGGCGCGGGCTCAACCCGCGGACGGCACATGATACTGCGAGGCTAGAGTAATGGAGGGGGAACCGGAATTCTCGG	0.502	0.5	k__Bacteria; p__Bacteroidetes; c__Bacteroidia; o__Bacteroidales
TACGGAGGATGCGAGCGTTATCCGGATTTATTGGGTTTAAAGGGTGCGTAGGTCGCCGATTAAGTCAGCGGTGAAATCCAGTGGCTCAACCATTGGACTGCCGTTGAAACTGGCCGGCTTGAGTATGATTGAGGCAGGCGGAATGCGTGG	0.5	0.5	k__Bacteria; p__Bacteroidetes; c__Bacteroidia; o__Bacteroidales; f__Porphyromonadaceae; g__Parabacteroides; s__
TACGGAGGATGCGAGCGTTATCCGGATTTATTGGGTTTAAAGGGTGCGTAGGTGGTGATTTAAGTCAGCGGTGAAAGTTTGTGGCTCAACCATAAAATTGCCGTTGAAACTGGGTTACTTGAGTGTGTTTGAGGTAGGCGGAATGCGTGG	0.507	0.5	k__Bacteria; p__Bacteroidetes; c__Bacteroidia; o__Bacteroidales; f__Porphyromonadaceae; g__Parabacteroides; s__
TACGGAGGATGCGAGCGTTATCCGGATTTATTGGGTTTAAAGGGTGCGTAGGTGGTTAATTAAGTCAGCGGTGAAAGTTTGTGGCTCAACCATAAAATTGCCGTTGAAACTGGTTGACTTGAGTATATTTGAGGTAGGCGGAATGCGTGG	0.5	0.5	k__Bacteria; p__Bacteroidetes; c__Bacteroidia; o__Bacteroidales; f__Porphyromonadaceae; g__Parabacteroides; s__gordonii
TACGGAGGATGCGAGCGTTATCCGGATTTATTGGGTTTAAAGGGTGCGTGGGCGGACCGTTAAGTCAGCGGTAAAATTGCGGGGCTCAACCCCGTCGAGCCGTTGAAACTGGCAGACTTGAGTTGGCGAGAAGTACGCGGAATGCGCGGT	0.502	0.5	k__Bacteria; p__Bacteroidetes; c__Bacteroidia; o__Bacteroidales; f__S24-7; g__; s__
TACGGAGGATGCGAGCGTTATCCGGATTTATTGGGTTTTAAGGGTGCGTAGGCGGGCTCTTAAGTCAGCGGTAAAAATTCGGGGCTCAACCCCGTCCAGCCGTTGAAACTGGGGGCCTTGAGTGGGCGAGAAGAAGGCGGAATGCGTGGT	0.502	0.5	k__Bacteria; p__Bacteroidetes; c__Bacteroidia; o__Bacteroidales; f__S24-7; g__; s__
TACGGAGGATGCGAGCGTTATCCGGATTTATTGGTTTTAAAGGGTGCGTAGGCTGTTTCGTAAGTCGTGTGTGAAAGGCGCGGGCTCAACCCGCGGACGGCACATGATACTGCGAGACTAGAGTAATGGAGGGGGAACCGGAATTCTCGG	0.502	0.5	k__Bacteria; p__Verrucomicrobia; c__Verrucomicrobiae; o__Verrucomicrobiales; f__Verrucomicrobiaceae; g__Akkermansia; s__muciniphila
TACGGAGGATGCGAGCGTTATTCGGATTTATTGGGTTCAAAGGGTGCGTAGGCGGACTGTCAAGTCAGCGGTAAAATACGGGGGCTCAACCTCCGCCCGCCGTTGAAACTGACGGTCTTGAGTGGGCGAGAAGTATGCGGAATGCGTGGT	0.502	0.5	k__Bacteria; p__Bacteroidetes; c__Bacteroidia; o__Bacteroidales; f__S24-7; g__; s__
TACGGAGGATGCGAGCGTTATTCGGATTTATTGGGTTTAAAGGGTGCGTAGGCGGACTGTCAAGTCAGCGGTAAAATACGGGGGCTCAACCTCCGCCCGCCGTTGAAACTGACGGTCTTGAGTGGGCGAGAAGTATGCGGAATGCGTGGT	0.502	0.5	k__Bacteria; p__Bacteroidetes; c__Bacteroidia; o__Bacteroidales; f__S24-7; g__; s__
TACGGAGGATGCGAGCGTTGTCCGGAATTACTGGGTGTAAAGGGAGCGTAGGCGGGATGGCAAGTAGAATGTTAAATCCATCGGCTCAACCGGTGGCTGCGTTCTAAACTGCCGTTCTTGAGTGAAGTAGAGGCAGGCGGAATTCCTAGT	0.502	0.5	k__Bacteria; p__Firmicutes; c__Clostridia; o__Clostridiales; f__Ruminococcaceae; g__Anaerotruncus; s__
TACGGAGGATGCGAGCGTTGTCCGGAATTACTGGGTGTAAAGGGAGCGTAGGCGGGGATGCAAGTTGGGTGTCAAAACTACCGGCTCAACTGGTAGTCGCACTCAAAACTGCAGCTCTTGAGTGAAGTAGAGGCAGGCGGAATTCCTAGT	0.502	0.5	k__Bacteria; p__Firmicutes; c__Clostridia; o__Clostridiales; f__Ruminococcaceae; g__Ruminococcus; s__
TACGGAGGATGCGAGCGTTGTCCGGATTTACTGGGTGCAAAGGGCGTGTAGCCGGGCTGACAAGTCAGATGTGAAATTCCGGGGCTCAACCCCGGACCTGCATTTGAAACTGTTGGTCTTGAGTATCGGAGAGGCAGGCGGAATTCCTAG	0.502	0.5	k__Bacteria; p__Firmicutes; c__Clostridia; o__Clostridiales; f__Ruminococcaceae; g__; s__
TACGGAGGATGCGAGCGTTGTCCGGATTTACTGGGTGTAAAGGGCGTATAGCCGGGCTGACAAGTCAGATGTGAAATTCCGGGGCTCAACCCCGGACCTGCATTTGAAACTGTTGGTCTTGAGTATCGGAGAGGCAGGCGGAATTCCTAG	0.502	0.5	k__Bacteria; p__Firmicutes; c__Clostridia; o__Clostridiales; f__Ruminococcaceae; g__; s__
TACGGAGGATGCGAGCGTTGTCCGGATTTACTGGGTGTAAAGGGCGTGTAGCCGGGTTGACAAGTCAGATGTGAAATCCTGCGGCTTAACCGCAGAACTGCATTTGAAACTGTTGATCTTGAGTACTGGAGAGGCAGACGGAATTCCTAG	0.502	0.5	k__Bacteria; p__Firmicutes; c__Clostridia; o__Clostridiales; f__Ruminococcaceae
TACGGAGGATGCGAGCGTTGTCCGGATTTATTGGGTTTAAAGGGTGCGTAGGCGGCCTGTTAAGTCAGTGGTGAAAGGTATCAGCTCAACTGATGACGTGCCATTGAAACTGGCGGGCTTGAGTACAGACGAGGTAGGCGGAATTTATGG	0.502	0.5	k__Bacteria; p__Bacteroidetes; c__Cytophagia; o__Cytophagales; f__Flammeovirgaceae; g__; s__
TACGGAGGATTCAAGCGTCATCCGGATTTATTGGGTTTAAAGGGTGCGTAGGCGGTCGGATAAGTTAGAGGTGAAATCCCGAGGCTCAACTTCGGAATTGCCTCTGGTACTGTTCGGCTAGAGAGTAGTTGCGGTAGGCGGAATGTATGG	0.502	0.5	k__Bacteria; p__Bacteroidetes; c__Bacteroidia; o__Bacteroidales; f__Rikenellaceae; g__; s__
TACGGAGGATTCAAGCGTTATCCGGATTTATTGGGTGTAAAGGGCGTGTAGGCGGGAGCGCAAGTCTGAAGTGAAAGCCCAAGGCTCAACCATGGGACTGCTTTGGAAACTGTTAGCTAGAGTGCTGGAGAGGTAAGCGGAATTCCTAGT	0.5	0.5	k__Bacteria; p__Firmicutes; c__Clostridia; o__Clostridiales; f__; g__; s__
TACGGAGGATTCAAGCGTTATCCGGATTTATTGGGTTTAAAGGGTGCGTAGGCGGTCGGATAAGTTAGAGGTGAAATCCCGAGGCTCAACTTCGGAATTGCCTCTGATACTGTTCGGCTAGAGAGTAGTTGCGGTAGGCGGAATGTATGG	0.535	0.5	k__Bacteria; p__Bacteroidetes; c__Bacteroidia; o__Bacteroidales; f__Rikenellaceae; g__; s__
TACGGAGGGAGCTAGCGTTATTCGGAATTACTGGGCGTAAAGCGCACGTAGGCGGCTTTGTAAGTAAGAGGTGAAAGCCCAGAGCTCAACTCTGGAATTGCCTTTTAGACTGCATCGCTTGAATCATGGAGAGGTCAGTGGAATTCCGAG	0.5	0.5	k__Bacteria; p__Proteobacteria; c__Alphaproteobacteria; o__Sphingomonadales; f__Sphingomonadaceae; g__Sphingomonas; s__
TACGGAGGGAGCTAGCGTTGTCCGGAATTACTGGGCGTAAAGGGCGCGTAGGCGGCCGATCCAGTCAGGCGTGAAAGCCCCGGGCTCAACCTGGGAATTGCGCTTGAAACTGATTGGCTTGAGTCCGGGAGAGGGTAGTGGAATTCCCAG	0.502	0.5	k__Bacteria; p__Proteobacteria; c__Alphaproteobacteria; o__Rhodospirillales; f__Rhodospirillaceae; g__; s__
TACGGAGGGAGCTAGCGTTGTTCGGAATTACTGGGCGTAAAGCGCACGTAGGCGGCGACTCAAGTCAGAGGTGAAAGCCCGGGGCTCAACCCCGGAACTGCCTTTGAAACTAGGTCGCTAGAATCTTGGAGAGGTCAGTGGAATTCCGAG	0.5	0.5	k__Bacteria; p__Proteobacteria; c__Alphaproteobacteria; o__Sphingomonadales; f__Sphingomonadaceae; g__Novosphingobium; s__
TACGGAGGGAGCTAGCGTTGTTCGGAATTACTGGGCGTAAAGCGCACGTAGGCGGCGATTTAAGTCAGAGGTGAAAGCCCGGGGCTCAACCCCGGAACTGCCTTTGAGACTGGATTGCTAGAATCTTGGAGAGGCGAGTGGAATTCCGAG	0.5	0.5	k__Bacteria; p__Proteobacteria; c__Alphaproteobacteria; o__Sphingomonadales; f__Sphingomonadaceae; g__Sphingobium; s__xenophagum
TACGGAGGGAGCTAGCGTTGTTCGGAATTACTGGGCGTAAAGCGCACGTAGGCGGCTATTCAAGTCAGAGGTGAAAGCCCGGGGCTCAACCCCGGAACTGCCTTTGAAACTAGATAGCTTGAATCCAGGAGAGGTGAGTGGAATTCCGAG	0.502	0.5	k__Bacteria; p__Proteobacteria; c__Alphaproteobacteria; o__Sphingomonadales; f__Sphingomonadaceae; g__Sphingobium; s__yanoikuyae
TACGGAGGGAGCTAGCGTTGTTCGGAATTACTGGGCGTAAAGCGCACGTAGGCGGCTTTGTAAGTCAGAGGTGAAAGCCTGGAGCTCAACTCCAGAACTGCCTTTGAGACTGCATCGCTTGAATCCAGGAGAGGTGAGTGGAATTCCGAG	0.5	0.506	k__Bacteria; p__Proteobacteria; c__Alphaproteobacteria; o__Sphingomonadales; f__Sphingomonadaceae; g__Sphingomonas
TACGGAGGGAGCTAGCGTTGTTCGGAATTACTGGGCGTAAAGCGCACGTAGGCGGCTTTTTAAGTCAGGGGTGAAATCCCGGGGCTCAACCCCGGAACTGCCCTTGAAACTGGAAAGCTAGAATACTGGAGAGGTGAGTGGAATTCCGAG	0.5	0.5	k__Bacteria; p__Proteobacteria; c__Alphaproteobacteria; o__Sphingomonadales; f__Erythrobacteraceae; g__; s__
TACGGAGGGAGCTAGCGTTGTTCGGAATTACTGGGCGTAAAGCGCGCGTAGGCGGCTTTGTAAGTTAGAGGTGAAAGCCCGGAGCTCAACTCCGGAATTGCCTTTAAGACTGCATCGCTAGAATCCGGGAGAGGTGAGTGGAATTCCGAG	0.5	0.5	k__Bacteria; p__Proteobacteria; c__Alphaproteobacteria; o__Sphingomonadales; f__Sphingomonadaceae
TACGGAGGGAGCTAGCGTTGTTCGGAATTACTGGGCGTAAAGCGCGCGTAGGCGGCTTTTCAAGTCAGGGGTGAAATCCCGGGGCTCAACCCCGGAACTGCCCTTGAAACTGGATGGCTAGAATACTGGAGAGGTGAGTGGAATTCCGAG	0.505	0.5	k__Bacteria; p__Proteobacteria; c__Alphaproteobacteria; o__Sphingomonadales; f__Erythrobacteraceae
TACGGAGGGAGCTAGCGTTGTTCGGAATTACTGGGCGTAAAGCGCGCGTAGGCGGTTACTCAAGTCAGAGGTGAAAGCCCGGAGCTCAACTCCGGAACTGCCTTTGAAACTAGGTGACTAGAATCTTGGAGAGGCGAGTGGAATTCCGAG	0.502	0.5	k__Bacteria; p__Proteobacteria; c__Alphaproteobacteria; o__Sphingomonadales
TACGGAGGGAGCTAGCGTTGTTCGGAATTACTGGGCGTAAAGCGCGCGTAGGCGGTTTTTTAAGTCAGAGGTGAAAGCCCAGTGCTCAACACTGGAACTGCCTTTGAAACTGGAAAACTTGAATCTTGGAGAGGTCAGTGGAATTCCGAG	0.5	0.5	k__Bacteria; p__Proteobacteria; c__Alphaproteobacteria; o__Sphingomonadales; f__Sphingomonadaceae; g__Sphingopyxis; s__alaskensis
TACGGAGGGAGCTAGCGTTGTTCGGAATTACTGGGCGTAAAGCGCGCGTAGGCGGTTTTTTAAGTCAGAGGTGAAAGCCCGGGGCTCAACCCCGGAACTGCCTTTGAAACTGGAAAACTTGAATCTTGGAGAGGTCAGTGGAATTCCGAG	0.5	0.5	k__Bacteria; p__Proteobacteria; c__Alphaproteobacteria; o__Sphingomonadales; f__Sphingomonadaceae; g__Sphingopyxis; s__
TACGGAGGGCGCGAGCGTTACCCGGATTCACTGGGCGTAAAGGGCGTGTAGGCGGCCTGGGGCGTCCCATGTGAAAGACCACGGCTCAACCGTGGGGGAGCGTGGGATACGCTCAGGCTAGACGGTGGGAGAGGGTGGTGGAATTCCCGG	0.518	0.5	k__Bacteria; p__[Thermi]; c__Deinococci; o__Thermales; f__Thermaceae; g__Thermus; s__
TACGGAGGGCGCGAGCGTTACCCGGATTTACTGGGCGTAAAGGGCGTGTAGGCGGCCTGGGGCGTCCCATGTGAAAGGCCACGGCTCAACCGTGGAGGAGCGTGGGATACGCTCAGGCTAGAGGGTGGGAGAGGGTGGTGGAATTCCCGG	0.502	0.5	k__Bacteria; p__[Thermi]; c__Deinococci; o__Thermales; f__Thermaceae; g__Thermus; s__
TACGGAGGGGACTAGCGTTGTTCGGAATTACTGGGCGTAAAGCGCGCGTAGGCGGATCGTTAAGTCGGGGGTGAAATCCCGGGGCTCAACCCCGGAACTGCCTTCGATACTGGCGATCTAGAGATCGAGAGAGGCGAGTGGAATTCCGAG	0.502	0.5	k__Bacteria; p__Proteobacteria; c__Alphaproteobacteria; o__Rhodobacterales; f__Rhodobacteraceae; g__; s__
TACGGAGGGGGCAAGCGTTATCCGGATTTACTGGGTGTAAAGGGAGCGTAGGCGGTTTAGCAAGTCAGAAGTGAAAGCCCGGGGCCCAACCCCGGGACTGCTCTTGGAACTGCGCGGCTGGAGTGCAGGAGGGGCAGGCGGAATTCCTGG	0.502	0.5	k__Bacteria; p__Firmicutes; c__Clostridia; o__Clostridiales; f__; g__; s__
TACGGAGGGGGCAAGCGTTATTCGGAATCATTGGGCGTAAAGGGCGCGTAGGCGGCTTGGCAAGTCAGGGGTGAAATCCCTCGGCTCAACCGAGGAACTGCCTCTGAAACTGTCTGGCTTGAGGCCGGGAGAGGGTAGTGGAATTCCCAG	0.502	0.5	k__Bacteria; p__Acidobacteria; c__Sva0725; o__Sva0725; f__; g__; s__
TACGGAGGGGGCAAGCGTTGTTCGGAATTACTGGGCATAAAGCGCGCGTAGGCGGCTTGGTCAGTCGGAGGTGAAAGCCCGCAGCTCAACTGCGGAACGGCCCCCGATACTGCCAGGCTTGAGTCCGGGAGGGGTGATCGGAACTCCAGG	0.502	0.5	k__Bacteria; p__Planctomycetes; c__; o__; f__; g__; s__
TACGGAGGGGGCAAGCGTTGTTCGGAATTACTGGGCGTAAAGGGCGCGTAGGCGGCCGCGCAAGTCGGACGTGAAATCCCTCGGCTCAACCGAGGAACTGCGTCCGAAACTGCACGGCTTGAGTCCCGGAGAGGGTAGCGGAATTCCGAG	0.502	0.5	k__Bacteria; p__Acidobacteria; c__RB25; o__; f__; g__; s__
TACGGAGGGGGCGAGCGTTATCCGGATTTACTGGGTGTAAAGGGAGCGTAGACGGCGTCGCAAGTCTGAAGTGAAAGCCCGTGGCTCAACCGCGGAACCGCTTTGGAAACTGCGAGGCTGGAGTGCTGGAGAGGTAAGCGGAATTCCTGG	0.502	0.5	k__Bacteria; p__Firmicutes; c__Clostridia; o__Clostridiales; f__Lachnospiraceae; g__; s__
TACGGAGGGGGCGAGCGTTATTCGGAATCATTGGGCGTAAAGGGCGCGTAGGCGGCCTGGCAAGTCAGGGGTGAAATCCCTCGGCTCAACCGAGGAACTGCCTCTGAAACTGTCCTGCTTGAGGCCGGGAGAGGGTAGTGGAATTCCCAG	0.502	0.5	k__Bacteria; p__Acidobacteria; c__Sva0725; o__Sva0725; f__; g__; s__
TACGGAGGGGGCGAGCGTTGTTCGGAATTACTGGGCGTAAAGGGCGCGTAGGCGGCCAGTTGCGTTAGATGTGAAAGCCCCGGGCTCAACCTGGGAACTGCATTTAATACGGGCTGGCTTGAATACGGCAGGGGATGGTGGAATTCCCAG	0.502	0.5	k__Bacteria; p__Proteobacteria; c__Alphaproteobacteria; o__Rhodospirillales; f__Rhodospirillaceae
TACGGAGGGGGCTAGCGTTATTCGGAATTACTGGGCGTAAAGCGCACGTAGGCGGCTTTGTAAGTAAGAGGTGAAAGCCCAGAGCTCAACTCTGGAATTGCCTTTTAGACTGCATCGCTTGAATCATGGAGAGGTCAGTGGAATTCCGAG	0.5	0.5	k__Bacteria; p__Proteobacteria; c__Alphaproteobacteria; o__Sphingomonadales; f__Sphingomonadaceae; g__Sphingomonas; s__
TACGGAGGGGGCTAGCGTTATTCGGAATTACTGGGCGTAAAGCGCACGTAGGCGGCTTTGTAAGTTAGAGGTGAAAGCCCAGAGCTCAACTCTGGAATTGCCTTTAAGACTGCATCGCTTGAATCATGGAGAGGTGAGTGGAATTCCGAG	0.5	0.5	k__Bacteria; p__Proteobacteria; c__Alphaproteobacteria; o__Sphingomonadales; f__Sphingomonadaceae; g__Sphingomonas; s__
TACGGAGGGGGCTAGCGTTGCTCGGAATTACTGGGCGTAAAGCGCACGTAGGCGGACTGGAAAGTTGGGGGTGAAATCCCGGGGCTCAACCTCGGAACTGCCTTCAAAACTATCAGTCTGGAGTTCGAGAGAGGTGAGTGGAATTCCGAG	0.502	0.5	k__Bacteria; p__Proteobacteria; c__Alphaproteobacteria; o__Rhodobacterales; f__Rhodobacteraceae; g__Paracoccus
TACGGAGGGGGCTAGCGTTGTTCGGAATTACTGGGCGTAAAGCGCACGTAGGCGGACCAGAAAGTTGGGGGTGAAATCCCGGGGCTCAACCTCGGAACTGCCTTCAAAACTATTGGTCTGGAGTTCGAGAGAGGTGAGTGGAATTCCGAG	0.502	0.5	k__Bacteria; p__Proteobacteria; c__Alphaproteobacteria; o__Rhodobacterales; f__Rhodobacteraceae; g__Paracoccus
TACGGAGGGGGCTAGCGTTGTTCGGAATTACTGGGCGTAAAGCGCACGTAGGCGGACCGGAAAGTCAGAGGTGAAATCCCAGGGCTCAACCTTGGAACTGCCTTTGAAACTATCGGTCTGGAGTTCGAGAGAGGTGAGTGGAATTCCGAG	0.5	0.5	k__Bacteria; p__Proteobacteria; c__Alphaproteobacteria; o__Rhodobacterales; f__Rhodobacteraceae; g__Paracoccus; s__marcusii
TACGGAGGGGGCTAGCGTTGTTCGGAATTACTGGGCGTAAAGCGCACGTAGGCGGACCGGAAAGTCAGAGGTGAAATCCCAGGGCTCAACCTTGGAACTGCCTTTGAAACTCCTGGTCTTGAGGTCGAGAGAGGTGAGTGGAATTCCGAG	0.5	0.5	k__Bacteria; p__Proteobacteria; c__Alphaproteobacteria; o__Rhodobacterales; f__Rhodobacteraceae; g__Rhodobacter; s__
TACGGAGGGGGCTAGCGTTGTTCGGAATTACTGGGCGTAAAGCGCACGTAGGCGGACCGGAAAGTTGGGGGTGAAATCCCGGGGCTCAACCCCGGAACTGCCTTCAAAACTATCGGTCTGGAGTTCGAGAGAGGTGAGTGGAATTCCGAG	0.502	0.5	k__Bacteria; p__Proteobacteria; c__Alphaproteobacteria; o__Rhodobacterales; f__Rhodobacteraceae; g__Paracoccus; s__aminovorans
TACGGAGGGGGCTAGCGTTGTTCGGAATTACTGGGCGTAAAGCGCACGTAGGCGGACTGGAAAGTCAGAGGTGAAATCCCAGGGCTCAACCTTGGAACTGCCTTTGAAACTATCAGTCTGGAGTTCGAGAGAGGTGAGTGGAATTCCGAG	0.5	0.5	k__Bacteria; p__Proteobacteria; c__Alphaproteobacteria; o__Rhodobacterales; f__Rhodobacteraceae; g__Paracoccus; s__marcusii
TACGGAGGGGGCTAGCGTTGTTCGGAATTACTGGGCGTAAAGCGCACGTAGGCGGACTGGAAAGTTGGAGGTGAAATCCCAGGGCTCAACCTTGGAACTGCCTTCAAAACTATCAGTCTGGAGTTCGAGAGAGGTGAGTGGAATTCAGAG	0.5	0.5	k__Bacteria; p__Proteobacteria; c__Alphaproteobacteria; o__Rhodobacterales; f__Rhodobacteraceae; g__Paracoccus; s__
TACGGAGGGGGCTAGCGTTGTTCGGAATTACTGGGCGTAAAGCGCACGTAGGCGGACTGGAAAGTTGGAGGTGAAATCCCAGGGCTCAACCTTGGAACTGCCTTCAAAACTATCAGTCTGGAGTTCGAGAGAGGTGAGTGGAATTCCGAG	0.5	0.5	k__Bacteria; p__Proteobacteria; c__Alphaproteobacteria; o__Rhodobacterales; f__Rhodobacteraceae; g__Paracoccus
TACGGAGGGGGCTAGCGTTGTTCGGAATTACTGGGCGTAAAGCGCACGTAGGCGGACTGGAAAGTTGGGGGTGAAATCCCGGGGCTCAACCTCGGAACTGCCTTCAAAACTATCAGTCCGGAGTTCGAGAGAGGTGAGTGGAATTCCGAG	0.502	0.5	k__Bacteria; p__Proteobacteria; c__Alphaproteobacteria; o__Rhodobacterales; f__Rhodobacteraceae; g__Paracoccus; s__
TACGGAGGGGGCTAGCGTTGTTCGGAATTACTGGGCGTAAAGCGCACGTAGGCGGACTGGAAAGTTGGGGGTGAAATCCCGGGGCTCAACCTCGGAACTGCCTTCAAAACTATCAGTCTGGAGTTCGAGAGAGGTGAGTGGAATTCCGAG	0.505	0.5	k__Bacteria; p__Proteobacteria; c__Alphaproteobacteria; o__Rhodobacterales; f__Rhodobacteraceae; g__Paracoccus; s__
TACGGAGGGGGCTAGCGTTGTTCGGAATTACTGGGCGTAAAGCGCACGTAGGCGGATTGGCAAGTTGGGGGTGAAATCCCAGGGCTCAACCCTGGAACTGCCTCCAAAACTTCCAGTCTTGAGGTCGAGAGAGGTGAGTGGAATTCCGAG	0.5	0.5	k__Bacteria; p__Proteobacteria; c__Alphaproteobacteria; o__Rhodobacterales; f__Rhodobacteraceae; g__Amaricoccus; s__
TACGGAGGGGGCTAGCGTTGTTCGGAATTACTGGGCGTAAAGCGCACGTAGGCGGATTGGTCAGTTGGGGGTGAAATCCCGAGGCTTAACCTCGGAACTGCCTTCAATACTGCCAGTCTTGAGATCGGAAGAGGTGAGTGGAATTCCTAG	0.502	0.5	k__Bacteria; p__Proteobacteria; c__Alphaproteobacteria; o__Rhizobiales; f__Hyphomicrobiaceae; g__; s__
TACGGAGGGGGCTAGCGTTGTTCGGAATTACTGGGCGTAAAGCGCACGTAGGCGGCTATCCAAGTTGGGGGTGAAATCCCTGGGCTTAACCCAGGAACTGCCTTCAAAACTGGATGGCTAGAGTCCGAGAGAGGTGAGTGGAATTTCCAG	0.5	0.5	k__Bacteria; p__Proteobacteria; c__Alphaproteobacteria; o__Rhizobiales; f__Hyphomicrobiaceae; g__Parvibaculum; s__
TACGGAGGGGGCTAGCGTTGTTCGGAATTACTGGGCGTAAAGCGCACGTAGGCGGCTTTGTAAGTCAGAGGTGAAAGCCTGGAGCTCAACTCCAGAACTGCCTTTGAGACTGCATCGCTTGAATCCAGGAGAGGTCAGTGGAATTCCGAG	0.502	0.5	k__Bacteria; p__Proteobacteria; c__Alphaproteobacteria; o__Sphingomonadales; f__Sphingomonadaceae; g__Sphingomonas; s__yabuuchiae
TACGGAGGGGGCTAGCGTTGTTCGGAATTACTGGGCGTAAAGCGCACGTAGGCGGCTTTGTAAGTTAGAGGTGAAAGCCCGGAGCTTAACTCCGGAACTGCCTTTAAGACTGCATCGCTAGAATCATGGAGAGGTCAGTGGAATTCCGAG	0.5	0.5	k__Bacteria; p__Proteobacteria; c__Alphaproteobacteria; o__Sphingomonadales; f__Sphingomonadaceae; g__Kaistobacter; s__
TACGGAGGGGGCTAGCGTTGTTCGGAATTACTGGGCGTAAAGCGCGCGTAGGCGGGCTGTTAAGTCGGGGGTGAAATCCCGGGGCTCAACCCCGGAACTGCCTCCGATACTGGCAGCCTAGAGGATGAGAGAGGCGAGTGGAATTCCGAG	0.502	0.5	k__Bacteria; p__Proteobacteria; c__Alphaproteobacteria; o__Rhodobacterales; f__Rhodobacteraceae
TACGGAGGGGGCTAGCGTTGTTCGGAATTACTGGGCGTAAAGCGCGCGTAGGCGGGCTGTTAAGTCGGGGGTGAAATCCCGGGGCTCAACCCCGGAACTGCCTTCGATACTGGCAGCCTAGAGGATGGAAGAGGTCAGTGGAATGGCGAG	0.502	0.5	k__Bacteria; p__Proteobacteria; c__Alphaproteobacteria; o__Rhodobacterales; f__Rhodobacteraceae
TACGGAGGGGGCTAGCGTTGTTCGGAATTACTGGGCGTAAAGCGCGCGTAGGCGGTTCGGCAAGTTAGATGTGAAAGCCCGGGGCTCAACCCCGGAATTGCATTTAAAACTGCTGGGCTAGAGGCCGAGAGAGGTGAGTGGAATTCCCAG	0.502	0.5	k__Bacteria; p__Proteobacteria; c__Alphaproteobacteria; o__; f__; g__; s__
TACGGAGGGGGCTAGCGTTGTTCGGATTTACTGGGCGTAAAGCGCGCGTAGGCGGCTTGCCAAGTTGGGGGTGAAAGCCCAGGGCTCAACCCTGGAACTGCCCTCAAAACTGGCTCGCTAGAGACCGGGAGAGGTGAGTGGAATTCCCAG	0.502	0.5	k__Bacteria; p__Proteobacteria; c__Alphaproteobacteria; o__; f__; g__; s__
TACGGAGGGGGCTAGCGTTGTTCGGGATTACTGGGCGTAAAGCGCACGTAGGCGGACTGGAAAGTCAGAGGTGAAATCCCAGGGCTCAACCTTGGAACTGCCTTTGAAACTATCAGTCTGGAGTTCGAGAGAGGTGAGTGGAATTCCGAG	0.5	0.5	k__Bacteria; p__Proteobacteria; c__Alphaproteobacteria; o__Rhodobacterales; f__Rhodobacteraceae; g__Paracoccus; s__marcusii
TACGGAGGGGGTTAGCGCTGTTCGGAATTACTGGGCGTAAAGCGCATGTAGGCGGATCGGAAAGTTGGGGGTGAAATCCCGGGGCTCAACCCCGGAACTGCCTCCAAAACTATCGGTCTAGAGTTCGAGAGAGGTGAGTGGAATTCCGAG	0.502	0.5	k__Bacteria; p__Proteobacteria; c__Alphaproteobacteria; o__Rhodobacterales; f__Rhodobacteraceae; g__Ruegeria
TACGGAGGGGGTTAGCGTTGTTCGGAATTACTGGGCGTAAAGCGCACGTAGGCGGACCAGAAAGTCGGGGGTGAGATCCCGGGGCTCAACCCCGGAACTGCCTCCAAAACTATTGGTCTAGAGTTCGAGAGAGGTGAGTGGAATTCCGAG	0.502	0.5	k__Bacteria; p__Proteobacteria; c__Alphaproteobacteria; o__Rhodobacterales; f__Rhodobacteraceae
TACGGAGGGGGTTAGCGTTGTTCGGAATTACTGGGCGTAAAGCGCACGTAGGCGGACCAGAAAGTTGGGGGTGAAATCCCGGGGCTCAACCCCGGAACTGCCTCCAAAACTATTGGTCTAGAGTTCGAGAGAGGTGAGTGGAATTCCAAG	0.502	0.5	k__Bacteria; p__Proteobacteria; c__Alphaproteobacteria; o__Rhodobacterales; f__Rhodobacteraceae
TACGGAGGGGGTTAGCGTTGTTCGGAATTACTGGGCGTAAAGCGCACGTAGGCGGATCGGAAAGTTGGGGGTGAAATCCCGGGGCTCAACCCCGGAACTGCCTCCAAAACTATCGGTCTAGAGTTCGAGAGAGGTGAGTGGAATTCCGAG	0.502	0.5	k__Bacteria; p__Proteobacteria; c__Alphaproteobacteria; o__Rhodobacterales; f__Rhodobacteraceae; g__Ruegeria; s__lacuscaerulensis
TACGGAGGGGGTTAGCGTTGTTCGGAATTACTGGGCGTAAAGCGCCCGTAGGCGGATCGGAAAGTTGGGGGTGAAATCCCGGGGCTCAACCCCGGAACTGCCTCCAAAACTATCGGTCTAGAGTTCGAGAGAGGTGAGTGGAATTCCGAG	0.502	0.5	k__Bacteria; p__Proteobacteria; c__Alphaproteobacteria; o__Rhodobacterales; f__Rhodobacteraceae; g__Ruegeria; s__lacuscaerulensis
TACGGAGGGGGTTAGCGTTGTTCGGAATTACTGGGCGTAAAGCGCGCGTAGGCGGATTGGAAAGTTGGGGGTGAAATCCCAGGGCTCAACCCTGGAACTGCCTCCAAAACTCCCAGTCTTGAGTTCGAGAGAGGTGAGTGGAACTCCGAG	0.502	0.5	k__Bacteria; p__Proteobacteria; c__Alphaproteobacteria; o__Rhodobacterales; f__Rhodobacteraceae
TACGGAGGGGGTTAGCGTTGTTCGGAATTACTGGGCGTAAAGCGCGCGTAGGCGGATTGGAAAGTTGGGGGTGAAATCCCGGGGCTCAACCCCGGAACTGCCTTCAAAACTCCCAGTCTAGAGTTCGAGAGAGGTGAGTGGAATTCCGAG	0.502	0.5	k__Bacteria; p__Proteobacteria; c__Alphaproteobacteria; o__Rhodobacterales; f__Rhodobacteraceae
TACGGAGGGGGTTAGCGTTGTTCGGAATTACTGGGCGTAAAGCGCGCGTAGGCGGGTTGTTAAGTTAGAGGTGAAATCCCGGGGCTCAACCTCGGAACTGCATTTCGAACTGGCTGTCTAGAGTCTTGTAGAGGGTGGTGGAATTTCCAG	0.502	0.5	k__Bacteria; p__Proteobacteria; c__Alphaproteobacteria; o__Rhodobacterales; f__Rhodobacteraceae; g__Shimia
TACGGAGGGGGTTAGCGTTGTTCGGAATTACTGGGCGTAAAGCGTACGTAGGCGGATTAGTCAGTCAGAGGTGAAATCCCAGGGCTCAACCCTGGAACTGCCTTTGATACTGCTAGTCTTGAGTTCGAGAGAGGTGAGTGGAATTCCGAG	0.502	0.5	k__Bacteria; p__Proteobacteria; c__Alphaproteobacteria; o__Rhodobacterales; f__Rhodobacteraceae; g__Pseudoruegeria; s__
TACGGAGGGTCCGAGCGTTAATCGGAATTACTGGGCGTAAAGCGTGCGCAGGCGGTTTGTTAAGCGAGATGTGAAAGCCCTGGGCTCAACCTAGGAATAGCATTTCGAACTGGCGAACTAGAGTCTTGTAGAGGGGGGTAGAATTCCAGG	0.502	0.5	k__Bacteria; p__Proteobacteria; c__Gammaproteobacteria; o__Alteromonadales; f__Shewanellaceae; g__Shewanella; s__
TACGGAGGGTCCGAGCGTTATCCGGAATCATTGGGTTTAAAGGGTCCGTAGGCGGGCCTATAAGTCAGGGGTGAAAGGCCACGGCTCAACCGTGGGACTGCCTTTGATACTGTAGGTCTTGAGTCGTTGTGGGGTTGCCGGAACATGTGG	0.502	0.5	k__Bacteria; p__Bacteroidetes; c__Flavobacteriia; o__Flavobacteriales; f__Flavobacteriaceae; g__Ascidianibacter; s__aurantiacus
TACGGAGGGTCCGAGCGTTATCCGGAATCATTGGGTTTAAAGGGTCCGTAGGCGGGCCTGTAAGTCAGGGGTGAAAGGCCACGGCTCAACCGTGGGACTGCCCTTGATACTGCAGGTCTTGAGTTACAGTGGGGTTGCCGGAACATGTGG	0.502	0.5	k__Bacteria; p__Bacteroidetes; c__Flavobacteriia; o__Flavobacteriales; f__Flavobacteriaceae; g__Ascidianibacter; s__aurantiacus
TACGGAGGGTCCGGGCGTTATCCGGATTTATTGGGTTTAAAGGGAGCGTAGGCCGGAGATTAAGCGTGTTGTGAAATGTAGATGCTCAACATCTGCACTGCAGCGCGAACTGGTTTCCTTGAGTACGCACAAAGTGGGCGGAATTCGTGG	0.502	0.5	k__Bacteria; p__Bacteroidetes; c__Bacteroidia; o__Bacteroidales; f__Prevotellaceae; g__Prevotella; s__copri
TACGGAGGGTGCAAGCGTTAATCGGAATAACTGGGCGTAAAGGGCATGCAGGCGGTTCATCAAGTAGGATGTGAAATCCCCGGGCTCAACCTGGGAACAGCATACTAAACTGGTGGACTAGAGTATTGCAGGGGGAGACGGAATTCCAGG	0.505	0.5	k__Bacteria; p__Proteobacteria; c__Gammaproteobacteria; o__Aeromonadales; f__Succinivibrionaceae; g__Succinivibrio; s__
TACGGAGGGTGCAAGCGTTAATCGGAATCACTGGACGTAAAGCGCACGTAGGCTGTTATGTAAGTCAGGGGTGAAATCCCACGGCTCAACCGTGGAACTGCCCTTGATACTGCACGACTTGAATCCGGGAGAGGGTGGCGGAATTCCAGG	0.502	0.5	k__Bacteria; p__Proteobacteria; c__Deltaproteobacteria; o__Desulfovibrionales; f__Desulfovibrionaceae; g__Desulfovibrio; s__
TACGGAGGGTGCAAGCGTTAATCGGAATCACTGGGCGTAAAGCGCACGTAGGCTGTTATGTAAGTCAGGGGTGAAATCCCACGGCTCAACCGTGGAACTGCCCTTGATACTGCACGACTTGAATCCGGGAGAGGGTGGCGGAATTCCAGG	0.5	0.5	k__Bacteria; p__Proteobacteria; c__Deltaproteobacteria; o__Desulfovibrionales; f__Desulfovibrionaceae; g__Desulfovibrio; s__
TACGGAGGGTGCAAGCGTTAATCGGAATTACCGGGCGTAAAGCGCACGCAGGCGGTTTGTTAAGTCAGATGTGAAATCCCCGGGCTCAACCTGGGAACTGCATCTGATGCTGGCAAGCTTGAGTCTCGTAGAGGGGGGTAGAATTCCAGG	0.502	0.5	k__Bacteria; p__Proteobacteria; c__Gammaproteobacteria; o__Enterobacteriales; f__Enterobacteriaceae; g__Shigella
TACGGAGGGTGCAAGCGTTAATCGGAATTACTGGGCGTAAAGAGCACGTAGGCGGGCGATTAAGTCGGATGTGAAATCCCCGGGCCTAACCTGGGAACTGCATCCGATACTGGTTGCCTAGAGTATGGAAGAGGGAAGCGGAATTCCAGG	0.502	0.5	k__Bacteria; p__Proteobacteria; c__Gammaproteobacteria; o__Chromatiales; f__Ectothiorhodospiraceae; g__; s__
TACGGAGGGTGCAAGCGTTAATCGGAATTACTGGGCGTAAAGCGCACGCAGGCGGCTTTTTAAGTCGGATGTGAAAGCCCCGGGCTCAACCTGGGAATTGCATCTGATACTGGGAAGCTAGAGTATGTGAGAGGGGGGTAGAATTCCAAG	0.5	0.5	k__Bacteria; p__Proteobacteria; c__Gammaproteobacteria; o__Alteromonadales; f__[Chromatiaceae]; g__Alishewanella; s__
TACGGAGGGTGCAAGCGTTAATCGGAATTACTGGGCGTAAAGCGCACGCAGGCGGTCTGTCAAGTCGGATGTGAAATCCCCGGGCTCAACCTGGGAACTGCATTCGAAACTGGCAGGCTAGAGTCTTGTAGAGGGGGGTAGAATTCCAGG	0.502	0.506	k__Bacteria; p__Proteobacteria; c__Gammaproteobacteria; o__Enterobacteriales; f__Enterobacteriaceae
TACGGAGGGTGCAAGCGTTAATCGGAATTACTGGGCGTAAAGCGCACGCAGGCGGTCTGTCAAGTCGGATGTGAAATCCCCGGGCTCAACCTGGGAACTGCATTCGAAACTGGCAGGCTGGAGTCTTGTAGAGGGGGGTAGAATTCCAGG	0.5	0.512	k__Bacteria; p__Proteobacteria; c__Gammaproteobacteria; o__Enterobacteriales; f__Enterobacteriaceae
TACGGAGGGTGCAAGCGTTAATCGGAATTACTGGGCGTAAAGCGCACGCAGGCGGTCTGTCAAGTCGGATGTGAAATCCCCGGGCTTAACCTGGGAACTGCATTCGAAACTGGCAGGCTTGAGTCTTGTAGAGGGGGGTAGAATTCCAGG	0.5	0.506	k__Bacteria; p__Proteobacteria; c__Gammaproteobacteria; o__Enterobacteriales; f__Enterobacteriaceae
TACGGAGGGTGCAAGCGTTAATCGGAATTACTGGGCGTAAAGCGCACGCAGGCGGTCTGTTAAGTCAGATGTGAAATCCCCGGGCTCAACCTGGGAACTGCATTTGAAACTGGCAGGCTTGAGTCTCGTAGAGGGGGGTAGAATTCCAGG	0.502	0.5	k__Bacteria; p__Proteobacteria; c__Gammaproteobacteria; o__Enterobacteriales; f__Enterobacteriaceae
TACGGAGGGTGCAAGCGTTAATCGGAATTACTGGGCGTAAAGCGCACGCAGGCGGTTGATTAAGTTAGATGTGAAATCCCCGGGCTTAACCTGGGAACTGCATTTAAAACTGGTCAGCTAGAGTCTCGTAGAGGGGGGTAGAATTCCACG	0.5	0.506	k__Bacteria; p__Proteobacteria; c__Gammaproteobacteria; o__Enterobacteriales; f__Enterobacteriaceae; g__Leminorella; s__grimontii
TACGGAGGGTGCAAGCGTTAATCGGAATTACTGGGCGTAAAGCGCACGCAGGCGGTTGATTAAGTTAGATGTGAAATCCCCGGGCTTAACCTGGGAATGGCATCTAAGACTGGTCAGCTAGAGTCTTGTAGAGGGGGGTAGAATTCCATG	0.502	0.5	k__Bacteria; p__Proteobacteria; c__Gammaproteobacteria; o__Enterobacteriales; f__Enterobacteriaceae; g__Providencia; s__
TACGGAGGGTGCAAGCGTTAATCGGAATTACTGGGCGTAAAGCGCACGCAGGCGGTTTGTCAAGTCAGATGTGAAATCCCCGGGCTCAACCTGGGAACTGCATCTGATACTGGCAAGCTTGAGTCTCGTAGAGGGGGGTAGAATTCCAGG	0.502	0.5	k__Bacteria; p__Proteobacteria; c__Gammaproteobacteria; o__Enterobacteriales; f__Enterobacteriaceae
TACGGAGGGTGCAAGCGTTAATCGGAATTACTGGGCGTAAAGCGCACGCAGGCGGTTTGTTAAGTCAGATGTGAAATCCCCGGGCTCAACCTGGGAACTGCATCGGATACTGGCAAGCTTGAGTCTCGTAGAGGGGGGTAGGATTCCAGG	0.502	0.5	k__Bacteria; p__Proteobacteria; c__Gammaproteobacteria; o__Enterobacteriales; f__Enterobacteriaceae
TACGGAGGGTGCAAGCGTTAATCGGAATTACTGGGCGTAAAGCGCACGCAGGCGGTTTGTTAAGTCAGATGTGAAATCCCCGGGCTCAACCTGGGAACTGCATCTGATACTGGCAAGCTTGAGTCTCGTAGAGGGGGGTAGAATTCCAGG	0.527	0.506	k__Bacteria; p__Proteobacteria; c__Gammaproteobacteria; o__Enterobacteriales; f__Enterobacteriaceae
TACGGAGGGTGCAAGCGTTAATCGGAATTACTGGGCGTAAAGCGCACGCAGGCGGTTTGTTAAGTCAGATGTGAAATCCCCGGGCTCAACCTGGGAACTGCATCTGATACTGGCAAGCTTGAGTCTCGTAGAGGGGGTAGAATTCCAGGT	0.502	0.5	k__Bacteria; p__Proteobacteria; c__Gammaproteobacteria; o__Enterobacteriales; f__Enterobacteriaceae
TACGGAGGGTGCAAGCGTTAATCGGAATTACTGGGCGTAAAGCGCACGCAGGCGGTTTGTTAAGTCAGATGTGAAATCCCCGGGCTCAACCTGGGAACTGCATCTGATACTGGGAAGCTTGAGTCTCGTAGAGGGGGGTAGAATTCCAGG	0.502	0.5	k__Bacteria; p__Proteobacteria; c__Gammaproteobacteria; o__Enterobacteriales; f__Enterobacteriaceae
TACGGAGGGTGCAAGCGTTAATCGGAATTACTGGGCGTAAAGCGCACGCAGGCGGTTTGTTAAGTCAGATGTGAAATCCCCGGGCTCAACCTGGGAACTGCATCTGATACTTGCAAGCTTGAGTCTCGTAGAGGGGGGTAGAATTCCAGG	0.5	0.5	k__Bacteria; p__Proteobacteria; c__Gammaproteobacteria; o__Enterobacteriales; f__Enterobacteriaceae
TACGGAGGGTGCAAGCGTTAATCGGAATTACTGGGCGTAAAGCGCACGCAGGCGGTTTGTTAAGTCAGATGTGAAATCCCCGGGCTCAATCTGGGAACTGCATCTGATACTGGCAAGCTTGAGTCTCGTAGAGGGGGGTAGAATTCCAGG	0.502	0.5	k__Bacteria; p__Proteobacteria; c__Gammaproteobacteria; o__Enterobacteriales; f__Enterobacteriaceae
TACGGAGGGTGCAAGCGTTAATCGGAATTACTGGGCGTAAAGCGCACGCAGGCGGTTTGTTAAGTCAGATGTGAAATCCCTGGGCTCAACCTGGGAACTGCATCTGATACTGGCAAGCTTGAGTCTCGTAGAGGGGGGTAGAATTCCAGG	0.502	0.5	k__Bacteria; p__Proteobacteria; c__Gammaproteobacteria; o__Enterobacteriales; f__Enterobacteriaceae
TACGGAGGGTGCAAGCGTTAATCGGAATTACTGGGCGTAAAGCGCACGCAGGCGGTTTGTTAAGTCAGATGTGAAATCTCCGGGCTCAACCTGGGAACTGCATCTGATACTGGCAAGCTTGAGTCTCGTAGAGGGGGGTAGAATTCCAGG	0.502	0.5	k__Bacteria; p__Proteobacteria; c__Gammaproteobacteria; o__Enterobacteriales; f__Enterobacteriaceae
TACGGAGGGTGCAAGCGTTAATCGGAATTACTGGGCGTAAAGCGCACGCAGGCGGTTTGTTAAGTCAGATGTGGAATCCCTGGGCTCAACCTGGGAACTGCATCTGATACTGGCAAGCTTGAGTCTCGTAGAGGGGGGTAGAATTCCAGG	0.502	0.5	k__Bacteria; p__Proteobacteria; c__Gammaproteobacteria; o__Enterobacteriales; f__Enterobacteriaceae
TACGGAGGGTGCAAGCGTTAATCGGAATTACTGGGCGTAAAGCGCACGCAGTCGGTTTGTTAAGTCAGATGTGAAATCCCCGGGCTCAACCTGGGAACTGCATCTGATACTGGCAAGCTTGAGTCTCGTAGAGGGGGGTAGAATTCCAGG	0.502	0.5	k__Bacteria; p__Proteobacteria; c__Gammaproteobacteria; o__Enterobacteriales; f__Enterobacteriaceae
TACGGAGGGTGCAAGCGTTAATCGGAATTACTGGGCGTAAAGCGCACGCGGGCGGTTTGTTAAGTCAGATGTGAAATCCCCGGGCTCAACCTGGGAACTGCATCTGATACTGGCAAGCTTGAGTCTCGTAGAGGGGGGTAGAATTCCAGG	0.502	0.5	k__Bacteria; p__Proteobacteria; c__Gammaproteobacteria; o__Enterobacteriales; f__Enterobacteriaceae; g__Escherichia; s__coli
TACGGAGGGTGCAAGCGTTAATCGGAATTACTGGGCGTAAAGCGCGCGCAGGCGGTTTGTTAAGTCAGATGTGAAATCCCCGGGCTCAACCTGGGAACTGCATCTGATACTGGCAAGCTTGAGTCTCGTAGAGGGGGGTAGAATTCCAGG	0.502	0.5	k__Bacteria; p__Proteobacteria; c__Gammaproteobacteria; o__Enterobacteriales; f__Enterobacteriaceae
TACGGAGGGTGCAAGCGTTAATCGGAATTACTGGGCGTAAAGCGCGCGTAGGCGGAATGTTAAGTCTCATGTGAAAGCCCTGGGCTCAACCTGGGAACTGCATGGGATACTGGCATTCTAGAATACAGTAGAGGGAGGTGGAATTTCAGG	0.502	0.5	k__Bacteria; p__Proteobacteria; c__Gammaproteobacteria; o__Oceanospirillales; f__; g__; s__
TACGGAGGGTGCAAGCGTTAATCGGAATTACTGGGCGTAAAGCGCGCGTAGGCGGCTTACTAAGCCAGATGTGAAAGCCCCGGGCTCAACCTGGGAACTGCATTTGGAACTGGTTCGCTAGAGTACAGTAGAGGGTGGTGGAATTTCCAG	0.502	0.5	k__Bacteria; p__Proteobacteria; c__Gammaproteobacteria; o__Oceanospirillales; f__Oleiphilaceae; g__; s__
TACGGAGGGTGCAAGCGTTAATCGGAATTACTGGGCGTAAAGCGCGCGTAGGCGGCTTGTTAAGTCGGATGTGAAATCCCCGAGCTCAACTTGGGAACTGCATTCGATACTGGCTCGCTAGAGTGTGGTAGAGGGAAGTGGAATTCCAGG	0.5	0.5	k__Bacteria; p__Proteobacteria; c__Gammaproteobacteria; o__PYR10d3; f__; g__; s__
TACGGAGGGTGCAAGCGTTAATCGGAATTACTGGGCGTAAAGCGCGCGTAGGCGGCTTGTTAAGTCGGATGTGAAATCCCCGGGCTCAACCTGGGAACTGCATTCGATACTGGCTGGCTAGAGTGTGGTAGAGGGAAGTGGAATTCCAGG	0.5	0.5	k__Bacteria; p__Proteobacteria; c__Gammaproteobacteria; o__PYR10d3; f__; g__; s__
TACGGAGGGTGCAAGCGTTAATCGGAATTACTGGGCGTAAAGCGCGCGTAGGCGGTTAATTAAGTCGGATGTGAAAGCCCCGGGCTCAACCTGGGAACTGCATACGATACTGTTTAACTAGAGTACGATAGAGGGTGGTAGAATTTCTTG	0.502	0.5	k__Bacteria; p__Proteobacteria; c__Gammaproteobacteria; o__Alteromonadales; f__; g__; s__
TACGGAGGGTGCAAGCGTTAATCGGAATTACTGGGCGTAAAGCGCGCGTAGGCGGTTCACTCAGTCTGCTGTGAAAGCCCCGGGCTTAACCTGGGAACGGCAGTGGATACTGGTGGGCTAGAGTATGGTAGAGGGGAGTGGAATTTCCGG	0.5	0.5	k__Bacteria; p__Proteobacteria; c__Gammaproteobacteria; o__Methylococcales; f__Methylococcaceae; g__Methylocaldum; s__
TACGGAGGGTGCAAGCGTTAATCGGAATTACTGGGCGTAAAGCGCGCGTAGGCGGTTTGTTAAGCTGGATGTGAAAGCCCTGGGCTCAACCTGGGAACTGCATTCGGAACTGGCAGGCTAGAGTACGAGAGAGGGTGGTAGAATTTCCTG	0.502	0.5	k__Bacteria; p__Proteobacteria; c__Gammaproteobacteria; o__Alteromonadales; f__Alteromonadaceae; g__nsmpVI18; s__
TACGGAGGGTGCAAGCGTTAATCGGAATTACTGGGCGTAAAGCGCGCGTAGGCGGTTTGTTAAGCTGGATGTGAAAGCCCTGGGCTCAACCTGGGAACTGCATTTGATACTGCTTGACTAGAGTTTGGTAGAGGGAAGTGGAATTCCGAG	0.502	0.5	k__Bacteria; p__Proteobacteria; c__Gammaproteobacteria
TACGGAGGGTGCAAGCGTTAATCGGAATTACTGGGCGTAAAGCGCGCGTAGGCGGTTTGTTAAGTCGGATGTGAAATCCCCGGGCTCAACCTGGGAACTGCATTCGATACTGGCGAACTGGAGTGCGAGAGAGGGAGGTAGAATTCCACG	0.502	0.5	k__Bacteria; p__Proteobacteria; c__Gammaproteobacteria; o__Alteromonadales; f__OM60
TACGGAGGGTGCAAGCGTTAATCGGAATTACTGGGCGTAAAGCGCGCGTAGGCTGCTTGTTAAGTCGGATGTGAAATCCCCGGGCTCAACCTGGGAACTGCATTCGATACTGGCTGGCTAGAGTGTGGTAGAGGGAAGTGGAATTCCAGG	0.5	0.5	k__Bacteria; p__Proteobacteria; c__Gammaproteobacteria; o__PYR10d3; f__; g__; s__
TACGGAGGGTGCAAGCGTTAATCGGAATTACTGGGCGTAAAGCGCGCGTAGGTGGCTTGTTAAGCGGAATGTGAAAGCCCCGGGCTCAACCTGGGAACTGCATTGCGAACTGGCAAGCTAGAGTACAGTAGAGGGTAGTGGAATTTCCTG	0.502	0.5	k__Bacteria; p__Proteobacteria; c__Gammaproteobacteria; o__Oceanospirillales; f__Oceanospirillaceae; g__Oleibacter; s__
TACGGAGGGTGCAAGCGTTAATCGGAATTACTGGGCGTAAAGCGCGCGTAGGTGGTTCAGTCAGTCAGATGTGAAAGCCCCGGGCTCAACCTGGGAACTGCACCTGATACTGCTGAACTAGAGTACGGTAGAGGGCAGTGGAATTTCCTG	0.505	0.5	k__Bacteria; p__Proteobacteria; c__Gammaproteobacteria; o__Oceanospirillales; f__Oceanospirillaceae; g__Marinobacterium; s__
TACGGAGGGTGCAAGCGTTAATCGGAATTACTGGGCGTAAAGCGTGCGTAGGCGGTATCTTAAGTTAGATGTGAAAGCCCTGGGCTTAACCTGGGAACTGCATTTAAAACTGGGACACTAGAGTTTAAGAGAGGGGAGTGGAATTTCAGG	0.502	0.5	k__Bacteria; p__Proteobacteria; c__Gammaproteobacteria; o__Methylococcales
TACGGAGGGTGCAAGCGTTAATCGGAATTACTGGGCGTAAAGCGTGCGTAGGCGGTTATTTAAGTCAGATGTGAAAGCCCCGGGCTTAACCTGGGAACTGCATTTGATACTGGATAACTAGAGTTGAGTAGAGGAGAGTGGAATTTCAGG	0.5	0.506	k__Bacteria; p__Proteobacteria; c__Gammaproteobacteria; o__Methylococcales; f__Methylococcaceae; g__Methylomonas; s__
TACGGAGGGTGCAAGCGTTAATCGGAATTACTGGGCGTAAAGCGTGCGTAGGCGGTTATTTAAGTCAGATGTGAAAGCCCTGGGCTTAACCTGGGAACTGCATTTGATACTGGATGACTAGAGTTGAGTAGAGGAGAGTGGAATTTCAGG	0.5	0.506	k__Bacteria; p__Proteobacteria; c__Gammaproteobacteria; o__Methylococcales; f__Methylococcaceae; g__Methylomonas; s__
TACGGAGGGTGCAAGCGTTAATCGGAATTACTGGGCGTAAAGGGCGCGTAGGTGGTATCTTAAGTTGGGTGTGAAATCCCCGGGCTCAACCTGGGAATTGCATCCAAAACTGGGGTGCTAGAGTATGGTAGAGGGTAGCGGAATTTCTGG	0.502	0.5	k__Bacteria; p__Proteobacteria; c__Gammaproteobacteria; o__Xanthomonadales; f__Xanthomonadaceae; g__Ignatzschineria; s__
TACGGAGGGTGCAAGCGTTAATCGGAATTACTGGGCGTAAAGGGTGCGTAGGTGGTTGTGTAAGTTATCTGTGAAATCCCCGGGCTCAACCTGGGCAGGTCAGATAATACTGCATAACTCGAGTGTGGGAGAGGGTAGTGGAATTTCCGG	0.5	0.5	k__Bacteria; p__Proteobacteria; c__Gammaproteobacteria; o__Legionellales; f__Legionellaceae; g__Legionella; s__
TACGGAGGGTGCAAGCGTTAATCGGAATTACTGGGCGTAAAGGGTGTGTAGGCGGTTTGATAAGTTAAGTGTGAAATACCCGGGCTTAACCTGGGAGAGTCATTTAAGACTGTCAGACTTGAGTATAGGAGAGGGTAGTGGAATTTCCGG	0.5	0.5	k__Bacteria; p__Proteobacteria; c__Gammaproteobacteria; o__Legionellales; f__Legionellaceae; g__; s__
TACGGAGGGTGCAAGCGTTAATCGGAATTACTGGGCGTAGAGCGCGCGTAGGCGGATACTTAAGTCGGGTGTGAAAGCCCCGGGCTCAACCTGGGAACTGCATTCGATACTGGGTATCTAGAGTATGCTAGAGGGGGGTGGAATTTCCGG	0.502	0.5	k__Bacteria; p__Proteobacteria; c__Gammaproteobacteria
TACGGAGGGTGCAAGCGTTACCCGGAATCACTGGGCGTAAAGGGCGTGTAGGCGGAAGGTTAAGTCCGACTTTAAAGACCGGGGCTCAACCCCGGGCCTGGGTTGGAGACTGGCTTTCTGGACCTCTGGAGAGGCAACTGGAATTCCTGG	0.512	0.5	k__Bacteria; p__[Thermi]; c__Deinococci; o__Deinococcales; f__Deinococcaceae; g__Deinococcus; s__geothermalis
TACGGAGGGTGCAAGCGTTACCCGGAATCACTGGGCGTAAAGGGCGTGTAGGCGGGAAGCTAAGTCCGACTTTAAAGACCGGGGCTCAACCCCGGGAGTGGGTTGGAGACTGGCTTTCTGGACCTCTGGAGAGGCAACTGGAATTCCTGG	0.502	0.5	k__Bacteria; p__[Thermi]; c__Deinococci; o__Deinococcales; f__Deinococcaceae; g__Deinococcus; s__geothermalis
TACGGAGGGTGCAAGCGTTACCCGGAATCATTGGGTTTAAAGGGTCCGTAGGCGGATTAATAAGTCAGAGGTGAAATCCCACAGCTTAACTGTGGAACTGCCTTTGATACTGTTAGTCTTGAGTTATATGGAAGTAGATGGAATGTGTAG	0.5	0.5	k__Bacteria; p__Bacteroidetes; c__Flavobacteriia; o__Flavobacteriales; f__Flavobacteriaceae; g__Croceimarina; s__litoralis
TACGGAGGGTGCAAGCGTTACTCGGAATCACTGGGCGTAAAGAGCGTGTAGGCGGGTATATAAGTCAGAAGTGAAATCCTATAGCTTAACTATAGAACTGCTTTTGAAACTGTATACCTAGAATGTGGGAGAGGTAGATGGAATTTCTGG	0.5	0.518	k__Bacteria; p__Proteobacteria; c__Epsilonproteobacteria; o__Campylobacterales; f__Campylobacteraceae; g__Arcobacter; s__
TACGGAGGGTGCAAGCGTTACTCGGAATTACTGGGCGTAAAGCGCACGCAGGCGGTCTGTCAAGTCAGATGTGAAATCCCCGGGCTTAACCTGGGAACTGCATTTGAAACTGGCAGGCTAGAGTCTTGTAGAGGGGGGTAGAATTCCAGG	0.502	0.5	k__Bacteria; p__Proteobacteria; c__Gammaproteobacteria; o__Enterobacteriales; f__Enterobacteriaceae
TACGGAGGGTGCAAGCGTTACTCGGAATTACTGGGCGTAAAGCGCACGCAGGCGGTTTGTTAAGTCAGATGTGAAATCCCCGGGCTCAACCTGGGAGCTGCATCTGATACTGGCAAGCTTGAGTCTCGTAGAGGGGGGTAGAATTCCAGG	0.502	0.5	k__Bacteria; p__Proteobacteria; c__Gammaproteobacteria; o__Enterobacteriales; f__Enterobacteriaceae; g__Shigella
TACGGAGGGTGCAAGCGTTATCCGGAATCACTGGGTTTAAAGGGTGCGTAGGCGGCGTCATAAGTCAGAGGTGAAAGCCCATCGCTCAACGATGGAACTGCCTTTGATACTGTGGTGCTTGAATAAGGCTGAGGTCAGCGGAATGTGTCA	0.502	0.5	k__Bacteria; p__Bacteroidetes; c__[Saprospirae]; o__[Saprospirales]; f__Saprospiraceae; g__; s__
TACGGAGGGTGCAAGCGTTATCCGGAATCACTGGGTTTAAAGGGTGCGTAGGTGGTTTAGTAAGTCAGAGGTGAAAGCCCGGCGCTCAACGTCGGAATTGCCTTTGATACTGCTAAACTTGAATCAGGTTGAGGTGGGCGGAATGTGGCA	0.502	0.5	k__Bacteria; p__Bacteroidetes; c__[Saprospirae]; o__[Saprospirales]; f__Saprospiraceae; g__Lewinella; s__cohaerens
TACGGAGGGTGCAAGCGTTATCCGGAATCATTGGGTTTAAAGGGTCCGTAGGCGGATTAATAAGTCAGAGGTGAAATCCCACAGCTTAACTGTGGAACTGCCTTTGATACTGTTAGTCTTGAGTTATATGGAAGTAGATAGAATGTGTAG	0.5	0.5	k__Bacteria; p__Bacteroidetes; c__Flavobacteriia; o__Flavobacteriales; f__Flavobacteriaceae; g__Croceimarina; s__litoralis
TACGGAGGGTGCAAGCGTTATCCGGAATTACTGGGTTTAAAGGATGCGTAGGCGGCCATGCCAGTCAGAGGTGAAATCCTAGGGCTTAACTGTAGAATTGCCTTTGATACTGTATGGCTTGAATCGGGTTGAGGTATGCGGAATGTGACA	0.502	0.5	k__Bacteria; p__Bacteroidetes; c__[Saprospirae]; o__[Saprospirales]; f__Saprospiraceae; g__; s__
TACGGAGGGTGCAAGCGTTATCCGGATTCACTGGGTTTAAAGGGTGCGTAGGCGGGCAGGTAAGTCAGTGGTGAAATCCTGGAGCTCAACTCCAGAACTGCCATTGATACTATCTGTCTTGAATATTGTGGAGGTAAGCGGAATATGTCA	0.5	0.506	k__Bacteria; p__Bacteroidetes; c__[Saprospirae]; o__[Saprospirales]; f__Chitinophagaceae; g__Sediminibacterium; s__
TACGGAGGGTGCAAGCGTTATCCGGATTCACTGGGTTTAAAGGGTGCGTAGGCGGGCAGGTAAGTCAGTGGTGAAATCCTGGAGCTTAACTCCAGAACTGCCATTGATACTATCTGTCTTGAATATTGTGGAGGTAAGCGGAATATGTCA	0.5	0.5	k__Bacteria; p__Bacteroidetes; c__[Saprospirae]; o__[Saprospirales]; f__Chitinophagaceae; g__Sediminibacterium; s__
TACGGAGGGTGCAAGCGTTATCCGGATTTACTGGGTGTAAAGGGAGCGCAGACGGCAGTGCAAGTCTGGAGTGAAAGCCCGGGGCCCAACCCCGGAACTGCTCTGGAAACTGTGCGGCTAGAGTACTGGAGGGGCAGGCGGAATTCCTAG	0.502	0.5	k__Bacteria; p__Firmicutes; c__Clostridia; o__Clostridiales; f__; g__; s__
TACGGAGGGTGCAAGCGTTATCCGGATTTATTGGGTTTAAAGGGTCCGTAGGCGGACTTATAAGTCAGTGGTGAAAGCCTGTCGCTTAACGATAGAACTGCCATTGATACTGTAAGTCTTGAGTATATTTGAGGTAGCTGGAATAAGTAG	0.5	0.512	k__Bacteria; p__Bacteroidetes; c__Flavobacteriia; o__Flavobacteriales; f__[Weeksellaceae]; g__Cloacibacterium; s__
TACGGAGGGTGCAAGCGTTATTCGGAATCATTGGGTTTAAAGGGTTCGTAGGCGGGCTGATAAGTCAGGGGTGAAAAGCTGCAGCTCAACTGTAGTCGTGCCTTTGATACTGTTAGTCTTGAGTTATATTGAAGTAGGCAGAATATGTAG	0.503	0.5	k__Bacteria; p__Bacteroidetes; c__Flavobacteriia; o__Flavobacteriales; f__Flavobacteriaceae
TACGGAGGGTGCAAGCGTTATTCGGAATTACTGGGCGTAAAGCGCACGTAGGCCGCTTTGTAAGTCAGGGGTGAAATCCCACGGCTCAACCGTGGAACTGCCCTTGAAACTGCAGAGCTTGAATCCTGGAGAGGGTGGCGGAATTCCTGG	0.5	0.5	k__Bacteria; p__Proteobacteria; c__Deltaproteobacteria; o__Desulfovibrionales; f__Desulfomicrobiaceae; g__Desulfomicrobium; s__
TACGGAGGGTGCAAGCGTTGTCCGGAATCATTGGGCGTAAAGAGTTCGTAGGTGGCATATTAAGTCTGGTGTTAAATGCAGAAGCTCAACTTCTGTTCGGCACTGGATACTGGTAAGCTTGAATGCGGTAGAGGTAAAGGGAATTCCTGG	0.502	0.5	k__Bacteria; p__Cyanobacteria; c__4C0d-2; o__YS2; f__; g__; s__
TACGGAGGGTGCAAGCGTTGTTCGGAATTACTGGGCGTAAAGCGCGCGTAGGCGGTTTGCTAAGTCAGATGTGAAAGCCCATGGCTCAACCATGGACGTGCATTTGAAACTGGCAGACTTGAGTATTGGAGGGGGTGGTGGAATTCCCGG	0.5	0.5	k__Bacteria; p__Proteobacteria; c__Deltaproteobacteria; o__Desulfobacterales; f__Desulfobulbaceae; g__; s__
TACGGAGGGTGCAAGCGTTGTTCGGAATTATTGGGCGTAAAGCGCGTGCAGGCGGCTGTTCAAGTCCGATGTAAAAGCCCGGGGCTCAACCCCGGAAGTGCATTGGAAACTGGACAGCTTGAGTACGGGAGAGGGAGGTAGAATTCCGAG	0.502	0.5	k__Bacteria; p__Proteobacteria; c__Deltaproteobacteria; o__Desulfuromonadales; f__Pelobacteraceae; g__; s__
TACGGAGGGTGCAAGCGTTGTTCGGAATTATTGGGCGTAAAGCGCGTGCAGGCGGCTGTTCAAGTCCGATGTGAAAGCCCGGGGCTCAACCCCGGAAGTGCATTGGAAACTGGACAGCTTGAGTACGGGAGAGGGAGGTAGAATTCCGAG	0.501	0.5	k__Bacteria; p__Proteobacteria; c__Deltaproteobacteria; o__Desulfuromonadales; f__Pelobacteraceae; g__; s__
TACGGAGGGTGCAAGCGTTGTTCGGAATTATTGGGCGTAGAGCGCGTGCAGGCGGCTGTTCAAGTCCGATGTGAAAGCCCGGGGCTCAACCCCGGAAGTGCATTGGAAACTGGACAGCTTGAGTACGGGAGAGGGAGGTAGAATTCCGAG	0.502	0.5	k__Bacteria; p__Proteobacteria; c__Deltaproteobacteria; o__Desulfuromonadales; f__Pelobacteraceae; g__; s__
TACGGAGGGTGCAAGTGTTATCCGGAATTACTGGGTTTAAAGGGTGCGTAGGCGGTGTAGTAAGTCAGAGGTGAAAGGCCGTCGCTTAACGTCGGGACTGCCTTTGATACTGCTATGCTTGAATTAGGTTGAGGTTGGCGGAATGTGACA	0.502	0.5	k__Bacteria; p__Bacteroidetes; c__[Saprospirae]; o__[Saprospirales]; f__Saprospiraceae; g__; s__
TACGGAGGGTGCAAGTGTTATCCGGAATTACTGGGTTTAAAGGGTGCGTAGGCGGTGTAGTAAGTCAGAGGTGAAAGGCCGTCGCTTAACGTCGGGACTGCCTTTGATACTGCTATGCTTGGATTAGGTTGAGGTTGGCGGAATGAGACA	0.502	0.5	k__Bacteria; p__Bacteroidetes; c__[Saprospirae]; o__[Saprospirales]; f__Saprospiraceae; g__; s__
TACGGAGGGTGCAGGCGTTACCCGGAATCACTGGGCGTAAAGGGCGTGTAGGCGGAAGGTTAAGTCCGACTTTAAAGACCGGGGCTCAACCCCGGGCCTGGGTTGGAGACTGGCTTTCTGGACCTCTGGAGAGGCAACTGGAATTCCTGG	0.502	0.5	k__Bacteria; p__[Thermi]; c__Deinococci; o__Deinococcales; f__Deinococcaceae; g__Deinococcus; s__geothermalis
TACGGAGGGTGCGAGCGTTAATCGGAATAACTGGGCGTAAAGGGCACGCAGGCGGTGACTTAAGTGAGGTGTGAAAGCCCCGGGCTTAACCTGGGAATTGCATTTCATACTGGGTCGCTAGAGTACTTTAGGGAGGGGTAGAATTCCACG	0.502	0.5	k__Bacteria; p__Proteobacteria; c__Gammaproteobacteria; o__Pasteurellales; f__Pasteurellaceae; g__Haemophilus; s__parainfluenzae
TACGGAGGGTGCGAGCGTTAATCGGAATTACTGGGCGTAAAGCGCACGCAGGTGGTCAATTAAGCTAGATGTGAAAGCCCCGCGCTTAACGTGGGAGGGTCATTTAGAACTGGTTGACTAGAGTATTGGAGAGGGGAGTGGAATTTCTGG	0.502	0.5	k__Bacteria; p__Proteobacteria; c__Gammaproteobacteria; o__Alteromonadales; f__Alteromonadaceae; g__Glaciecola; s__
TACGGAGGGTGCGAGCGTTAATCGGAATTACTGGGCGTAAAGCGCATGCAGGCGGTCTGTTAAGCAAGATGTGAAAGCCCGGGGCTCAACCTCGGAACAGCATTTTGAACTGGCAGACTAGAGTCTTGTAGAGGGGGGTAGAATTTCAGG	0.505	0.5	k__Bacteria; p__Proteobacteria; c__Gammaproteobacteria; o__Vibrionales; f__Vibrionaceae; g__Photobacterium
TACGGAGGGTGCGAGCGTTAATCGGAATTACTGGGCGTAAAGCGCATGCAGGTGGTTAGTTAAGTCAGATGTGAAAGCCCGGGGCTCAACCTCGGAATTGCATTTGAAACTGGCTGACTAGAGTACTGTAGAGGGGGGTAGAATTTCAGG	0.502	0.5	k__Bacteria; p__Proteobacteria; c__Gammaproteobacteria; o__Vibrionales; f__Vibrionaceae; g__Vibrio
TACGGAGGGTGCGAGCGTTAATCGGAATTACTGGGCGTAAAGCGCGCGTAGGCGGATAATTAAGTCAGCTGTGAAAGCCCCGGGCTCAACCTGGGAACTGCAGTTGATACTGGTTATCTAGAGTACAGTAGAGGGTGGTGGAATTTCCTG	0.502	0.5	k__Bacteria; p__Proteobacteria; c__Gammaproteobacteria; o__Acidithiobacillales; f__; g__; s__
TACGGAGGGTGCGAGCGTTAATCGGAATTACTGGGCGTAAAGCGCGCGTAGGCGGCGTGATAAGCCGGTTGTGAAAGCCCCGGGCTCAACCTGGGAACGGCATCCGGAACTGTCAGGCTAGAGTGCAGGAGAGGAAGGTAGAATTCCCGG	0.5	0.506	k__Bacteria; p__Proteobacteria; c__Gammaproteobacteria; o__Oceanospirillales; f__Halomonadaceae; g__Halomonas
TACGGAGGGTGCGAGCGTTAATCGGAATTACTGGGCGTAAAGCGCGCGTAGGCGGTGTGTTAAGTCAGCTGTGAAAGCCCCGGGCTCAACCTGGGAATTGCAGTTGATACTGGCAGACTGGAATGCGGGAGAGGGAGGTAGAATTCCATG	0.502	0.5	k__Bacteria; p__Proteobacteria; c__Gammaproteobacteria; o__Alteromonadales; f__OM60; g__; s__
TACGGAGGGTGCGAGCGTTAATCGGAATTACTGGGCGTAAAGCGCGCGTAGGCGGTTTGGTAAGCTGGATGTGAAAGCCCTGGGCTCAACCTGGGAACTGCGTCCAGAACTGCCAAGCTAGAGTATGGTAGAGGGCAGTGGAATTTCCGG	0.5	0.5	k__Bacteria; p__Proteobacteria; c__Gammaproteobacteria; o__Alteromonadales; f__Alteromonadaceae; g__HB2-32-21; s__
TACGGAGGGTGCGAGCGTTAATCGGAATTACTGGGCGTAAAGCGCGCGTAGGCGGTTTGTTAAGTCGGATGTGAAAGCCCCGGGCTCAACCTGGGAATTGCACCCGATACTGGCCGACTGGAGTGCGAGAGAGGGAGGTAGAATTCCACG	0.502	0.5	k__Bacteria; p__Proteobacteria; c__Gammaproteobacteria; o__Alteromonadales; f__OM60; g__Congregibacter; s__
TACGGAGGGTGCGAGCGTTAATCGGAATTACTGGGCGTAAAGCGCGCGTAGGTGGTTAATTAAGTCAGATGTGAAATCCCAGGGCTCAACCTTGGAACTGCATTTGAAACTGGTTAACTAGAGTTTTGTAGAGGGTGGTAGAATTTCAGG	0.502	0.5	k__Bacteria; p__Proteobacteria; c__Gammaproteobacteria; o__Alteromonadales; f__Psychromonadaceae; g__Psychromonas; s__
TACGGAGGGTGCGAGCGTTAATCGGAATTACTGGGCGTAAAGCGTACGCAGGCGGTTTGTTAAGCGAGATGTGAAAGCCCCGGGCTCAACCTGGGAACTGCATTTCGAACTGGCAAACTAGAGTGTGATAGAGGGTGGTAGAATTTCAGG	0.502	0.5	k__Bacteria; p__Proteobacteria; c__Gammaproteobacteria; o__Vibrionales; f__Pseudoalteromonadaceae; g__Pseudoalteromonas
TACGGAGGGTGCGAGCGTTAATCGGAATTACTGGGCGTAAAGCGTACGTAGGTGGTTTGGTAAGTCGGATGTGAAATCCCCGGGCTCAACCTGGGAATTGCATTCGATACTGCCTCACTAGAGTCTGGCAGAGGGATGGGGAATTCCGGG	0.502	0.5	k__Bacteria; p__Proteobacteria; c__Gammaproteobacteria; o__Chromatiales; f__; g__; s__
TACGGAGGGTGCGAGCGTTAATCGGAATTACTGGGCGTAAAGCGTACGTAGGTGGTTTGGTAAGTCGGATGTGAAATCCCCGGGCTTAACTCGGAACGGCCAAGTGATACTGTTGTGCTAGAGTGCAGAAAGGGCAACTGGAATTCTTGG	0.502	0.5	k__Bacteria; p__Proteobacteria; c__Gammaproteobacteria
TACGGAGGGTGCGAGCGTTAATCGGAATTACTGGGCGTAAAGCGTGCGTAGGCGGATAGTTAAGCGAGATGTGAAATCCCGGGGCTCAACCTCGGAACTGCATTTCGAACTGGCTGTCTAGAGTCTTGTAGAGGGTGGTGGAATTTCCAG	0.5	0.5	k__Bacteria; p__Proteobacteria; c__Gammaproteobacteria; o__Alteromonadales; f__Colwelliaceae; g__Thalassomonas; s__
TACGGAGGGTGCGAGCGTTAATCGGAATTACTGGGCGTAAAGCGTGCGTAGGCGGATTGTTAAGCGAGATGTGAAAGCCCAGGGCTCAACCTTGGAACTGCATTTCGAACTGGCTATCTAGAGTATTGTAGAGGGTGGTGGAATTTCCAG	0.502	0.5	k__Bacteria; p__Proteobacteria; c__Gammaproteobacteria; o__Alteromonadales; f__Colwelliaceae; g__Thalassomonas; s__
TACGGAGGGTGCGAGCGTTAATCGGAATTACTGGGCGTAAAGCGTGCGTAGGCGGTTTGATAAGCCAGATGTGAAATCCCGGGGCTTAACCTCGGAACTGCATTTGGAACTGTTTGACTAGAGTACTGTAGAGGGTGGTGGAATTTCCAG	0.502	0.5	k__Bacteria; p__Proteobacteria; c__Gammaproteobacteria; o__Alteromonadales; f__Colwelliaceae; g__Thalassomonas; s__
TACGGAGGGTGCGAGCGTTACCCGGATTTACTGGGCGTAAAGGGCGTGTAGGCGGTTTTCTAAGTCCGGGGCTAAAGACCAGGGCTCAACCCTGGGTTTGCCTTGGATACTGGAAAGCTCGACGGCTGGAGGGGGCAGCGGAATTTCCGG	0.504	0.5	k__Bacteria; p__[Thermi]; c__Deinococci; o__Thermales; f__Thermaceae; g__Meiothermus; s__
TACGGAGGGTGCGAGCGTTACCCGGATTTACTGGGCGTAAAGGGCGTGTAGGCGGTTTTCTAAGTCCGGGGCTAAAGCCCAGGGCTCAACCCTGGGTTTGCCTTGGATACTGGAAAGCTCGACGGCTGGAGGGGGCAGCGGAATTTCCGG	0.502	0.5	k__Bacteria; p__[Thermi]; c__Deinococci; o__Thermales; f__Thermaceae; g__Meiothermus; s__
TACGGAGGGTGCGAGCGTTATCCGGATTTATTGGGTTTAAAGGGTGCGTAGGTTGTTATTTAAGTCAGCGGTGAAAAGTTGATGCTCAACATCAATCGTGCCGTTGAAACTGAGTGACTAGAATTAGGATGCTGTTAGCGGAATGTGTGG	0.5	0.506	k__Bacteria; p__Bacteroidetes; c__Bacteroidia; o__Bacteroidales; f__; g__; s__
TACGGAGGGTGCGAGCGTTGTCCGGAATCACTGGGCGTAAAGGGCGCGTAGGCGGCAGGCCAAGCGTGCGGTGAAAGTCCGGGGCTCAACCCCGGATCTGCCGTGCGGACTGGTTTGCTGGAGCACTGTAGAGGCGAGTGGAATTCCGGG	0.5	0.5	k__Bacteria; p__Gemmatimonadetes; c__Gemmatimonadetes; o__; f__; g__; s__
TACGGAGGGTGTAAGCGTTAATCGGAATTACTGGGCGTAAAGCGCTCGTAGGCGGTTTGTTAAGTCGGATGTGAAAGCCCCGGGCTCAACCTGGGAACTGCATTCGATACTGATAGACTAGAGTATAGTAGAGGCAAGTGGAATTCCGGG	0.502	0.5	k__Bacteria; p__Proteobacteria; c__Gammaproteobacteria; o__; f__; g__; s__
TACGGAGGTCTCAAGCGTTGTTCGGAATCACTGGGCGTAAAGCGTGCGTAGGCTGTTTCGTAAGTCGTGTGTGAAATACCGGGGCTCAACCCCGGGGCTGCATTGGAAACTGGCAGGCTGGAGTGCCGGAGAGGCAGGCGGAATTCCTAG	0.502	0.5	k__Bacteria
TACGGAGGTGGCAAGCGTTGTCCGGATTTACTGGGTGTAAAGGGCGTGCAGCCGGGTTTATAAGTCAGATGTGAAATCCCGCGGCTCAACCGCGGAACTGCATTTGAAACTGTAGATCTTGAGTACTGGAGAGGCAGGCGGAATTCCTAG	0.502	0.5	k__Bacteria; p__Firmicutes; c__Clostridia; o__Clostridiales; f__Ruminococcaceae; g__Oscillospira; s__
TACGGAGTGTGCAAGCGTTAATCGGAATTACTGGGCGTAAAGCGCACGCAGGCGGTTTGTTAAGTCAGATGTGAAATCCCCGGGCTCAACCTGGGAACTGCATCTGATACTGGCAAGCTTGAGTCTCGTAGAGGGGGGTAGAATTCCAGG	0.502	0.5	k__Bacteria; p__Proteobacteria; c__Gammaproteobacteria; o__Enterobacteriales; f__Enterobacteriaceae
TACGGGAGAGGCAAGCGTTGTTCGGAATCACTGGGCTTAAAGCGCGTGTAGGCGGCTCGGTAAGTACTTTGTGAAATCTCCCCTCTCAATGGGGAAATTGCTTGGTATACTGCCGAGCTTGAGGTAGGTAGGGGTGCCTGGAACTCTAGG	0.5	0.5	k__Bacteria; p__Planctomycetes; c__Phycisphaerae; o__S-70; f__; g__; s__
TACGGGAGGAGCGAGCATTATTCGGAATGATTAGGCGTAAAGGGTTTGTAGGTGGTTTTTTAAGTTGAAAGAAACAAATTAAAGCTTAACTTTATACATTTTTTCAAAACTAAAAAACTTGAGTATAAATAGAGGATAATGGAATTTCTA	0.5	0.5	k__Bacteria; p__Proteobacteria; c__Alphaproteobacteria; o__Rickettsiales; f__mitochondria; g__Phytophthora; s__ramorum
TACGGGAGTGGCAAGCGTTATCCGGAATTATTGGGCGTAAAGCGTCCGCAGGCGGTTTTACAAGTCTGTCGTTAAAACGTGGAGCTCAACTCCATTTCGGCGATGGAAACTGTAAGACTAGAGTGTGGTAGGGGCAGAGGGAATTCCCGG	0.5	0.5	k__Bacteria; p__Cyanobacteria; c__Synechococcophycideae; o__Synechococcales; f__Synechococcaceae; g__Synechococcus; s__
TACGGGGGATGCAAGCGTTATCCGGAATAACTGGGCGTAAAGCGTCTGTAGGTGGTTTAGTGTGTTCTTAGTTAAATTCTGAAGCCTAACTTCATGAAAAGTAAGAAAACTATTAGACTTGAGTACGATAGGGGTAAGAGGAATTCTTCG	0.502	0.5	k__Bacteria; p__Cyanobacteria; c__Chloroplast; o__CAB-I; f__; g__; s__
TACGGGGGATGCAAGCGTTATCCGGAATCACTGGGCGTAAAGAGTCTGTAGGTGGTTTAACAAGTCTAATGTTAAATATTAAAGCCTAACTTTGAAACAGCACTAGAAACTGTTAAGCTTGAGTATGGTAGGGGTAGAGAGAATTCCCAG	0.502	0.5	k__Bacteria; p__Cyanobacteria; c__Chloroplast; o__Rhodophyta; f__; g__; s__
TACGGGGGATGCAAGCGTTATCCGGAATCACTGGGCGTAAAGAGTCTGTAGGTGGTTTATTAAGTCTATTGTTAAATCTTAAAGCTTAACTTTAAACCAGCAGTAGAAACTATTAGACTAGAGGATAGCAAGGGTAGAGGGAATTCCCAG	0.502	0.5	k__Bacteria; p__Cyanobacteria; c__Chloroplast; o__Rhodophyta; f__; g__; s__
TACGGGGGATGCAAGCGTTATCCGGAATCACTGGGCGTAAAGAGTCTGTAGGTGGTTTATTAAGTCTATTGTTAAATCTTAAAGCTTAACTTTAAACCAGCAGTAGAAACTATTAGACTAGAGGATAGCAAGGGTAGAGGGAATTCTCAG	0.502	0.5	k__Bacteria; p__Cyanobacteria; c__Chloroplast; o__Rhodophyta; f__; g__; s__
TACGGGGGATGCAAGCGTTATCCGGAATCACTGGGCGTAAAGCGTCTGTAGGTGGTTTAGTGTGTTCTTAGCTAAATTATGAAGCCTAACTTCATGAAAAGTAAGAAAACTATTAGACTTGAGTACGATAGGGGGAAGAGGAATTCTTCG	0.502	0.5	k__Bacteria; p__Cyanobacteria; c__Chloroplast; o__CAB-I; f__; g__; s__
TACGGGGGATGCAAGCGTTATCCGGAATCACTGGGCGTAAAGCGTCTGTAGGTGGTTTAGTGTGTTCTTAGTTAAATTATGAAGCCTAACTTCATGAAAAGTAAGAAAACTATTAGACTTGAGTACGATAGGGGTAAGAGGAATTCTTCG	0.508	0.5	k__Bacteria; p__Cyanobacteria; c__Chloroplast; o__CAB-I; f__; g__; s__
TACGGGGGATGCAAGCGTTATCCGGAATCACTGGGCGTAAAGCGTCTGTAGGTGGTTTAGTGTGTTCTTAGTTAAATTATGAAGCCTAACTTCATGAAAAGTAAGAAAACTATTAGACTTGAGTACGATAGGGGTAAGAGGAATTCTTTG	0.502	0.5	k__Bacteria; p__Cyanobacteria; c__Chloroplast; o__CAB-I; f__; g__; s__
TACGGGGGATGCAAGCGTTATCCGGAATCACTGGGCGTAAAGCGTCTGTAGGTGGTTTAGTGTGTTCTTAGTTAAATTATGAAGCCTAACTTCATGAAAAGTAAGAAAACTATTAGACTTGAGTACGATAGGGGTAAGGGGAATTCTTCG	0.502	0.5	k__Bacteria; p__Cyanobacteria; c__Chloroplast; o__CAB-I; f__; g__; s__
TACGGGGGATGCAAGCGTTATCCGGAATCACTGGGCGTAAAGCGTCTGTAGGTGGTTTAGTGTGTTCTTAGTTAAATTATGAAGCCTAACTTCATGAAAAGTAAGAAAACTATTAGACTTGAGTACGATAGGGGTGAGAGGAATTCTTCG	0.502	0.5	k__Bacteria; p__Cyanobacteria; c__Chloroplast; o__CAB-I; f__; g__; s__
TACGGGGGATGCAAGCGTTATCCGGAATCATTGGGCGTAAAGAGTCTGTAGGTTGCGCTATAAGTCTGCTGTTAAATATTAGAGCTCAACTTTAAGCAAGCAGTAGAAACTATAGTGCTAGAGTATGGTAGGGGTAGAGGGAATTCCCAG	0.502	0.5	k__Bacteria; p__Cyanobacteria; c__Chloroplast; o__Rhodophyta; f__; g__; s__
TACGGGGGATGCGAGCGTTATCCGGATTCATTGGGTTTAAAGGGTGCGTAGGCGGCCGAGTAAGTCAGCGGTGAAAGACCGGGGCTCAACCCTGGAAGTGCCGTTGATACTGTTTGGCTGGAATGATCCCGCCGCGGGAGGAATGAGTGG	0.502	0.5	k__Bacteria; p__Bacteroidetes; c__Bacteroidia; o__Bacteroidales; f__; g__; s__
TACGGGGGGTGCAAGCGTTGTTCGGAATCATTGGGCGTAAAGAGCGTGTAGGCGGCTGGATAAGTCAGATGTGAAAGCCCTGGGCTTAACCCAGGAAGTGCATTTGAAACCATTCAGCTGGAGTAAGGGAGAGGAAAGTGGAATTCCTGG	0.5	0.5	k__Bacteria; p__Proteobacteria; c__Deltaproteobacteria; o__Syntrophobacterales; f__Syntrophaceae; g__Syntrophus; s__
TACGGGGGGTGCAAGCGTTGTTCGGAATCATTGGGCGTAAAGAGCGTGTAGGCGGCTGGATAAGTCAGATGTGAAAGCCCTGGGCTTAACCCAGGAAGTGCATTTGAAACTATTCAGCTGGAGTAAGGGAGAGGAAAGTGGAATTCCTGG	0.5	0.5	k__Bacteria; p__Proteobacteria; c__Deltaproteobacteria; o__Syntrophobacterales; f__Syntrophaceae; g__Syntrophus; s__
TACGTAAGGGGCAAGCGTTATCCGGATTTACTGGGTGTAAAGGGAGCGCAGACGGCGAAGCAAGTCTGAAGTGAAATGCATGGGCTCAACCCATGAATTGCTTTGGAAACTGTTTGGCTTGAGTGTCGGAGGGGTAAGCGGAATTCCTAG	0.5	0.5	k__Bacteria; p__Firmicutes; c__Clostridia; o__Clostridiales; f__Lachnospiraceae; g__Lachnoanaerobaculum; s__orale
TACGTAAGGGGCAAGCGTTATCCGGATTTACTGGGTGTAAAGGGAGCGTAGACGGCGATGCAAGTCTGAAGTGAAAGCCCGGGGCTCAACCCCGGGACTGCTTTGGAAACTGTATGGCTGGAGTGCTGGAGAGGCAAGCGGAATTCCTAG	0.502	0.5	k__Bacteria; p__Firmicutes; c__Clostridia; o__Clostridiales; f__Lachnospiraceae
TACGTAAGGGGCAAGCGTTATCCGGATTTACTGGGTGTAAAGGGTGAGTAGGCGGTTCGGCAAGTCATATGTGAAATACCTGGGCTCAACCCAGGAACCGCATAAGAAACTGTCGGACTTGAGTACAGGAGAGGTAAGCGGAATTCCCAG	0.5	0.5	k__Bacteria; p__Firmicutes; c__Clostridia; o__Clostridiales; f__Lachnospiraceae; g__Clostridium; s__colinum
TACGTAAGGGGCGAGCGTTATCCGGATTTACTGGGTGTAAAGGGAGCGTAGACGGCGTCGCAAGTCTGAAGTGAAAGCCCGTGGCTCAACCGCGGAACCGCTTTGGAAACTGCGAGGCTGGAGTGCTGGAGAGGTAAGCGGAATTCCTGG	0.502	0.5	k__Bacteria; p__Firmicutes; c__Clostridia; o__Clostridiales; f__Lachnospiraceae; g__; s__
TACGTACGGAGCAAGCGTTATCCGGATTTACTGGGCGTAAAGGGAGCGCAGGCGGCGCGCCAAGTCTGATGTGAAACCCCGGGGCTCAACCCCGGGCATGCATTGGAAACTGGCGGGCTAGAGTGCAGGAGGGGCAGGCGGAATTCCTAG	0.502	0.5	k__Bacteria; p__Firmicutes; c__Clostridia; o__Clostridiales; f__Lachnospiraceae; g__; s__
TACGTACGGAGCAAGCGTTATCCGGATTTACTGGGTGTAAAGGGAGCGTAGGCGGCTCTGTAAGTCTGATGTGAAAATTTGGGGCTCAACCCCAAACGTGCATTGGAAACTGCAGGGCTTGAGTGCCGGAGAGGCAGGCGGAATTCCTAG	0.502	0.5	k__Bacteria; p__Firmicutes; c__Clostridia; o__Clostridiales; f__Lachnospiraceae; g__; s__
TACGTAGAGGGCAAGCGTTATCCGGATTTACTGGGTGTAAAGGGAGCGTAGACGGCATGGCAAGCCAGATGTGAAATCCCGGGGCTCAACCCCGGAACTGCATTTGAAACTGTAGCCCTTGAGTATCGGAGAGGCAGGCGGAATTCCTAG	0.502	0.5	k__Bacteria; p__Firmicutes; c__Clostridia; o__Clostridiales
TACGTAGAGGGCAAGCGTTATCCGGATTTACTGGGTGTAAAGGGAGCGTAGACGGTGAGGCAAGTCTGAAGTGAAAGCCCGGGGCTTAACCGCGGGACTGCTTTGGAAACTGTCTGACTGGAGTGCTGGAGAGGTAAGTGGAATTCCTAG	0.502	0.5	k__Bacteria; p__Firmicutes; c__Clostridia; o__Clostridiales; f__Lachnospiraceae; g__; s__
TACGTAGGAAGCAAGCGTTGTCCGGAATGACTGGGCGTAAAGGGTGCGTAGGCGGTCTTTTAAGTTTGATGTGAAATCCTGTGGCTCAACCATAGAACTGCATCAAATACTGGGAGGCTAGAGTGCGGAAGAGGTAGACGGAATTACTAG	0.5	0.5	k__Bacteria
TACGTAGGAAGCGAGCGTTGTCCGGATTTACTGGGTGTAAAGGGTGCGTAGGCGGCTGTGCAAGTCAGTAGTGAAATCCATGGGCTTAACCCATGAACTGCTATTGAAACTGCACAGCTTGAGTGAAGTAGAGGTAGGCGGAATTCCCGG	0.502	0.5	k__Bacteria; p__Firmicutes; c__Clostridia; o__Clostridiales; f__Ruminococcaceae; g__Ruminococcus; s__
TACGTAGGAGGCAAGCGTTATCCGGAATGACTAGGCGTAAAGGGTGCGTAGGTGGTTTGACAAGTTGGTAGCGTAACTCCGGGGCTCAACCTCGGCACTACTACCGAAACTGTTGGACTTGAGTGCAGGAGGGGCAAATGGAATTCCTAG	0.5	0.5	k__Bacteria; p__Firmicutes; c__Clostridia; o__Clostridiales; f__; g__; s__
TACGTAGGAGGCAAGCGTTATCCGGAATGACTGGGCGTAAAGGGTGCGTAGGTGGTTTGACAAGTTAGTAGCGCAACTCCGGAGCTTAACTTCGGAACTACTACTAAAACTGTTGGACTTGAGTGCAGGAGGGGCAATCGGAATTCCTAG	0.5	0.518	k__Bacteria; p__Firmicutes; c__Clostridia; o__Clostridiales; f__; g__; s__
TACGTAGGAGGCAAGCGTTATCCGGAATGACTGGGCGTAAAGGGTGCGTAGGTGGTTTGACAAGTTGGTAGCGTAACTCCGAGGCTTAACCTCGGCACTACTACCAAAACTGTTGGACTCGAGTGCAGGAGGGGCAAATGGAATTCCTAG	0.5	0.5	k__Bacteria; p__Firmicutes; c__Clostridia; o__Clostridiales; f__; g__; s__
TACGTAGGAGGCAAGCGTTATCCGGAATGACTGGGCGTAAAGGGTGCGTAGGTGGTTTGACAAGTTGGTAGCGTAACTCCGGAGCTCAACTTCGGAACTACTACCAAAACTGTTGGACTCGAGTGCAGGAGGGGCAACTGGAATTTCTAG	0.5	0.5	k__Bacteria; p__Firmicutes; c__Clostridia; o__Clostridiales; f__; g__; s__
TACGTAGGAGGCAAGCGTTATCCGGAATGACTGGGCGTAAAGGGTGCGTAGGTGGTTTGACAAGTTGGTAGCGTAACTCCGGGGCTCAACCTCGGCACTACTACCAAAACTGTTGGACTTGAGTGCAGGAGGGGCAAATGGAATTCCTAG	0.5	0.5	k__Bacteria; p__Firmicutes; c__Clostridia; o__Clostridiales; f__; g__; s__
TACGTAGGAGGCAAGCGTTATCCGGAATGACTGGGCGTAAAGGGTGCGTAGGTGGTTTGACAAGTTGGTAGCGTAATTCCGAGGCTCAACCTCGGCACTACTACCAAAACTGTTGGACTTGAGTGCAGGAGGGGCAACTGGAATTCCTAG	0.5	0.5	k__Bacteria; p__Firmicutes; c__Clostridia; o__Clostridiales; f__; g__; s__
TACGTAGGAGGCAAGCGTTATCCGGAATGACTGGGCGTAAAGGGTGCGTAGGTGGTTTGGCAAGTTAGTAGCGTAACTCCGGAGCTCAACTTCGGAACTACTACTAAAACTGTCGGACTTGAGTGCAGGAGGGGCAACTGGAATTCCTAG	0.502	0.5	k__Bacteria; p__Firmicutes; c__Clostridia; o__Clostridiales; f__; g__; s__
TACGTAGGAGGCAAGCGTTATCCGGAATGACTGGGCGTAAAGGGTGCGTAGGTGGTTTGGCAAGTTAGTAGCGTAACTCCGGGGCTCAACTCCGGAACTACTACTAAAACTGTCGGACTTGAGTGCAGGAGGGGCAATTGGAATTCCTAG	0.5	0.5	k__Bacteria; p__Firmicutes; c__Clostridia; o__Clostridiales; f__; g__; s__
TACGTAGGAGGCGAGCGTTATCCGGATTCATTGGGCGTAAAGCGCGCGTAGGCGGCCGCCTAAGCGGGACCTCTAACCCCGGGGCTCAACCCCGGGCCGGGTCCCGGACTGGGCGGCTCGAGTGCGGTAGAGGAGAGCGGAATTCCCGGT	0.502	0.5	k__Bacteria; p__Actinobacteria; c__Coriobacteriia; o__Coriobacteriales; f__Coriobacteriaceae; g__Adlercreutzia; s__
TACGTAGGATGCAAGCGTTATCCGGATTAACTGGGTGTAAAGGGAGCGCAGGCGGGACTGCAAGTTGGATGTGAAATACCGTGGCTTAACCACGGAACTGCATCCAAAACTGTAGTTCTTGAGTGAAGTAGAGGCAAGCGGAATTCCGAG	0.502	0.5	k__Bacteria; p__Firmicutes; c__Clostridia; o__Clostridiales; f__Ruminococcaceae; g__; s__
TACGTAGGATGCAAGCGTTATCCGGATTTACTGGGTGTAAAGGGAGCGCAGGCGGGACTGCAAGTTGGATGTGAAATACCGTGGCTTAACCACGGAACTGCATCCAAAACTGTAGTTCTTGAGTGAAGTAGAGGCAAGCGGAATTCCGAG	0.503	0.5	k__Bacteria; p__Firmicutes; c__Clostridia; o__Clostridiales; f__Ruminococcaceae; g__; s__
TACGTAGGATGCAAGCGTTATCCGGATTTACTGGGTGTAAAGGGAGCGCAGGCGGGACTGCAAGTTGGATGTGAAATACCGTGGCTTAACCATGGAACTGCATCCAAAACTGTAGTTCTTGAGTGAAGTAGAGGCAAGCGGAATTCCGAG	0.502	0.5	k__Bacteria; p__Firmicutes; c__Clostridia; o__Clostridiales; f__Ruminococcaceae; g__; s__
TACGTAGGATGCAAGCGTTATCCGGATTTACTGGGTGTAAAGGGAGCGCAGGCGGGACTGCAAGTTGGATGTGAAATCCCGTGGCTTAACCCTGGAACTGCATCCAAAACTGTAGTTCTTGAGTGAAGTAGAGGCAAGCGGAATTCCGAG	0.502	0.5	k__Bacteria; p__Firmicutes; c__Clostridia; o__Clostridiales; f__Ruminococcaceae; g__; s__
TACGTAGGATGCGAGCGTTATCCGGATTTACTGGGTGTAAAGGGAGCGTAGACGGAGGAGCAAGTCTGATGTGAAAATCCGGGGCCCAACCCCGGAACTGCATTGGAAACTGTTTATCTAGAGTGTCGGAGAGGCAAGTGGAATTCCTAG	0.502	0.5	k__Bacteria; p__Firmicutes; c__Clostridia; o__Clostridiales; f__Lachnospiraceae
TACGTAGGATGCGAGCGTTATCCGGATTTACTGGGTGTAAAGGGCGTGTAGCCGGGTTGACAAGTCAGATGTGAAATCCTGCGGCTTAACCGCAGAACTGCATTTGAAACTGTTGATCTTGAGTACTGGAGAGGCAGACGGAATTCCTAG	0.502	0.5	k__Bacteria; p__Firmicutes; c__Clostridia; o__Clostridiales; f__Ruminococcaceae
TACGTAGGATGCGAGCGTTATCCGGATTTATTGGGTTTAAAGGGTGCGCAGGCGGAGGCGCAAGTCAGCGGTAAAATCGCGGGGCTCAACCCCGCTCCGCCGTTGAAACTGTGTCCCTTGAGTGCGCGAAGGGCAGGCGGAATGCGTGGT	0.502	0.5	k__Bacteria; p__Bacteroidetes; c__Bacteroidia; o__Bacteroidales; f__S24-7; g__; s__
TACGTAGGCAGCAAGCGTTGTTCGGAACTACTGGGCGTAAAGAGTGTGTAGGCGGTTTTCTAAGTTTGGTGTGAAATCTCCCGGCTTAACTGGGAGGGTGCGCCGAAAACTGGAAGGCTAGAGTGCCGGAGAGGATAGCGGAATTCCCGG	0.5	0.5	k__Bacteria; p__Acidobacteria; c__Solibacteres; o__Solibacterales; f__; g__; s__
TACGTAGGCAGCAAGCGTTGTTCGGAATTACTGGGCGTAAAGAGTGTGTAGGCGGTTTTCTAAGTTTGGTGTGAAATCTCCCGGCTTAACTGGGAGGGTGCGCCGAAAACTGGAAGGCTAGAGTGCCGGAGAGGATAGCGGAATTCCCGG	0.5	0.5	k__Bacteria; p__Acidobacteria; c__Solibacteres; o__Solibacterales; f__; g__; s__
TACGTAGGGAACAAGCGTTGTCCGGATTTACTGGGTGTAAAGGGTGCGTAGGCGGCTTTGCAAGTCAGAAGTGAAATCTATGGGCTTAACCCATAAACTGCTTTTGAAACTGCAGGGCTTGAGTGAAGTAGAGGTAGGCGGAATTCCCGG	0.502	0.5	k__Bacteria; p__Firmicutes; c__Clostridia; o__Clostridiales; f__Ruminococcaceae; g__Ruminococcus; s__
TACGTAGGGACCAAGCGTTGTCCGGAATTATTGGGCGTAAAGAGCTCGTAGGCGGTTCGGTAAGTCGGGTGTGAAAATCCAGGGCTCAACCCTGGGACGCCACCCGATACTGCTGTGACTAGAGTCCGGTAGAGGAGCGTGGAATTCCTG	0.502	0.5	k__Bacteria; p__Actinobacteria; c__Acidimicrobiia; o__Acidimicrobiales; f__ntu14; g__; s__
TACGTAGGGAGCAAGCGATGTCCGGAATTACTGGGCGTAAAGGGTGCGTAGGCGGCGCAGTTAGTCAGAAGTGAAATATCGGGGCTTAACCCCGGGGCTGCTTCTGATACTGCTGTGCTCGGGTGCAGGAGAGGTAAGTGGAATTCCTAG	0.502	0.5	k__Bacteria; p__Firmicutes; c__Clostridia; o__Clostridiales; f__Christensenellaceae; g__; s__
TACGTAGGGAGCAAGCGCTGTCCGGAATTACTGGGCGTAAAGGGCGCGTAGGTGGGCGCTTAAGTCAGGTGTGAAAACTCCGGGCTCAACCTGGAGACTGCACTTGAAACTGGGTGTCTTGAGGGCAGGAGAGGAAAGTGGAATTCCTAG	0.502	0.5	k__Bacteria; p__Firmicutes; c__Clostridia; o__Clostridiales; f__Dehalobacteriaceae; g__Dehalobacterium; s__
TACGTAGGGAGCAAGCGCTGTCCGGAATTACTGGGTGTAAAGGGAGCGTAGGCGGGATAGTAAGTTGATTGTTAAAACTATCGGCTCAACTGATAGATGCGATCAAAACTGCAATTCTTGAGTGAAGTAGAGGCAGGCGGAATTCCTAGT	0.502	0.5	k__Bacteria; p__Firmicutes; c__Clostridia; o__Clostridiales; f__Ruminococcaceae; g__Clostridium; s__methylpentosum
TACGTAGGGAGCAAGCGCTGTCCGGATTTACTGGGTGTAAAGGGTGCGTAGGCGGGAACACAAGTCAGGCGTGAAATACCGGGGCTCAACTCCGGGGCTGCGCTTGAAACTGTGTTTCTTGAGTGAAGTAGAGGCAGGCGGAATTCCTAG	0.502	0.5	k__Bacteria; p__Firmicutes; c__Clostridia; o__Clostridiales; f__Ruminococcaceae
TACGTAGGGAGCAAGCGTCGTCCGGAATTACTGGGTGTAAAGGGAGCGTAGGCGGGATGGCAAGTAGAATGTTAAATCCATCGGCTCAACCGGTGGCTGCGTTCTAAACTGCCGTTCTTGAGTGAAGTAGAGGCAGGCGGAATTCCTAGT	0.505	0.5	k__Bacteria; p__Firmicutes; c__Clostridia; o__Clostridiales; f__Ruminococcaceae; g__Anaerotruncus; s__
TACGTAGGGAGCAAGCGTTATCCGGAATTATTGGGCGTAAAGAGTACGTAGGCGGTTCTTTAAGCGCAGGGTTTAAGGCGATAGCTTAACTATCGTTCGCCCTGTGAACTGGGGGACTTGAGTATCGGAGAGGAAAGCGGAATTCCTAGT	0.502	0.5	k__Bacteria; p__Firmicutes; c__Clostridia; o__Clostridiales; f__[Mogibacteriaceae]; g__; s__
TACGTAGGGAGCAAGCGTTATCCGGAATTATTGGGTGTAAAGGGTGCGTAGACGGGAAAATAAGTTAGTTGTGAAATCCCTCGGCTCAACTGAGGAACTGCAACTAAAACTGTATTTCTTGAGTGCAGGAGAGGAAAGTGGAATTCCTAG	0.502	0.5	k__Bacteria; p__Firmicutes; c__Clostridia; o__Clostridiales; f__; g__; s__
TACGTAGGGAGCAAGCGTTATCCGGAATTATTGGGTGTAAAGGGTGCGTAGACGGGAAATTAAGTTAGTTGTGAAATCCCTCGGCTCAACTGAGGAACTGCAACTAAAACTGGTTTTCTTGAGTGCAGGAGAGGAAAGTGGAATTCCTAG	0.505	0.5	k__Bacteria; p__Firmicutes; c__Clostridia; o__Clostridiales; f__; g__; s__
TACGTAGGGAGCAAGCGTTATCCGGAATTATTGGGTGTAAAGGGTGCGTAGACGGGAATACAAGTTAGTTGTGAAAGCCCTCGGCTTAACTGAGGAACTGCAACTAAAACTATATTTCTTGAGTGCAGGAGAGGAAAGCGGAATTCCTAG	0.5	0.5	k__Bacteria; p__Firmicutes; c__Clostridia; o__Clostridiales; f__; g__; s__
TACGTAGGGAGCAAGCGTTATCCGGAATTATTGGGTGTAAAGGGTGCGTAGACGGGACAGCAAGTTAGTTGTGAAAGCCCTCGGCTTAACTGAGGAACTGCAACTAAAACTATTGTTCTTGAGTGCAGGAGAGGAAAGCGGAATTCCTAG	0.502	0.5	k__Bacteria; p__Firmicutes; c__Clostridia; o__Clostridiales; f__; g__; s__
TACGTAGGGAGCAAGCGTTATCCGGAATTATTGGGTGTAAAGGGTGCGTAGACGGGAGTCTAAGTTAGTTGTGAAATCCCTCGGCTCAACTGAGGAACTGCAACTAAAACTGGACATCTTAGTGCAGGAGAGGAAAGTGGAATTCCTAGT	0.5	0.5	k__Bacteria; p__Firmicutes; c__Clostridia; o__Clostridiales; f__; g__; s__
TACGTAGGGAGCAAGCGTTATCCGGAATTATTGGGTGTAAAGGGTGCGTAGACGGGAGTCTAAGTTAGTTGTGAAATCCCTCGGCTCAACTGAGGAACTGCAACTAAAACTGGACATCTTGAGTGCAGGAGAGGAAAGTGGAATTCCTAG	0.5	0.5	k__Bacteria; p__Firmicutes; c__Clostridia; o__Clostridiales; f__; g__; s__
TACGTAGGGAGCAAGCGTTATCCGGAATTATTGGGTGTAAAGGGTGCGTAGACGGGATAACAAGTTGGTTGTGAAACCCCTCGGCTCAACTGAGGAACTGCAACCAAAACTATTATTCTTGAGTGCAGGAGAGGAAAGTGGAATTCCTAG	0.506	0.547	k__Bacteria; p__Firmicutes; c__Clostridia; o__Clostridiales; f__; g__; s__
TACGTAGGGAGCAAGCGTTATCCGGAATTATTGGGTGTAAAGGGTGCGTAGACGGGATAACAAGTTGGTTGTGAAACCCCTCGGCTCAACTGAGGAACTGCAACCAAAACTATTATTCTTGAGTGCAGGAGGGGAAAGTGGAATTCCTAG	0.502	0.5	k__Bacteria; p__Firmicutes; c__Clostridia; o__Clostridiales; f__; g__; s__
TACGTAGGGAGCAAGCGTTATCCGGAATTATTGGGTGTAAAGGGTGCGTAGACGGGATGACAAGTTGGTTGTGAAACCCCTCGGCTCAACTGAGGAACTGCAACCAAAACTATTATTCTTGAGTGCAGGAGAGGAAAGTGGAATTCCTAG	0.5	0.5	k__Bacteria; p__Firmicutes; c__Clostridia; o__Clostridiales; f__; g__; s__
TACGTAGGGAGCAAGCGTTATCCGGAATTATTGGGTGTAAAGGGTGCGTAGACGGGATGTCAAGTTAGTTGTGAAATACCTCGGCTCAACTGAGGAACTGCAACTAAAACTAACATTCTTGAGTGCAGGAGAGGAAAGTGGAATTCCTAG	0.502	0.5	k__Bacteria; p__Firmicutes; c__Clostridia; o__Clostridiales; f__; g__; s__
TACGTAGGGAGCAAGCGTTATCCGGATCTACTGGGTGTAAAGGGCGTGTAGGCGGGCCTGCAAGTCAGAAGTGAAATCTGGGGGCTTAACCCCCAAACTGCTTTTGAAACTGTGGGTCTTGAGTGATGGAGAGGCAGGCGGAATTCCCAG	0.502	0.5	k__Bacteria; p__Firmicutes; c__Clostridia; o__Clostridiales; f__Ruminococcaceae
TACGTAGGGAGCAAGCGTTATCCGGATTTACTGGGTGCAAGGGGCGCGTAGGCGGGATGGCAAGTCAGATGTGAAATCCAGGGGCTCAACCCCTGAACTGCATTTGAAACTGTCGTTCTTGAGTACTGGAGAGGTTGACGGAATTCCTAG	0.502	0.5	k__Bacteria; p__Firmicutes; c__Clostridia; o__Clostridiales; f__Ruminococcaceae; g__; s__
TACGTAGGGAGCAAGCGTTATCCGGATTTACTGGGTGTAAAGGGAGCGCAGGCGGGAAGACAAGTTGGAAGTGAAATCTATGGGCTCAACCCATAAACTGCTTTCAAAACTGTTTTTCTTGAGTAGTGCAGAGGTAGGCGGAATTCCCGG	0.5	0.5	k__Bacteria; p__Firmicutes; c__Clostridia; o__Clostridiales; f__Ruminococcaceae
TACGTAGGGAGCAAGCGTTATCCGGATTTACTGGGTGTAAAGGGAGCGTAGACGGCTGTGCAAGTCTGAAGTGAAATGCCGGGGCTCAACCCCGGAACTGCTTTGGAAACTGTACAGCTAGAGTGCAGGAGGGGTGAGCGGAATTCCTAG	0.502	0.5	k__Bacteria; p__Firmicutes; c__Clostridia; o__Clostridiales; f__; g__; s__
TACGTAGGGAGCAAGCGTTATCCGGATTTACTGGGTGTAAAGGGCGCGTAGGCGGGATGGCAAGTCAGATGTGAAATCCAGGGGCTCAACCCCTGAACTGCATTTGAAACTGTCGTTCTTGAGTACTGGAGAGGTTGACGGAATTCCTAG	0.562	0.5	k__Bacteria; p__Firmicutes; c__Clostridia; o__Clostridiales; f__Ruminococcaceae; g__; s__
TACGTAGGGAGCAAGCGTTATCCGGATTTACTGGGTGTAAAGGGCGCGTAGGCGGGATGGCAAGTTAGATGTGAAATCCAGGGGCTCAACCCCTGAACTGCATTTGAAACTGTCGTTCTTGAGTACTGGAGAGGTTGACGGAATTCCTAG	0.502	0.5	k__Bacteria; p__Firmicutes; c__Clostridia; o__Clostridiales; f__Ruminococcaceae; g__; s__
TACGTAGGGAGCAAGCGTTATCCGGATTTACTGGGTGTAAAGGGCGTGTAGGCGGGCATGCAAGCCAGAAGTGAAATCTGGGGGCTTAACCCCCAAACTGCTTTTGGAACTGCGTGTCTTGAGTGATGGAGAGGCAGGCGGAATTCCCAG	0.5	0.5	k__Bacteria; p__Firmicutes; c__Clostridia; o__Clostridiales; f__Ruminococcaceae; g__Butyricicoccus; s__pullicaecorum
TACGTAGGGAGCAAGCGTTATCCGGATTTACTGGGTGTAAAGGGCGTGTAGGCGGGCCTGCAAGCCAGAAGTGAAATCTGGGGGCTTAACCCCCAAACTGCTTTTGAAACTGTGGGTCTTGAGTGATGGAGAGGCAGGCGGAATTCCCAG	0.502	0.5	k__Bacteria; p__Firmicutes; c__Clostridia; o__Clostridiales; f__Ruminococcaceae; g__Butyricicoccus; s__pullicaecorum
TACGTAGGGAGCAAGCGTTATCCGGATTTACTGGGTGTAAAGGGCGTGTAGGCGGGCCTGCAAGTCAGAAGTGAAATCTGGGGGCTAAACCCCCAAACTGCTTTTGAAACTGTGGGTCTTGAATGATGGAGAGGCAGGCGGAATTCCCAG	0.502	0.5	k__Bacteria; p__Firmicutes; c__Clostridia; o__Clostridiales; f__Ruminococcaceae
TACGTAGGGAGCAAGCGTTATCCGGATTTACTGGGTGTAAAGGGCGTGTAGGCGGGCCTGCAAGTCAGAAGTGAAATCTGGGGGCTTAACCCCCAAACTGCCTTTGAAACTGTGGGTCTTGAGTGATGGAGAGGCAGGCGGAATTCCCAG	0.502	0.5	k__Bacteria; p__Firmicutes; c__Clostridia; o__Clostridiales; f__Ruminococcaceae
TACGTAGGGAGCAAGCGTTATCCGGATTTACTGGGTGTAAAGGGCGTGTAGGCGGGCCTGCAAGTCAGAAGTGAAATCTGGGGGCTTAACCCCCAAACTGCTTTTGAAACTGTGGATCTTGAGTGATGGAGAGGCAGGCGGAATTCCCAG	0.504	0.5	k__Bacteria; p__Firmicutes; c__Clostridia; o__Clostridiales; f__Ruminococcaceae
TACGTAGGGAGCAAGCGTTATCCGGATTTACTGGGTGTAAAGGGCGTGTAGGCGGGCCTGCAAGTCAGAAGTGAAATCTGGGGGCTTAACCCCCAAACTGCTTTTGAAACTGTGGATCTTGAGTGGTGGAGAGGCAGGCGGAATTCCCAG	0.502	0.5	k__Bacteria; p__Firmicutes; c__Clostridia; o__Clostridiales; f__Ruminococcaceae; g__; s__
TACGTAGGGAGCAAGCGTTATCCGGATTTACTGGGTGTAAAGGGCGTGTAGGCGGGCCTGCAAGTCAGAAGTGAAATCTGGGGGCTTAACCCCCAAACTGCTTTTGAAACTGTGGGTCTTGAGTGATGGAGAGGCAGGCGGAATTCCCAG	0.511	0.5	k__Bacteria; p__Firmicutes; c__Clostridia; o__Clostridiales; f__Ruminococcaceae
TACGTAGGGAGCAAGCGTTATCCGGATTTACTGGGTGTAAAGGGCGTGTAGGCGGGCCTGCAAGTCAGAAGTGAAATCTGGGGGCTTAACCCCCAAACTGCTTTTGAAGCTGTGGGTCTTGAGTGATGGAGAGGCAGGCGGAATTCCCAG	0.502	0.5	k__Bacteria; p__Firmicutes; c__Clostridia; o__Clostridiales; f__Ruminococcaceae; g__Butyricicoccus; s__pullicaecorum
TACGTAGGGAGCAAGCGTTATCCGGATTTACTGGGTGTAAAGGGGGCGCAGACGGCGATGCAAGCCAGAAGTGAAAGCCCGGGGCTCAACTCCGGGACTGCTTTTGAAACTGTTGAACTAGATTGCAGGAGAGGTAAGTGGAATTCCTAG	0.502	0.5	k__Bacteria; p__Firmicutes; c__Clostridia; o__Clostridiales; f__Lachnospiraceae; g__Coprococcus; s__
TACGTAGGGAGCAAGCGTTATCCGGATTTACTGGGTGTAAAGGGGGCGCAGACGGCGATGCAAGCCAGGAGTGAAAGCCCGGGGCTCAACTCCGGGACTGCTTTTGAAACTGTAGCCCTTGAGTATCGGAGAGGCAGGCGGAATTCCTAG	0.502	0.5	k__Bacteria; p__Firmicutes; c__Clostridia; o__Clostridiales; f__; g__; s__
TACGTAGGGAGCAAGCGTTATCCGGATTTACTGGGTGTAAAGGGTGCGTAGGCGGGATGGCAAGTCAGATGTGAAAATTATGGGCTCAACCCATAACCTGCATTTGAAACTGTAGTTCTTGAGTGATGGAGAGGCAGGCGGAATTCCGTG	0.502	0.5	k__Bacteria; p__Firmicutes; c__Clostridia; o__Clostridiales; f__Ruminococcaceae
TACGTAGGGAGCAAGCGTTATCCGGATTTACTGGGTGTGAAGGGCGTGTAGGCGGGCCTGCAAGTCAGAAGTGAAATCTGGGGGCTTAACCCCCAAACTGCTTTTGAAACTGTGGGTCTTGAGTGATGGAGAGGCAGGCGGAATTCCCAG	0.502	0.5	k__Bacteria; p__Firmicutes; c__Clostridia; o__Clostridiales; f__Ruminococcaceae
TACGTAGGGAGCAAGCGTTATCCGGATTTATTGGGCGTAAAGCGTTCGTAGGCGGTTTGTTAAGTCTAAAATTAAAGCCTGGGGCTCAACCTCAGTTCGTTTTAGAAACTGGCAGACTTGAGTGTGGTAGAGGCAAGTGGAATTTCTAGT	0.772	0.5	k__Bacteria; p__Tenericutes; c__Mollicutes; o__RF39; f__; g__; s__
TACGTAGGGAGCAAGCGTTATCCGGATTTATTGGGCGTAAAGCGTTCGTAGGCGGTTTGTTAAGTCTAAAATTAAAGCCTGGGGCTCGACCTCAGTTCGTTTTAGAAACTGGCAGACTTGAGTGTGGTAGAGGCAAGTGGAATTTCTAGT	0.502	0.5	k__Bacteria; p__Tenericutes; c__Mollicutes; o__RF39; f__; g__; s__
TACGTAGGGAGCAAGCGTTATCCGGATTTATTGGGCGTAAAGGGTGCGTAGACGGGAAGGCAAGTTGGTTGTGAAATCCCTCGGCTTAACTGAGGAACTGCAACCAAAACTATCTTTCTTGAGTGCTGGAGAGGAAAGTGGAATTCCTAG	0.5	0.506	k__Bacteria; p__Firmicutes; c__Clostridia; o__Clostridiales; f__; g__; s__
TACGTAGGGAGCAAGCGTTATCCGGATTTATTGGGTGTAAAGGGTGCGTAGACGGAGAAGCAAGTTAGTTGTGAAATCCCTCGGCTTAACTGAGGAACTGCAACTAAAACTACTTCCCTTGAGTACTGGAGAGGAAAGTGGAATTCCTAG	0.505	0.5	k__Bacteria; p__Firmicutes; c__Clostridia; o__Clostridiales; f__; g__; s__
TACGTAGGGAGCAAGCGTTATCCGGATTTATTGGGTGTAAAGGGTGCGTAGACGGAGAAGCAAGTTAGTTGTGAAATCCCTCGGCTTAACTGAGGAACTGCAACTAAAACTACTTCCCTTGAGTACTGGAGAGGAGAGTGGAATTCCTAG	0.5	0.5	k__Bacteria; p__Firmicutes; c__Clostridia; o__Clostridiales; f__; g__; s__
TACGTAGGGAGCAAGCGTTATCCGGATTTATTGGGTGTAAAGGGTGCGTAGACGGGAAAACAAGTTAGTTGTGAAATCCCTCAGCTTAACTGAGGAACTGCAACTAAAACTATTTTTCTTGAGTGCTGGAGAGGAAAGTGGAATTCCTAG	0.512	0.5	k__Bacteria; p__Firmicutes; c__Clostridia; o__Clostridiales; f__; g__; s__
TACGTAGGGAGCAAGCGTTATCCGGATTTATTGGGTGTAAAGGGTGCGTAGACGGGAAAACAAGTTAGTTGTGAAATCCCTCGGCTTAACTGAGGAACTGCAACTAAAACTATTTTTCTTGAGTGCTGGAGAGGAAAGTGGAATTCCTAG	0.5	0.5	k__Bacteria; p__Firmicutes; c__Clostridia; o__Clostridiales; f__; g__; s__
TACGTAGGGAGCAAGCGTTATCCGGATTTATTGGGTGTAAAGGGTGCGTAGACGGGAAAACAAGTTGGTTGTGAAATCCCTCGGCTTAACTGAGGAACTGCAACCAAAACTATTTTTCTTGAGTGCTGGAGAGGAAAGTGGAATTCCTAG	0.5	0.5	k__Bacteria; p__Firmicutes; c__Clostridia; o__Clostridiales; f__; g__; s__
TACGTAGGGAGCAAGCGTTATCCGGATTTATTGGGTGTAAAGGGTGCGTAGACGGGAAAATAAGTTAGTTGTGAAATCCCTCGGCTCAACTGAGGAACTGCAACTAAAACTGTTTTTCTTGAGTGTTGGAGAGGAAAGCGGAATTCCTAG	0.5	0.5	k__Bacteria; p__Firmicutes; c__Clostridia; o__Clostridiales; f__; g__; s__
TACGTAGGGAGCAAGCGTTATCCGGATTTATTGGGTGTAAAGGGTGCGTAGACGGGAAATTAAGTTAGTTGTGAAATCCCTCGGCTCAACTGAGGAACTGCAACTAAAACTGATTTTCTTGAGTGCAGGAGAGGTAAGTGGAATTCCTAG	0.502	0.5	k__Bacteria; p__Firmicutes; c__Clostridia; o__Clostridiales; f__; g__; s__
TACGTAGGGAGCAAGCGTTATCCGGATTTATTGGGTGTAAAGGGTGCGTAGACGGGAAGACAAGTTGGTTGTGAAAGCCCTCGGCTCAACTGAGGAACTGCAACCAAAACTATCATTCTTGAGTGCGGGAGAGGAAAGTGGAATTCCTAG	0.502	0.5	k__Bacteria; p__Firmicutes; c__Clostridia; o__Clostridiales; f__; g__; s__
TACGTAGGGAGCAAGCGTTATCCGGATTTATTGGGTGTAAAGGGTGCGTAGACGGGAAGACAAGTTGGTTGTGAAATCCCTCGGCTTAACTGAGGAACTGCAACCAAAACTATCTTTCTTGAGTGCTGGAGAGGAAAGTGGAATTCCTAG	0.5	0.5	k__Bacteria; p__Firmicutes; c__Clostridia; o__Clostridiales; f__; g__; s__
TACGTAGGGAGCAAGCGTTATCCGGATTTATTGGGTGTAAAGGGTGCGTAGACGGGAAGGCAAGTTAGTTGTGAAATCCCTCGGCTTAACTGAGGAACTGCAACTAAAACTATCTTTCTTGAGTGCTGGAGAGGAAAGTGGAATTCCTAG	0.5	0.5	k__Bacteria; p__Firmicutes; c__Clostridia; o__Clostridiales; f__; g__; s__
TACGTAGGGAGCAAGCGTTATCCGGATTTATTGGGTGTAAAGGGTGCGTAGACGGGAAGGCAAGTTGGTTGTGAAATCCCTCGGCTTAACTGAGGAACTGCAACCAAAACTATCTTTCTTGAGTGCTGGAGAGGAAAATGGAATTCCTAG	0.502	0.5	k__Bacteria; p__Firmicutes; c__Clostridia; o__Clostridiales; f__; g__; s__
TACGTAGGGAGCAAGCGTTATCCGGATTTATTGGGTGTAAAGGGTGCGTAGACGGGAAGGCAAGTTGGTTGTGAAATCCCTCGGCTTAACTGAGGAACTGCAACCAAAACTATCTTTCTTGAGTGCTGGAGAGGAAAGTGGAATTCCTAG	0.66	0.56	k__Bacteria; p__Firmicutes; c__Clostridia; o__Clostridiales; f__; g__; s__
TACGTAGGGAGCAAGCGTTATCCGGATTTATTGGGTGTAAAGGGTGCGTAGACGGGAAGGTAAGTTAGTTGTGAAATCCCTCGGCTCAACTGAGGAACTGCAACTAAAACTGTCTTTCTTGAGTACTGGAGAGGAAAGTGGAATTCCTAG	0.5	0.5	k__Bacteria; p__Firmicutes; c__Clostridia; o__Clostridiales; f__; g__; s__
TACGTAGGGAGCAAGCGTTATCCGGATTTATTGGGTGTAAAGGGTGCGTAGACGGGAAGTCAAGTTAGTTGTGAAATCCCTCGGCTTAACTGAGGAACTGCAACTAAAACTAACTTTCTTGAGTGCTGGAGAGGAAAGTGGAATTCCTAG	0.505	0.5	k__Bacteria; p__Firmicutes; c__Clostridia; o__Clostridiales; f__; g__; s__
TACGTAGGGAGCAAGCGTTATCCGGATTTATTGGGTGTAAAGGGTGCGTAGACGGGAATGCAAGTTAGTTGTGAAATCCCTCGGCTTAACTGAGGAACTGCAACTAAAACTACATTTCTTGAGTGCTGGAGAGGAAAGTGGAATTCCTAG	0.5	0.506	k__Bacteria; p__Firmicutes; c__Clostridia; o__Clostridiales; f__; g__; s__
TACGTAGGGAGCAAGCGTTATCCGGATTTATTGGGTGTAAAGGGTGCGTAGACGGGAATGCAAGTTGGTTGTGGAATCCCTCGGCTTAACTGAGGAACTGCAACCAAAACTACATTTCTTGAGTGCTGGAGAGGAAAGTGGAATTCCTAG	0.5	0.5	k__Bacteria; p__Firmicutes; c__Clostridia; o__Clostridiales; f__; g__; s__
TACGTAGGGAGCAAGCGTTATCCGGATTTATTGGGTGTAAAGGGTGCGTAGACGGGAATTTAAGTTAGTTGTGAAATCCCTCGGCTTAACTGAGGAACTGCAACTAAAACTGAATTTCTTGAGTGCGGGAGAGGAAAGTGGAATTCCTAG	0.505	0.5	k__Bacteria; p__Firmicutes; c__Clostridia; o__Clostridiales; f__; g__; s__
TACGTAGGGAGCAAGCGTTATCCGGATTTATTGGGTGTAAAGGGTGCGTAGACGGGACAACAAGTTAGTTGTGAAATCCCTCGGCTTAACTGAGGAACTGCAACTAAAACTGTTTTTCTTGAGTACTGGAGAGGAAAGTGGAATTCCTAG	0.502	0.5	k__Bacteria; p__Firmicutes; c__Clostridia; o__Clostridiales; f__; g__; s__
TACGTAGGGAGCAAGCGTTATCCGGATTTATTGGGTGTAAAGGGTGCGTAGACGGGACGACAAGTTGGTTGTGAAATCCCTCGGCTTAACTGAGGAACTGCAACCAAAACTATCATTCTTGAGTGCTGGAGAGGAAAGTGGAATTCCTAG	0.5	0.5	k__Bacteria; p__Firmicutes; c__Clostridia; o__Clostridiales; f__; g__; s__
TACGTAGGGAGCAAGCGTTATCCGGATTTATTGGGTGTAAAGGGTGCGTAGACGGGATAACAAGTTAGTTGTGAAAACCCTCGGCTCAACTGAGGAACTGCAACTAAAACTATTATTCTTGAGTGCAGGAGGGGAAAGTGGAATTCCTAG	0.502	0.529	k__Bacteria; p__Firmicutes; c__Clostridia; o__Clostridiales; f__; g__; s__
TACGTAGGGAGCAAGCGTTATCCGGATTTATTGGGTGTAAAGGGTGCGTAGACGGGATAACAAGTTAGTTGTGAAACCCCTCGGCTTAACTGAGGAACTGCAACTAAAACTATTATTCTTGAGTGCAGGAGGGGAAAGTGGAATTCCTAG	0.5	0.5	k__Bacteria; p__Firmicutes; c__Clostridia; o__Clostridiales; f__; g__; s__
TACGTAGGGAGCAAGCGTTATCCGGATTTATTGGGTGTAAAGGGTGCGTAGACGGGATAATAAGTTAGTTGTGAAATCCCTCGGCTCAACTGAGGAACTGCAACTAAAACTGTTATTCTTGAGTGTTGGAGAGGAAAGCGGAATTCCTAG	0.505	0.5	k__Bacteria; p__Firmicutes; c__Clostridia; o__Clostridiales; f__; g__; s__
TACGTAGGGAGCAAGCGTTATCCGGATTTATTGGGTGTAAAGGGTGCGTAGACGGGATTACAAGTTGGTTGTGAAACCCCTCAGCTCAACTGAGGAACTGCAACCAAAACTATAATTCTTGAGTGCAGGAGAGGAAAGTGGAATTCCTAG	0.502	0.5	k__Bacteria; p__Firmicutes; c__Clostridia; o__Clostridiales; f__; g__; s__
TACGTAGGGAGCAAGCGTTATCCGGATTTATTGGGTGTAAAGGGTGCGTAGACGGGCAAACAAGTTAGTTGTGAAATCCCTCGGCTTAACTGAGGAACTGCAACTAAAACTATTAGTCTTGAGTGCGGGAGAGGAAAGTGGAATTCCTAG	0.5	0.5	k__Bacteria; p__Firmicutes; c__Clostridia; o__Clostridiales; f__; g__; s__
TACGTAGGGAGCAAGCGTTATCCGGATTTATTGGGTGTAAAGGGTGCGTAGACGGGCAAACAAGTTAGTTGTGAAATCCCTCGGCTTAACTGAGGAACTGCAACTAAAACTATTTGTCTTGAGTGCGGGAGAGGAAAGTGGAATTCCTAG	0.5	0.5	k__Bacteria; p__Firmicutes; c__Clostridia; o__Clostridiales; f__; g__; s__
TACGTAGGGAGCAAGCGTTATCCGGATTTATTGGGTGTAAAGGGTGCGTAGACGGGCTAACAAGTTAGTTGTGAAATCCCTCGGCTCAACTGAGGAACTGCAACTAAAACTATTAGTCTTGAGTGCGGGAGAGGAAAGTGGAATTCCTAG	0.5	0.5	k__Bacteria; p__Firmicutes; c__Clostridia; o__Clostridiales; f__; g__; s__
TACGTAGGGAGCAAGCGTTATCCGGATTTATTGGGTGTAAAGGGTGCGTAGACGGGCTAACAAGTTAGTTGTGAAATCCCTCGGCTTAACTGAGGAACTGCAACTAAAACTATTAGTCTCTGAGTGCGGGAGAGGAAAGTGGAATTCCTA	0.5	0.512	k__Bacteria; p__Firmicutes; c__Clostridia; o__Clostridiales; f__; g__; s__
TACGTAGGGAGCAAGCGTTATCCGGATTTATTGGGTGTAAAGGGTGCGTAGACGGGTATATAAGTTAGTTGTGAAATCCCTCGGCTCAACTGAGGAACTGCAACTAAAACTGTAAATCTTGAGTGCGGGAGAGGAAAGTGGAATTCCTAG	0.569	0.506	k__Bacteria; p__Firmicutes; c__Clostridia; o__Clostridiales; f__; g__; s__
TACGTAGGGAGCAAGCGTTATCCGGATTTATTGGGTGTAAAGGGTGCGTAGACGGGTGTATAAGTTAGTTGTGAAATCCCTCGGCTCAACTGAGGAACTGCAACTAAAACTGTATATCTTGAGTGCGGGAGAGGAAAGTGGAATTCCTAG	0.5	0.5	k__Bacteria; p__Firmicutes; c__Clostridia; o__Clostridiales; f__; g__; s__
TACGTAGGGAGCAAGCGTTATCCGGATTTATTGGGTGTAAAGGGTGCGTAGGCGGTTGGATAGGTCTATGGTTTAAGCCCGAGGCTCAACCTCGGTTCGCCATAGAAACCGTCCGACTTGAGTATGGTAGAGGCAAGTGGAATTTCTAGT	0.5	0.5	k__Bacteria; p__Tenericutes; c__Mollicutes; o__RF39; f__; g__; s__
TACGTAGGGAGCAAGCGTTATCCGGATTTATTGGGTGTAAAGGGTGCGTAGGCGGTTTGATAGGTCTGTGGTCTAAGCCCGAAGCTTAACTTCGGTTCGCCATAGAAACCGTCAAACTTGAGTATGGTAGAGGCAAGTGGAATTTCTAGT	0.5	0.5	k__Bacteria; p__Tenericutes; c__Mollicutes; o__RF39; f__; g__; s__
TACGTAGGGAGCAAGCGTTATCCGGATTTATTGGGTGTGAAGGGTGCGTAGACGGGAAGGCAAGTTGGTTGTGAAATCCCTCGGCTTAACTGAGGAACTGCAACCAAAACTATCTTTCTTGAGTGCTGGAGAGGAAAGTGGAATTCCTAG	0.502	0.5	k__Bacteria; p__Firmicutes; c__Clostridia; o__Clostridiales; f__; g__; s__
TACGTAGGGAGCAAGCGTTGTCCGGAATTACTGGGCGTAAAGGGCGCGTAGGCGGGCGCTTAAGTCAGGTGTGAAAACTCCGGGCTCAACCTGGAGACTGCACTTGAAACTGGGTGTCTTGAGGGCAGGAGAGGAAAGTGGAATTCCTAG	0.505	0.5	k__Bacteria; p__Firmicutes; c__Clostridia; o__Clostridiales; f__Dehalobacteriaceae; g__Dehalobacterium; s__
TACGTAGGGAGCAAGCGTTGTCCGGAATTACTGGGCGTAAAGGGCGCGTAGGTGGGCGCTTAAGTCAGGTGTGAAAACTCCGGGCTCAACCTGGAGACTGCACTTGAAACTGGGTGTCTTGAGGGCAGGAGAGGAAAGTGAAATTCCTAG	0.502	0.5	k__Bacteria; p__Firmicutes; c__Clostridia; o__Clostridiales; f__Dehalobacteriaceae; g__Dehalobacterium; s__
TACGTAGGGAGCAAGCGTTGTCCGGAATTACTGGGCGTAAAGGGCGCGTAGGTGGGCGCTTAAGTCAGGTGTGAAAACTCCGGGCTCAACCTGGAGACTGCACTTGAAACTGGGTGTCTTGAGGGCAGGAGAGGAAAGTGGAATTCCTAG	0.503	0.669	k__Bacteria; p__Firmicutes; c__Clostridia; o__Clostridiales; f__Dehalobacteriaceae; g__Dehalobacterium; s__
TACGTAGGGAGCAAGCGTTGTCCGGAATTACTGGGCGTAAAGGGCGCGTAGGTGGGCGCTTAAGTCAGGTGTGAAAACTCCGGGCTCAACCTGGAGACTGCACTTGAAGCTGGGTGTCTTGAGGGCAGGAGAGGAAAGTGGAATTCCTAG	0.502	0.5	k__Bacteria; p__Firmicutes; c__Clostridia; o__Clostridiales; f__Dehalobacteriaceae; g__Dehalobacterium; s__
TACGTAGGGAGCAAGCGTTGTCCGGAATTACTGGGCGTAAAGGGCGCGTAGGTGGGCGCTTAAGTCAGGTGTGAAGACTCCGGGCTCAATCTGGAGACTGCACTTGAAACTGGGTGTCTTGAGGGCAGGGGAGGAAAGTGGAATTCCTAG	0.502	0.5	k__Bacteria; p__Firmicutes; c__Clostridia; o__Clostridiales; f__Dehalobacteriaceae; g__Dehalobacterium; s__
TACGTAGGGAGCAAGCGTTGTCCGGAATTACTGGGCGTAAAGGGCGCGTAGGTGGGTGCTTAAGTCAGGTGTGAAAACTCCGGGCTCAACCTGGAGACTGCACTTGAAACTGGGTGTCTTGAGGGCAGGAGAGGAAAGTGGAATTCCTAG	0.5	0.5	k__Bacteria; p__Firmicutes; c__Clostridia; o__Clostridiales; f__Dehalobacteriaceae; g__Dehalobacterium; s__
TACGTAGGGAGCAAGCGTTGTCCGGAATTACTGGGCGTAAAGGGTGCGTAGGCGGCGCAGTTAGTCAGAAGTGAAATATCGGGGCTTAACCCCGGGGCTGCTTCTGATACTGCTGTGCTCGAGTGCAGGAGAGGTAAGTGGAATTCCTAG	0.571	0.5	k__Bacteria; p__Firmicutes; c__Clostridia; o__Clostridiales; f__Christensenellaceae; g__; s__
TACGTAGGGAGCAAGCGTTGTCCGGAATTACTGGGCGTAAAGGGTGCGTAGGCGGCGCAGTTAGTCAGAGGTGAAATATCGGGGCTTAACCCCGGGGCTGCTTCTGATACTGCTGTGCTCGAGTGCAGGAGAGGTAAGTGGAATTCCTAG	0.502	0.5	k__Bacteria; p__Firmicutes; c__Clostridia; o__Clostridiales; f__Christensenellaceae; g__; s__
TACGTAGGGAGCAAGCGTTGTCCGGAATTACTGGGTATAAGGGAGCGTAGGCGGGATAGTAAGTTGATTGTTAAAACTATCGGCTCAACTGATAGATGCGATCAAAACTGCAATTCTTGAGTGAAGTAGAGGCAGGCGGAATTCCTAGTG	0.502	0.5	k__Bacteria; p__Firmicutes; c__Clostridia; o__Clostridiales; f__Ruminococcaceae
TACGTAGGGAGCAAGCGTTGTCCGGAATTACTGGGTGTAAAGGAAGCGTAGGCGGGATAGTAAGTTGATTGTTAAAACTATCGGCTCAACTGGTAGATGCGATCAAAACTGCAATTCTTGAGTGAAGTAGAGGCAGGCGGAATTCCTAGT	0.502	0.5	k__Bacteria; p__Firmicutes; c__Clostridia; o__Clostridiales; f__Ruminococcaceae
TACGTAGGGAGCAAGCGTTGTCCGGAATTACTGGGTGTAAAGGGAGCGTAGGCGGGAGGATAAGTTGAATGTGAAATCTATGGGCTCAACCCATAGCTGCGTTCAAAACTGTTCTTCTTGAGTGAAGTAGAGGCAGGCGGAATTCCTAGT	0.502	0.541	k__Bacteria; p__Firmicutes; c__Clostridia; o__Clostridiales; f__Ruminococcaceae; g__Ruminococcus; s__
TACGTAGGGAGCAAGCGTTGTCCGGAATTACTGGGTGTAAAGGGAGCGTAGGCGGGAGGATAAGTTGAATGTGAAATCTATGGGCTCAACCCATAGCTGCGTTCAAAACTGTTCTTCTTGAGTGAAGTAGAGGCAGGCGGAATTTCTAGG	0.5	0.5	k__Bacteria; p__Firmicutes; c__Clostridia; o__Clostridiales; f__Ruminococcaceae; g__Ruminococcus; s__
TACGTAGGGAGCAAGCGTTGTCCGGAATTACTGGGTGTAAAGGGAGCGTAGGCGGGAGGATAAGTTGAATGTGAAATCTATGGGCTCAACCCATAGCTGCGTTCAAAACTGTTCTTCTTGAGTGAAGTAGAGGCAGGCGGGATTTCTAGT	0.5	0.5	k__Bacteria; p__Firmicutes; c__Clostridia; o__Clostridiales; f__Ruminococcaceae
TACGTAGGGAGCAAGCGTTGTCCGGAATTACTGGGTGTAAAGGGAGCGTAGGCGGGATAGTAAGTTGATTGTTAAAACTATCGGCTCAACTGATAGATGCGATCAAAACTGCAATTCTTGAGTGAAGTAGAGGCAGGCGGAATTCCTAGT	0.503	0.5	k__Bacteria; p__Firmicutes; c__Clostridia; o__Clostridiales; f__Ruminococcaceae
TACGTAGGGAGCAAGCGTTGTCCGGAATTACTGGGTGTAAAGGGAGCGTAGGCGGGATAGTAAGTTGATTGTTAAAACTATCGGCTCAACTGGTAGACGCGATCAAAACTGCAATTCTTGAGTGAAGTAGAGGCAGGCGGAATTCCTAGT	0.502	0.5	k__Bacteria; p__Firmicutes; c__Clostridia; o__Clostridiales; f__Ruminococcaceae
TACGTAGGGAGCAAGCGTTGTCCGGAATTACTGGGTGTAAAGGGAGCGTAGGCGGGATAGTAAGTTGATTGTTAAAACTATCGGCTCAACTGGTAGATGCGATCAAAACTACAATTCTTGAGTGAAGTAGAGGCAGGCGGAATTCCTAGT	0.5	0.5	k__Bacteria; p__Firmicutes; c__Clostridia; o__Clostridiales; f__Ruminococcaceae
TACGTAGGGAGCAAGCGTTGTCCGGAATTACTGGGTGTAAAGGGAGCGTAGGCGGGATAGTAAGTTGATTGTTAAAACTATCGGCTCAACTGGTAGATGCGATCAAAACTGCAATTCTTGAGTGAAGTAGAGGCAGGCGGAATTCCTAGT	0.519	0.512	k__Bacteria; p__Firmicutes; c__Clostridia; o__Clostridiales; f__Ruminococcaceae
TACGTAGGGAGCAAGCGTTGTCCGGAATTACTGGGTGTAAAGGGAGCGTAGGCGGGATAGTAAGTTGATTGTTAAAACTATCGGCTCAACTGGTAGATGCGATCAAAACTGCAATTCTTGAGTGAAGTAGAGGCAGGCGGAATTTCTAGT	0.5	0.5	k__Bacteria; p__Firmicutes; c__Clostridia; o__Clostridiales; f__Ruminococcaceae
TACGTAGGGAGCAAGCGTTGTCCGGAATTACTGGGTGTAAAGGGAGCGTAGGCGGGATAGTAAGTTGATTGTTAAAACTATCGGCTCAACTGGTAGATGCGATCAAAACTGCAATTCTTGAGTGAAGTAGAGGTTGGCGGAATTCCGAGT	0.502	0.5	k__Bacteria; p__Firmicutes; c__Clostridia; o__Clostridiales; f__Ruminococcaceae; g__; s__
TACGTAGGGAGCAAGCGTTGTCCGGAATTACTGGGTGTAAAGGGAGCGTAGGCGGGATGGCAAGTAGAATGTTAAATCCATCGGCTCAACCGGTCGCTGCGTTCTAAACTGCCGTTCTTGAGTGAAGTAGAGGCAGGCGGAATTCCTAGT	0.502	0.5	k__Bacteria; p__Firmicutes; c__Clostridia; o__Clostridiales; f__Ruminococcaceae; g__Anaerotruncus; s__
TACGTAGGGAGCAAGCGTTGTCCGGAATTACTGGGTGTAAAGGGAGCGTAGGCGGGATGGCAAGTAGAATGTTAAATCCATCGGCTCAACCGGTGGCTGCGTTCCAAACTGCCGTTCTTGAGTGAAGTAGAGGCAGGCGGAATTCCTAGT	0.502	0.5	k__Bacteria; p__Firmicutes; c__Clostridia; o__Clostridiales; f__Ruminococcaceae; g__Anaerotruncus; s__
TACGTAGGGAGCAAGCGTTGTCCGGAATTACTGGGTGTAAAGGGAGCGTAGGCGGGATGGCAAGTAGAATGTTAAATCCATCGGCTCAACCGGTGGCTGCGTTCTAAACTGCCGTTCTTAGTGAAGTAGAGGCAGGCGGAATTCCTAGCG	0.502	0.5	k__Bacteria; p__Firmicutes; c__Clostridia; o__Clostridiales; f__Ruminococcaceae; g__Anaerotruncus; s__
TACGTAGGGAGCAAGCGTTGTCCGGAATTACTGGGTGTAAAGGGAGCGTAGGCGGGATGGCAAGTAGAATGTTAAATCCATCGGCTCAACCGGTGGCTGCGTTCTAAACTGCCGTTCTTGAGTGAAGTAGAGGCAGGCGGAATCCCTAGT	0.502	0.5	k__Bacteria; p__Firmicutes; c__Clostridia; o__Clostridiales; f__Ruminococcaceae; g__Anaerotruncus; s__
TACGTAGGGAGCAAGCGTTGTCCGGAATTACTGGGTGTAAAGGGAGCGTAGGCGGGATGGCAAGTAGAATGTTAAATCCATCGGCTCAACCGGTGGCTGCGTTCTAAACTGCCGTTCTTGAGTGAAGTAGAGGCAGGCGGAATTCCGAGT	0.502	0.5	k__Bacteria; p__Firmicutes; c__Clostridia; o__Clostridiales; f__Ruminococcaceae; g__Anaerotruncus; s__
TACGTAGGGAGCAAGCGTTGTCCGGAATTACTGGGTGTAAAGGGAGCGTAGGCGGGATGGCAAGTAGAATGTTAAATCCATCGGCTCAACCGGTGGCTGCGTTCTAAACTGCCGTTCTTGAGTGAAGTAGAGGCAGGCGGAATTCCTAGG	0.505	0.5	k__Bacteria; p__Firmicutes; c__Clostridia; o__Clostridiales; f__Ruminococcaceae; g__Anaerotruncus; s__
TACGTAGGGAGCAAGCGTTGTCCGGAATTACTGGGTGTAAAGGGAGCGTAGGCGGGATGGCAAGTAGAATGTTAAATCCATCGGCTCAACCGGTGGCTGCGTTCTAAACTGCCGTTCTTGAGTGAAGTAGAGGCAGGCGGAATTCCTAGT	0.525	0.5	k__Bacteria; p__Firmicutes; c__Clostridia; o__Clostridiales; f__Ruminococcaceae; g__Anaerotruncus; s__
TACGTAGGGAGCAAGCGTTGTCCGGAATTACTGGGTGTAAAGGGAGCGTAGGCGGGATGGCAAGTAGAATGTTAAATCCATCGGCTCAACCGGTGGCTGCGTTCTAAACTGCCGTTCTTGAGTGAAGTAGAGGCAGGCGGAATTCCTTGT	0.502	0.5	k__Bacteria; p__Firmicutes; c__Clostridia; o__Clostridiales; f__Ruminococcaceae; g__Anaerotruncus; s__
TACGTAGGGAGCAAGCGTTGTCCGGAATTACTGGGTGTAAAGGGAGCGTAGGCGGGATGGCAAGTAGAATGTTAAATCCATCGGCTCAACCGGTGGCTGCGTTCTAAACTGCCGTTCTTGAGTGAAGTAGAGGCAGGCGGGATTTCTAGT	0.502	0.5	k__Bacteria; p__Firmicutes; c__Clostridia; o__Clostridiales; f__Ruminococcaceae; g__Anaerotruncus; s__
TACGTAGGGAGCAAGCGTTGTCCGGAATTACTGGGTGTAAAGGGAGCGTAGGCGGGATGGCAAGTAGAATGTTAAATCCATCGGCTCAACCGGTGGCTGCGTTCTAAACTGCCGTTCTTGAGTGACGTAGAGGCAGGCGGAATTCCTAGT	0.502	0.5	k__Bacteria; p__Firmicutes; c__Clostridia; o__Clostridiales; f__Ruminococcaceae; g__Anaerotruncus; s__
TACGTAGGGAGCAAGCGTTGTCCGGAATTACTGGGTGTAAAGGGAGCGTAGGCGGGATGGCAAGTTGGGTGTTAAATCTACCGGCTCAACTGGTAGTCGCACTCAAAACTGCTATTCTTGAGTGAAGTAGAGGCAGGCGGAATTCCTAGT	0.531	0.524	k__Bacteria; p__Firmicutes; c__Clostridia; o__Clostridiales; f__Ruminococcaceae; g__Ruminococcus; s__
TACGTAGGGAGCAAGCGTTGTCCGGAATTACTGGGTGTAAAGGGAGCGTAGGCGGGATGGCAAGTTGGGTGTTAAATCTACCGGCTCAACTGGTAGTCGCACTCAAAACTGCTATTCTTGAGTGAAGTAGAGGTTGGCGGAATTCCGAGT	0.502	0.5	k__Bacteria; p__Firmicutes; c__Clostridia; o__Clostridiales; f__Ruminococcaceae; g__Ruminococcus; s__
TACGTAGGGAGCAAGCGTTGTCCGGAATTACTGGGTGTAAAGGGAGCGTAGGCGGGGATGCAAGTTGGATGTTTAAACTATCGGCTCAACCGGTAATTGCAACCAAAACTGCAACTCTTGAGTGAAGTAGAGGCAGGCGGAATTCCTAGT	0.502	0.5	k__Bacteria; p__Firmicutes; c__Clostridia; o__Clostridiales; f__Ruminococcaceae; g__Ruminococcus; s__
TACGTAGGGAGCAAGCGTTGTCCGGAATTACTGGGTGTAAAGGGAGCGTAGGCGGGGATGCAAGTTGGGTGTCAAAACTACCGGCTCAACCGATAGTCGCACTCAAAACTGCAGCTCTTGAGTGAAGTAGAGGCAGGCGGAATTCCCAGT	0.502	0.5	k__Bacteria; p__Firmicutes; c__Clostridia; o__Clostridiales; f__Ruminococcaceae; g__Ruminococcus; s__
TACGTAGGGAGCAAGCGTTGTCCGGAATTACTGGGTGTAAAGGGAGCGTAGGCGGGGATGCAAGTTGGGTGTCAAAACTACCGGCTCAACCGATAGTCGCACTCAAAACTGCAGCTCTTGAGTGAAGTAGAGGCAGGCGGAATTCCTAGT	0.549	0.65	k__Bacteria; p__Firmicutes; c__Clostridia; o__Clostridiales; f__Ruminococcaceae; g__Ruminococcus; s__
TACGTAGGGAGCAAGCGTTGTCCGGAATTACTGGGTGTAAAGGGAGCGTAGGCGGGGATGCAAGTTGGGTGTCAAAACTACCGGCTCAACCGATAGTCGCACTCAAAACTGCAGCTCTTGAGTGAAGTAGAGGCAGGCGGAATTTCTAGT	0.5	0.5	k__Bacteria; p__Firmicutes; c__Clostridia; o__Clostridiales; f__Ruminococcaceae; g__Ruminococcus; s__
TACGTAGGGAGCAAGCGTTGTCCGGAATTACTGGGTGTAAAGGGAGCGTAGGCGGGGATGCAAGTTGGGTGTCAAAACTACTGGCTCAACCGATAGTCGCACTCAAAACTGCAGCTCTTGAGTGAAGTAGAGGCAGGCGGAATTCCTAGT	0.502	0.5	k__Bacteria; p__Firmicutes; c__Clostridia; o__Clostridiales; f__Ruminococcaceae; g__Ruminococcus; s__
TACGTAGGGAGCAAGCGTTGTCCGGAATTACTGGGTGTAAAGGGAGCGTAGGCGGGGTGGCAAGTAGAATGTTAAATCCATCGGCTCAACCGGTGGCTGCGTTCTAAACTGCCGTTCCTGAGTGAAGTAGAGGCAGGCGGAATTCCTAGT	0.502	0.5	k__Bacteria; p__Firmicutes; c__Clostridia; o__Clostridiales; f__Ruminococcaceae; g__Anaerotruncus; s__
TACGTAGGGAGCAAGCGTTGTCCGGAATTACTGGGTGTAAAGGGAGCGTGGGCGGGATGGCAAGTAGAATGTTAAATCCATCGGCTCAACCGGTGGCTGCGTTCTAAACTGCCGTTCTTGAGTGAAGTAGAGGCAGGCGGAATTCCTAGT	0.502	0.5	k__Bacteria; p__Firmicutes; c__Clostridia; o__Clostridiales; f__Ruminococcaceae; g__Anaerotruncus; s__
TACGTAGGGAGCAAGCGTTGTCCGGAATTACTGGGTGTAAAGGGATCGTAGGCGGGATGGCAAGTAGAATGTTAAATCCATCGGCTCAACCGGTGGCTGCGTTCTAAACTGCCGTTCTTGAGTGAAGTAGAGGCAGGCGGAATTCCTAGT	0.502	0.5	k__Bacteria; p__Firmicutes; c__Clostridia; o__Clostridiales; f__Ruminococcaceae; g__Anaerotruncus; s__
TACGTAGGGAGCAAGCGTTGTCCGGAATTACTGGGTGTAAAGGGTGCGTAGGCGGCCGTAAGGGTCAGACGTGAAATATATGGGCTTAACCCATAGACTGCGTTTGAAACTATATGGCTTGAGTGAAGTAGAGGCAGGCGGAATTCCCTG	0.502	0.5	k__Bacteria; p__Firmicutes; c__Clostridia; o__Clostridiales; f__Ruminococcaceae; g__Ruminococcus; s__
TACGTAGGGAGCAAGCGTTGTCCGGAATTACTGGGTGTAAGGGGAGCGTAGGCGGGATGGCAAGTAGAATGTTAAATCCATCGGCTCAACCGGTGGCTGCGTTCTAAACTGCCGTTCTTGAGTGAAGTAGAGGCAGGCGGAATTCCTAGT	0.502	0.5	k__Bacteria; p__Firmicutes; c__Clostridia; o__Clostridiales; f__Ruminococcaceae; g__Anaerotruncus; s__
TACGTAGGGAGCAAGCGTTGTCCGGATTTACTGGGCGTAAAGGGCGTGTAGGCGGTCTGTTAAGTGTGACGTGAAATCTTCAGGGCTCAACCCGAAAATTGCGTCGCAGACTGGCAGACTAGAGGGAAGCAGAGGTTGATAGAATTCCTG	0.5	0.5	k__Bacteria; p__Armatimonadetes; c__[Fimbriimonadia]; o__[Fimbriimonadales]; f__; g__; s__
TACGTAGGGAGCAAGCGTTGTCCGGATTTACTGGGTGTAAAGGGAGCGTAGACGGCTGTGCAAGCCAGATGTGAAAGCCCGGGGCTCAACCCCGGGACTGCATTTGGAACTGTGTAGCTGGAGTGTCGGAGAGGCAGGCGGAATACCTAG	0.502	0.5	k__Bacteria; p__Firmicutes; c__Clostridia; o__Clostridiales; f__Lachnospiraceae; g__[Ruminococcus]; s__gnavus
TACGTAGGGAGCAAGCGTTGTCCGGATTTACTGGGTGTAAAGGGCGTGTAGGCGGAGACGCAAGTCAGGAGTGAAATCCCCGGGCTCAACCCGGGAACTGCTTTTGAAACTGCGTCCCTTGAGTATCGGAGAGGCAGGCGGAATTCCTAG	0.5	0.5	k__Bacteria; p__Firmicutes; c__Clostridia; o__Clostridiales; f__Ruminococcaceae; g__; s__
TACGTAGGGAGCAAGCGTTGTCCGGATTTACTGGGTGTAAAGGGTGCGTAGGCGGATTGGCAAGTCAGAAGTGAAATCCATGGGCTTAACCCATGAACTGCTTTTGAAACTGTTAGTCTTGAGTGAAGTAGAGGTAGGCGGAATTCCCGG	0.5	0.5	k__Bacteria; p__Firmicutes; c__Clostridia; o__Clostridiales; f__Ruminococcaceae; g__Ruminococcus; s__
TACGTAGGGAGCAAGCGTTGTCCGGATTTACTGGGTGTAAAGGGTGCGTAGGCGGCCCTGCAAATCAGAAGTGAAATCCATGGGCTTAACCCGTGAACTGCTTTTGAAACTGTAGGGCTTGAGTGAAGTAGAGGCAGGCGGAGTTCCCGG	0.502	0.5	k__Bacteria; p__Firmicutes; c__Clostridia; o__Clostridiales; f__Ruminococcaceae; g__Ruminococcus; s__
TACGTAGGGAGCAAGCGTTGTCCGGATTTACTGGGTGTAAAGGGTGCGTAGGCGGCCCTGCAAGTCAGAAGTGAAATCCATGGACTTAACCCGTGAACTGCTTTTGAAACTGTAGGGCTTGAGTGAAGTAGAGGCAGGCGGAATTCCCGG	0.502	0.5	k__Bacteria; p__Firmicutes; c__Clostridia; o__Clostridiales; f__Ruminococcaceae; g__Ruminococcus; s__
TACGTAGGGAGCAAGCGTTGTCCGGATTTACTGGGTGTAAAGGGTGCGTAGGCGGCCCTGCAAGTCAGAAGTGAAATCCATGGGCTTAACCCGTGAACCGCTTTTGAAACTGTAGGGCTTGAGTGAAGTAGAGGCAGGCGGAATTCCCGG	0.5	0.629	k__Bacteria; p__Firmicutes; c__Clostridia; o__Clostridiales; f__Ruminococcaceae; g__Ruminococcus; s__
TACGTAGGGAGCAAGCGTTGTCCGGATTTACTGGGTGTAAAGGGTGCGTAGGCGGCCCTGCAAGTCAGAAGTGAAATCCATGGGCTTAACCCGTGAACTGCTTTTGAAACTGTAGGGCTTGAGTGAAGTAGAGGCAGGCGGAATTCCCGG	0.604	0.617	k__Bacteria; p__Firmicutes; c__Clostridia; o__Clostridiales; f__Ruminococcaceae; g__Ruminococcus; s__
TACGTAGGGAGCAAGCGTTGTCCGGATTTACTGGGTGTAAAGGGTGCGTAGGCGGCCCTGCAAGTCAGAAGTGAAATCCATGGGCTTGACCCGTGAACTGCTTTTGAAACTGTAGGGCTTGAGTGAAGTAGAGGCAGGCGGAATTCCCGG	0.502	0.5	k__Bacteria; p__Firmicutes; c__Clostridia; o__Clostridiales; f__Ruminococcaceae; g__Ruminococcus; s__
TACGTAGGGAGCAAGCGTTGTCCGGATTTACTGGGTGTAAAGGGTGCGTAGGCGGCCCTGCAAGTCAGATGTGAAATCCCGCGGCTCAACCGCGGAACTGCATTTGAAACTGTATTTCTTGAGTACTGGAGAGGCAGACGGAATTCCTAG	0.502	0.5	k__Bacteria; p__Firmicutes; c__Clostridia; o__Clostridiales; f__Ruminococcaceae; g__Oscillospira; s__
TACGTAGGGAGCAAGCGTTGTCCGGATTTACTGGGTGTAAAGGGTGCGTAGGCGGCTAAGCAAGTCAGGCGTGAAATCTATGGGCTTAACCCATAAACTGCGTTTGAAACTGGCAGACTTGAGTTGGCGAGAAGTACGCGGAATGCGCGG	0.502	0.5	k__Bacteria; p__Firmicutes; c__Clostridia; o__Clostridiales; f__Ruminococcaceae; g__Ruminococcus; s__
TACGTAGGGAGCAAGCGTTGTCCGGATTTACTGGGTGTAAAGGGTGCGTAGGCGGCTAGGCAAGTCAGACGTGAAAACCATGGGCTCAACCTGTGGACTGCGTTTGAAACTGTTTAGCTTGAGTGAAGTAGAGGTAGGCGGAATTCCCGG	0.502	0.5	k__Bacteria; p__Firmicutes; c__Clostridia; o__Clostridiales; f__Ruminococcaceae; g__Ruminococcus; s__
TACGTAGGGAGCAAGCGTTGTCCGGATTTACTGGGTGTAAAGGGTGCGTAGGCGGCTTCGCAAGTCAGAAGTGAAATCTATGGGCTTAACCCATAAACTGCTTTTGAAACTGCAGGGCTTGAGTGAAGTAGAGGTAGGCGGAATTCCCGG	0.502	0.5	k__Bacteria; p__Firmicutes; c__Clostridia; o__Clostridiales; f__Ruminococcaceae; g__Ruminococcus; s__
TACGTAGGGAGCAAGCGTTGTCCGGATTTACTGGGTGTAAAGGGTGCGTAGGCGGCTTTGCAAGTCAGAAGTGAAATCCATGGGCTTAACCCATGAACTGCTTTTGAAACTGCAGAGCTTGAGTGGAGTAGAGGTAGGCGGAATTCCCGG	0.503	0.506	k__Bacteria; p__Firmicutes; c__Clostridia; o__Clostridiales; f__Ruminococcaceae; g__Ruminococcus; s__
TACGTAGGGAGCAAGCGTTGTCCGGATTTACTGGGTGTAAAGGGTGCGTAGGCGGCTTTGCAAGTCAGAAGTGAAATCTATGGGCTTAACCCATAAACTGCTTTTGAAACTGCAGGGCTTGAGTGAAGTAGAGGTAGGCGGAATTCCCGG	0.54	0.549	k__Bacteria; p__Firmicutes; c__Clostridia; o__Clostridiales; f__Ruminococcaceae; g__Ruminococcus; s__
TACGTAGGGAGCAAGCGTTGTCCGGATTTACTGGGTGTAAAGGGTGCGTAGGCGGCTTTGCAAGTCAGATGTGAAATCTATGGGCTCAACCCATAAACTGCATTTGAAACTGTAGAGCTTGAGTGAAGTAGAGGCAGGCGGAATTCCCCG	0.502	0.5	k__Bacteria; p__Firmicutes; c__Clostridia; o__Clostridiales; f__Ruminococcaceae; g__Ruminococcus; s__bromii
TACGTAGGGAGCAAGCGTTGTCCGGATTTACTGGGTGTAAAGGGTGCGTAGGCGGCTTTGCAAGTCAGATGTGAAATCTATGGGCTCAACCCATAGCCTGCATTTGAAACTGCAGAGCTTGAGTGAAGTAGAGGCAGGCGGAATTCCCCG	0.502	0.5	k__Bacteria; p__Firmicutes; c__Clostridia; o__Clostridiales; f__Ruminococcaceae; g__Ruminococcus; s__bromii
TACGTAGGGAGCAAGCGTTGTCCGGATTTACTGGGTGTAAAGGGTGCGTAGGCGGGAACACAAGTCAGGCGTGAAATACCGGGGCTCAACTCCGGGGCTGCGCTTGAAACTGTGTTTCTTGAGTGAAGTAGAGGCAGGCGGAATTCCTAG	0.548	0.5	k__Bacteria; p__Firmicutes; c__Clostridia; o__Clostridiales; f__Ruminococcaceae
TACGTAGGGAGCAAGCGTTGTCCGGATTTACTGGGTGTAAAGGGTGCGTAGGCGGGAACACAAGTCAGGCGTGAAATACCGGGGCTCAACTCCGGGGCTGCGCTTGAGACTGTGTTTCTTGAGTGAAGTAGAGGCAGGCGGAATTCCTAG	0.502	0.5	k__Bacteria; p__Firmicutes; c__Clostridia; o__Clostridiales; f__Ruminococcaceae; g__; s__
TACGTAGGGAGCAAGCGTTGTCCGGATTTACTGGGTGTAAAGGGTGCGTAGGCGGGAACACAAGTCAGGTGTGAAATACCGGGGCTCAACTCCGGGGCTGCGCTTGAAACTGTGTTTCTTGAGTGAAGTAGAGGCAGGCGGAATTCCTAG	0.502	0.5	k__Bacteria; p__Firmicutes; c__Clostridia; o__Clostridiales; f__Ruminococcaceae
TACGTAGGGAGCAAGCGTTGTCCGGATTTACTGGGTGTAAAGGGTGCGTAGGCGGGAACACAAGTCGGGCGTGAAATACCGGGGCTCAACTCCGGGGCTGCGCTTGAAACTGTGTTTCTTGAGTGAAGTAGAGGCAGGCGGAATTCCTAG	0.502	0.5	k__Bacteria; p__Firmicutes; c__Clostridia; o__Clostridiales; f__Ruminococcaceae
TACGTAGGGAGCAAGCGTTGTCCGGATTTACTGGGTGTAAAGGGTGCGTAGGCGGGAACGCAAGTCAGGCGTGAAATACCGGGGCTCAACTCCGGGGCTGCGCTTGAAACTGTGTTTCTTGAGTGAAGTAGAGGCAGGCGGAATTCCTAG	0.503	0.5	k__Bacteria; p__Firmicutes; c__Clostridia; o__Clostridiales; f__Ruminococcaceae
TACGTAGGGAGCAAGCGTTGTCCGGATTTACTGGGTGTAAAGGGTGCGTAGGCGGTCCTGCAAGTCAGAAGTGAAATCCATGGGCTTAACCCGTGAACTGCTTTTGAAACTGTAGGGCTTGAGTGAAGTAGAGGCAGGCGGAATTCCCGG	0.502	0.5	k__Bacteria; p__Firmicutes; c__Clostridia; o__Clostridiales; f__Ruminococcaceae; g__Ruminococcus; s__
TACGTAGGGAGCAAGCGTTGTCCGGATTTACTGGGTGTAAAGGGTGCGTAGGCGGTTCGGCAAGTCAGAAGTGAAATCCATGGGCTTAACCCATGAACTGCCTTTGAAACTGTCGAACTTGAGTGAAGTAGAGGTAGGCGGAATTCCCGG	0.502	0.5	k__Bacteria; p__Firmicutes; c__Clostridia; o__Clostridiales; f__Ruminococcaceae; g__Ruminococcus; s__
TACGTAGGGAGCAAGCGTTGTCCGGATTTACTGGGTGTAGAGGGTGCGTAGGCGGCCCTGCAAGTCGGAAGTGAAATCCATGGGCTTAACCCGTGAACTGCTTTTGAAACTGTAGGGCTTGAGTGAAGTAGAGGCAGGCGGAATTCCCGG	0.502	0.5	k__Bacteria; p__Firmicutes; c__Clostridia; o__Clostridiales; f__Ruminococcaceae; g__Ruminococcus; s__
TACGTAGGGAGCAAGTGTTGTCCGGATTTACTGGGTGTAAAGGGTGCGTAGGCGGCTTTGCAAGTCAGAAGTGAAATCTATGGGCTTAACCCATAAACTGCTTTTGAAACTGCAGGGCTTGAGTGAAGTAGAGGTAGGCGGAATTCCCGG	0.502	0.5	k__Bacteria; p__Firmicutes; c__Clostridia; o__Clostridiales; f__Ruminococcaceae; g__Ruminococcus; s__
TACGTAGGGAGCGAGCGCTGTCCGGAATTACTGGGCGTAAAGGGCGCGTAGGCGGGAACTTAAGTTAGATGTGAAAACTCCGGGCTTAACCTGGAGACTGCACTTAAAACTGGGTTTCTTGAGGGCAGGAGAGGAAAGTGGAATTCCTAG	0.502	0.5	k__Bacteria; p__Firmicutes; c__Clostridia; o__Clostridiales; f__Dehalobacteriaceae; g__Dehalobacterium; s__
TACGTAGGGAGCGAGCGTCGTCCGGAATTACTGGGTGTAAAGGGTGCGTAGGCGGCCTTGCAAGTCAGGCGTGAAAGCCATGGGCTCAACCCGTGGACTGCGTTTGAAACTGTGAGGCTTGAGTGAAGTAGAGGTAGGCGGAATTCCCGG	0.502	0.5	k__Bacteria; p__Firmicutes; c__Clostridia; o__Clostridiales; f__Ruminococcaceae; g__Ruminococcus; s__
TACGTAGGGAGCGAGCGTTATCCGAATTCATTGGGCGTAAAGCGCGCGTAGGCGGCTGCCTAGGCGGAACCTCTAACCCCGGGGCTCAACCTCGGGCCGGGTTCCGAACTGGGCGGCTCGAGTGCGGTAGAGGAGAGCGGAATTCCCGGT	0.502	0.5	k__Bacteria; p__Actinobacteria; c__Coriobacteriia; o__Coriobacteriales; f__Coriobacteriaceae; g__Adlercreutzia; s__
TACGTAGGGAGCGAGCGTTATCCGGAATTACTGGGTGTAAAGGGAGCGTAGGCGGGGATGCAAGTTGGATGTTTAAACTATCGGCTCAACCGGTAATTGCAACCAAAACTGCAACTCTTGAGTGAAGTAGAGGCAGGCGGAATTCCTAGT	0.502	0.5	k__Bacteria; p__Firmicutes; c__Clostridia; o__Clostridiales; f__Ruminococcaceae
TACGTAGGGAGCGAGCGTTATCCGGAATTATTGGGCGTAAAGGGTGCGTAGATGGCATAGTAAGTCTTTTGTAAAAATGCTGGGCTCAACCCAGTAGGGCAAAAGATACTGCAAAGCCAGAGTATGACAGAGGCAAGTGGAACTACATGT	0.502	0.5	k__Bacteria; p__Tenericutes; c__Mollicutes; o__Anaeroplasmatales; f__Anaeroplasmataceae; g__Anaeroplasma; s__
TACGTAGGGAGCGAGCGTTATCCGGAATTATTGGGCGTAAAGGGTGCGTAGATGGCATAGTAAGTCTTTTGTAAAAATGCTGGGCTCAACCCAGTAGGGCAAAAGATACTGCAAAGCTAGAGTATGACAGAGGCAAGTGGAACTACATGT	0.509	0.5	k__Bacteria; p__Tenericutes; c__Mollicutes; o__Anaeroplasmatales; f__Anaeroplasmataceae; g__Anaeroplasma; s__
TACGTAGGGAGCGAGCGTTATCCGGAATTATTGGGCGTAAAGGGTGCGTAGATGGCATAGTAAGTCTTTTGTAAAAATGCTGGGCTCAACCCAGTAGGGCAAAAGATACTGCGAAGCTAGAGTATGACAGAGGCAAGTGGAACTACATGT	0.502	0.5	k__Bacteria; p__Tenericutes; c__Mollicutes; o__Anaeroplasmatales; f__Anaeroplasmataceae; g__Anaeroplasma; s__
TACGTAGGGAGCGAGCGTTATCCGGAATTATTGGGTGTAAAGCGTGTGTAGGCGGTTAAATAAGTCTAAGGTTTAAGCCCGGAGCTCAACTCCGGATCGCCTTAGAAACTGTATAACTTGAGTATGGTAGAGGTAAACGGAATTTCTAGT	0.5	0.5	k__Bacteria; p__Tenericutes; c__Mollicutes; o__RF39; f__; g__; s__
TACGTAGGGAGCGAGCGTTATCCGGAATTATTGGGTGTAAAGGGTGCGTAGACGGGAAAACAAGTTAGTTGTGAAATCCCTCGGCTTAACTGAGGAACTGCAACTAAAACTATTTTTCTTGAGTGCAGGAGAGGTAAGTGGAATTCCTAG	0.5	0.5	k__Bacteria; p__Firmicutes; c__Clostridia; o__Clostridiales; f__; g__; s__
TACGTAGGGAGCGAGCGTTATCCGGAATTATTGGGTGTAAAGGGTGCGTAGACGGGAAAGCAAGTTAGTTGTGAAATCCCTCGGCTTAACTGAGGAACTGCAACTAAAACTACTTTTCTTGAGTGCAGGAGAGGTAAGTGGAATTCCTAG	0.576	0.606	k__Bacteria; p__Firmicutes; c__Clostridia; o__Clostridiales; f__; g__; s__
TACGTAGGGAGCGAGCGTTATCCGGAATTATTGGGTGTAAAGGGTGCGTAGACGGGAACTTAAGTTAGTTGTGAAATCCCTTAGCTCAACTAAGGAATGGCAACTGAAACTGGGTTTCTTGAGTGCAGGAGAGGAAAGTGGAATTCCTAG	0.5	0.5	k__Bacteria; p__Firmicutes; c__Clostridia; o__Clostridiales; f__; g__; s__
TACGTAGGGAGCGAGCGTTATCCGGAATTATTGGGTGTAAAGGGTGCGTAGACGGGAATACAAGTTAGTTGTGAAATCCCTCGGCTTAACTGAGGAACTGCAACTAAAACTATATTTCTTGAGTGCAGGAGAGGTAAGTGGAATTCCTAG	0.503	0.5	k__Bacteria; p__Firmicutes; c__Clostridia; o__Clostridiales; f__; g__; s__
TACGTAGGGAGCGAGCGTTATCCGGAATTATTGGGTGTAAAGGGTGCGTAGACGGGAATACAAGTTAGTTGTGAAATCCCTCGGCTTAACTGAGGAACTGCAACTAAAACTATATTTCTTGAGTGCAGGAGGGGTAAGTGGAATTCCTAG	0.502	0.5	k__Bacteria; p__Firmicutes; c__Clostridia; o__Clostridiales; f__; g__; s__
TACGTAGGGAGCGAGCGTTATCCGGAATTATTGGGTGTAAAGGGTGCGTAGACGGGAATGCAAGTTAGTTGTGAAATCCCTCGGCTTAACTGAGGAACTGCAACTAAAACTACATTTCTTGAGTGCAGGAGAGGTAAGTGGAATTCCTAG	0.5	0.506	k__Bacteria; p__Firmicutes; c__Clostridia; o__Clostridiales; f__; g__; s__
TACGTAGGGAGCGAGCGTTATCCGGAATTATTGGGTGTAAAGGGTGCGTAGACGGGTAAATAAGTTAGTTGTGAAATCCCTCGGCTCAACTGAGGAACTGCAACTAAAACTGTATATCTTGAGTGCGGGAGAGGAAAGTGGAATTCCTAG	0.582	0.5	k__Bacteria; p__Firmicutes; c__Clostridia; o__Clostridiales; f__; g__; s__
TACGTAGGGAGCGAGCGTTATCCGGAATTATTGGGTGTAAAGGGTGCGTAGACGGGTAAATAAGTTAGTTGTGAAATCCCTCGGCTCAACTGAGGAACTGCAACTAAAACTGTATATCTTGAGTGCGGGAGAGGGAAGTGGAATTCCATG	0.502	0.5	k__Bacteria; p__Firmicutes; c__Clostridia; o__Clostridiales; f__; g__; s__
TACGTAGGGAGCGAGCGTTATCCGGAATTATTGGGTGTAAAGGGTGCGTAGACGGGTAAATAAGTTAGTTGTGAAATCCCTCGGCTCAACTGAGGAACTGCAACTAAAGCTGTATATCTTGAGTGCGGGAGAGGAAAGTGGAATTCCTAG	0.502	0.5	k__Bacteria; p__Firmicutes; c__Clostridia; o__Clostridiales; f__; g__; s__
TACGTAGGGAGCGAGCGTTATCCGGATTCATTGGGCGTAAAGCGCGCGTAGGCGGCCGCCTAAGCGGGACCTCTAACCCCGGGGCTCAACCCCGGGCCGGGTCCCGGACTGGGCGGCTCGAGTGCGGTAGAGGAGAGCGGAATTCCCGGT	0.5	0.5	k__Bacteria; p__Actinobacteria; c__Coriobacteriia; o__Coriobacteriales; f__Coriobacteriaceae; g__Adlercreutzia; s__
TACGTAGGGAGCGAGCGTTATCCGGATTCATTGGGCGTAAAGCGCGCGTAGGCGGCTGCCTAAGCGGAACCTCTAACCCCGGGGCTCAACCTCGGGCCGGGTTCCGAACTGGGCGGCTCGAGTGCGGTAGAGGAGAGCGGAATTCCCGGT	0.575	0.5	k__Bacteria; p__Actinobacteria; c__Coriobacteriia; o__Coriobacteriales; f__Coriobacteriaceae; g__Adlercreutzia; s__
TACGTAGGGAGCGAGCGTTATCCGGATTCATTGGGCGTAAAGCGCGCGTAGGCGGCTGCCTAAGCGGAACCTCTAACCCCGGGGCTCAACCTCGGGCCTGGTTCCGAACTGGGCGGCTCGAGTGCGGTAGAGGAGAGCGGAATTCCCGGT	0.502	0.5	k__Bacteria; p__Actinobacteria; c__Coriobacteriia; o__Coriobacteriales; f__Coriobacteriaceae; g__Adlercreutzia; s__
TACGTAGGGAGCGAGCGTTATCCGGATTCATTGGGCGTAAAGCGCGCGTAGGCGGCTGCCTAAGCGGAACCTCTAATCCCGGGGCTCAACCTCGGGCCGGGTTCCGAACTGGGCGGCTCGAGTGCGGTAGAGGCAGGCGGAATTCCCGGT	0.5	0.571	k__Bacteria; p__Actinobacteria; c__Coriobacteriia; o__Coriobacteriales; f__Coriobacteriaceae; g__Adlercreutzia; s__
TACGTAGGGAGCGAGCGTTATCCGGATTCATTGGGCGTAAAGCGCGCGTAGGCGGCTGCCTAAGCGGAACCTCTAGCCCCGGGGCTCAACCTCGGGCCGGGTTCCGAACTGGGCGGCTCGAGTGCGGTAGAGGAGAGCGGAATTCCCGGT	0.502	0.5	k__Bacteria; p__Actinobacteria; c__Coriobacteriia; o__Coriobacteriales; f__Coriobacteriaceae; g__Adlercreutzia; s__
TACGTAGGGAGCGAGCGTTATCCGGATTTACTGGGTGTAAAGGGCGTGTAGGCGGGATGGCAAGTCAGGCGTGAAAACTATGGGCTCAACCCATAGCCTGCGTTTGAAACTGTCGTTCTTGAGTGATGGAGAGGCAAGCGGAATTCCGTG	0.5	0.512	k__Bacteria; p__Firmicutes; c__Clostridia; o__Clostridiales; f__Ruminococcaceae
TACGTAGGGAGCGAGCGTTATCCGGATTTACTGGGTGTAAAGGGCGTGTAGGCGGGGAAGCAAGTCAGATGTGAAAACCAGTGGCTCAACCACTGGCCTGCATTTGAAACTGTTTTTCTTGAGTGATGGAGAGGCAGGCGGAATTCCGTG	0.502	0.5	k__Bacteria; p__Firmicutes; c__Clostridia; o__Clostridiales; f__Ruminococcaceae; g__Oscillospira; s__
TACGTAGGGAGCGAGCGTTATCCGGATTTATTGGGTGTAAAGCGTGTGTAGGCGGTAAATTAAGTCTAAGGTTTAAGCCCGGAGCTCAACTCCGGTTCGCCTTAGAAACTGATTTTCTTGAGTATGGTAGAGGCAAGTGGAATTTCTAGT	0.5	0.5	k__Bacteria; p__Tenericutes; c__Mollicutes; o__RF39; f__; g__; s__
TACGTAGGGAGCGAGCGTTATCCGGATTTATTGGGTGTAAAGGGTACGTAGGCGGCCTTATAAGTCTGTGGTTTAAGCCCGAAGCTTAACTTCGGTTCGCCACAGAAACTGTTTGGCTTGAGTATGGTAGAGGCAAGTGGAATTTCTAGT	0.502	0.5	k__Bacteria; p__Tenericutes; c__Mollicutes; o__RF39; f__; g__; s__
TACGTAGGGAGCGAGCGTTATCCGGATTTATTGGGTGTAAAGGGTGCGTAGACGGGAAAACAAGTTAGTTGTGAAATCCCTCGGCTTAACTGAGGAACTGCAACTAAAACTATTTTTCTTGAGTGCAGGAGAGGTAAGTGGAATTCCTAG	0.502	0.518	k__Bacteria; p__Firmicutes; c__Clostridia; o__Clostridiales; f__; g__; s__
TACGTAGGGAGCGAGCGTTATCCGGATTTATTGGGTGTAAAGGGTGCGTAGACGGGAAAACAAGTTGGCTGTGAAATCCCTCGGCTTAACTGAGGAACTGCAACCAAAACTGTTTTTCTTGAGTACTGGAGAGGAAAGTGGAATTCCTAG	0.5	0.5	k__Bacteria; p__Firmicutes; c__Clostridia; o__Clostridiales; f__; g__; s__
TACGTAGGGAGCGAGCGTTATCCGGATTTATTGGGTGTAAAGGGTGCGTAGACGGGAAAATAAGTTAGTTGTGAAATCCCTCGGCTTAACTGAGGAACTGCAACTAAAACTATTTTTCTTGAGTGCAGGAGAGGAAAGTGGAATTCCTAG	0.5	0.506	k__Bacteria; p__Firmicutes; c__Clostridia; o__Clostridiales; f__; g__; s__
TACGTAGGGAGCGAGCGTTATCCGGATTTATTGGGTGTAAAGGGTGCGTAGACGGGAAATTAAGTTAGTTGTGAAATCCCATGGCTCAACTGTGGAACTGCAACTAAAACTAATTTTCTTGAGTACTGGAGAGGAAAGTGGAATTCCTAG	0.5	0.5	k__Bacteria; p__Firmicutes; c__Clostridia; o__Clostridiales; f__; g__; s__
TACGTAGGGAGCGAGCGTTATCCGGATTTATTGGGTGTAAAGGGTGCGTAGACGGGAAATTAAGTTAGTTGTGAAATCCCTCGGCTCAACCGAGGAACTGCAACTAAAACTGATATTCTTGAGTACTGGAGAGGAAAGTGGAATTCCTAG	0.5	0.5	k__Bacteria; p__Firmicutes; c__Clostridia; o__Clostridiales; f__; g__; s__
TACGTAGGGAGCGAGCGTTATCCGGATTTATTGGGTGTAAAGGGTGCGTAGACGGGAAGGTAAGTTAGTTGTGAAATCCCTCGGCTCAACTGAGGAACTGCAACTAAAACTGTCTTTCTTGAGTACTGGAGAGGAAAGTGGAATTCCTAG	0.5	0.5	k__Bacteria; p__Firmicutes; c__Clostridia; o__Clostridiales; f__; g__; s__
TACGTAGGGAGCGAGCGTTATCCGGATTTATTGGGTGTAAAGGGTGCGTAGACGGGAAGTCAAGTTAGTTGTGAAATCCCTCGGCTTAACTGAGGAACTGCAACTAAAACTGATTTTCTTGAGTACTGGAGAGGAAAGTGGAATTCCTAG	0.502	0.5	k__Bacteria; p__Firmicutes; c__Clostridia; o__Clostridiales; f__; g__; s__
TACGTAGGGAGCGAGCGTTATCCGGATTTATTGGGTGTAAAGGGTGCGTAGACGGGAAGTTAAGTTAGTTGTGAAATCCCAAGGCTCAACTTTGGAACTGCAACTAAAACTAATTTTCTTGAGTACTGGAGAGGAAAGTGGAATTCCTAG	0.507	0.5	k__Bacteria; p__Firmicutes; c__Clostridia; o__Clostridiales; f__; g__; s__
TACGTAGGGAGCGAGCGTTATCCGGATTTATTGGGTGTAAAGGGTGCGTAGACGGGTAAATAAGTTAGTTGTGAAATCCCTCGGCTCAACTGAGGAACTGCAACTAAAACTGTATATCTTGAGTGCGGGAGAGGAAAGTGGAATTCCTAG	0.502	0.5	k__Bacteria; p__Firmicutes; c__Clostridia; o__Clostridiales; f__; g__; s__
TACGTAGGGAGCGAGCGTTATCCGGATTTATTGGGTGTAAAGGGTGCGTAGACGGGTAATTAAGTTAGTTGTGAAATCCCATGGCTCAACTGTGGAACTGCAACTAAAACTAAATATCTTGAGTACTGGAGAGGAAAGTGGAATTCCTAG	0.502	0.5	k__Bacteria; p__Firmicutes; c__Clostridia; o__Clostridiales; f__; g__; s__
TACGTAGGGAGCGAGCGTTATCCGGATTTATTGGGTGTAAAGGGTGCGTAGACGGGTCTACAAGTTAGTTGTGAAATCCCTCGGCTCAACTGAGGAACTGCAGCTAAAACTATAGATCTTGAGTGCAGGAGAGGTAAGTGGAATTCCTAG	0.5	0.5	k__Bacteria; p__Firmicutes; c__Clostridia; o__Clostridiales; f__; g__; s__
TACGTAGGGAGCGAGCGTTATCCGGATTTATTGGGTGTAAAGGGTGCGTAGATGGATAAACAAGTTGGTTGTGAAATCCCTCGGCTTAACTGAGGAATTGCAACCAAAACTGTAGATCTTGAGTACTGGAGGGGAAAGCGGAATTCCTAG	0.5	0.518	k__Bacteria; p__Firmicutes; c__Clostridia; o__Clostridiales; f__; g__; s__
TACGTAGGGAGCGAGCGTTATCCGGATTTATTGGGTGTAAAGGGTGCGTAGGCGGCTTTTTAGGTCTAAGGTTTAAGCCCGGAGCTTAACTCCGGTTCGCCTTAGAAACCGATTGGCTTGAGTATGGTAGAGGCAAGTGGAATTTCTAGT	0.509	0.5	k__Bacteria; p__Tenericutes; c__Mollicutes; o__RF39; f__; g__; s__
TACGTAGGGAGCGAGCGTTATCCGGATTTATTGGGTGTAAAGGGTGCGTAGGCGGCTTTTTAGGTCTAAGGTTTAAGCCCGGAGCTTAACTCCGGTTCGCCTTAGAAACCGATTGGCTTGGGTATGGTAGAGGCAAGTGGAATTTCTAGT	0.502	0.5	k__Bacteria; p__Tenericutes; c__Mollicutes; o__RF39; f__; g__; s__
TACGTAGGGAGCGAGCGTTATCCGGATTTATTGGGTGTAAAGGGTGCGTAGGCGGTAATACAGGTCTTTGGTATAAGCCCGAAGCTTAACTTCGGTAAGCCAGAGAAACCGTATAACCAGAGTATGGTAGAGGCAAGTGGAATTTCTAGT	0.5	0.5	k__Bacteria; p__Tenericutes; c__Mollicutes; o__RF39; f__; g__; s__
TACGTAGGGAGCGAGCGTTATCCGGATTTATTGGGTGTAAAGGGTGCGTAGGCGGTAATACAGGTCTTTGGTATAAGCCCGAAGCTTAACTTCGGTAAGCCAGAGAAACCGTATAACTAGAGTATGGTAGAGGCAAGTGGAATTTCTAGT	0.502	0.5	k__Bacteria; p__Tenericutes; c__Mollicutes; o__RF39; f__; g__; s__
TACGTAGGGAGCGAGCGTTGTCCGGAATCATTGGGCGTAAAGCGCGCGTAGGCGGCCCGATAAGTCTGCTGTGAAAGTCAACGGCTCAACCGTTGGATGCCGGTGGATACTGTCGGGCTAGAGTACGGAAGAGGCAAGTGGAATTCCTGG	0.5	0.5	k__Bacteria; p__Actinobacteria; c__Thermoleophilia; o__Solirubrobacterales; f__; g__; s__
TACGTAGGGAGCGAGCGTTGTCCGGAATTACTGGGCGTAAAGGGCGCGTAGGCGGGAACTTAAGTTAGATGTGAAAACTCCGGGCTTAACCTGGAGACTGCATTTAAAACTAGGTTTCTTGAGGGCAGGAGAGGAAAGTGGAATTCCTAG	0.502	0.5	k__Bacteria; p__Firmicutes; c__Clostridia; o__Clostridiales; f__Dehalobacteriaceae; g__Dehalobacterium; s__
TACGTAGGGAGCGAGCGTTGTCCGGAATTACTGGGCGTAAAGGGCGCGTAGGCGGGAACTTAAGTTAGATGTGAAAACTCCGGGCTTAACCTGGAGACTGCATTTAAAACTGGGTTCTTGAGGGCAGGAGAGGAAAGTGGAATTCCTAGT	0.502	0.5	k__Bacteria; p__Firmicutes; c__Clostridia; o__Clostridiales; f__Dehalobacteriaceae; g__Dehalobacterium; s__
TACGTAGGGAGCGAGCGTTGTCCGGAATTACTGGGCGTAAAGGGCGCGTAGGCGGGAACTTAAGTTAGATGTGAAAACTCCGGGCTTAACCTGGAGACTGCATTTAAAACTGGGTTTCTTGAGGGCAGGAGAGGAAAGTGAAATTCCTAG	0.502	0.5	k__Bacteria; p__Firmicutes; c__Clostridia; o__Clostridiales; f__Dehalobacteriaceae; g__Dehalobacterium; s__
TACGTAGGGAGCGAGCGTTGTCCGGAATTACTGGGCGTAAAGGGCGCGTAGGCGGGAACTTAAGTTAGATGTGAAAACTCCGGGCTTAACCTGGAGACTGCATTTAAAACTGGGTTTCTTGAGGGCAGGAGAGGAAAGTGGAATTCCTAG	0.553	0.571	k__Bacteria; p__Firmicutes; c__Clostridia; o__Clostridiales; f__Dehalobacteriaceae; g__Dehalobacterium; s__
TACGTAGGGAGCGAGCGTTGTCCGGAATTACTGGGCGTAAAGGGCGCGTAGGCGGGAACTTAAGTTAGATGTGAAAACTCCGGGCTTAACCTGGAGACTGCATTTAAAGCTGGGTTTCTTGAGGGCAGGAGAGGAAAGTGGAATTCCTAG	0.502	0.5	k__Bacteria; p__Firmicutes; c__Clostridia; o__Clostridiales; f__Dehalobacteriaceae; g__Dehalobacterium; s__
TACGTAGGGAGCGAGCGTTGTCCGGAATTACTGGGGGTAAAGGGAGCGTAGGCGGGCGAGAAAGTTGAATGTTAAATCTACCGGCTTAACTGGTAGCTGCGTTCAAAACTTCTTGTCTTGAGTGAAGTAGAGGCAGACGGAATTCCTAGT	0.502	0.5	k__Bacteria; p__Firmicutes; c__Clostridia; o__Clostridiales; f__Ruminococcaceae; g__Clostridium; s__methylpentosum
TACGTAGGGAGCGAGCGTTGTCCGGAATTACTGGGTGCAAAGGGAGCGTAGGCGGGGATGCAAGTTGGATGTTTAAACTATCGGCTCAACCGGTAATTGCAACCAAAACTGCAACTCTTGAGTGAAGTAGAGGCAGGCGGAATTCCTCGT	0.502	0.5	k__Bacteria; p__Firmicutes; c__Clostridia; o__Clostridiales; f__Ruminococcaceae; g__Clostridium; s__methylpentosum
TACGTAGGGAGCGAGCGTTGTCCGGAATTACTGGGTGTAAAGGGAGCGTAGACGGCAGTGCAAGTCTGAAGTGAATGGCAAGGGCTCAACCCTTGGACTGCTTTGGAAACTGTGCTGCTGGAGTGTCGGAGAGGCAAGTGGAATTCCTAG	0.502	0.5	k__Bacteria; p__Firmicutes; c__Clostridia; o__Clostridiales; f__; g__; s__
TACGTAGGGAGCGAGCGTTGTCCGGAATTACTGGGTGTAAAGGGAGCGTAGACGGTGATGCAAGTCAGAAGTGAAAGCCCGGGGCTCAACTCCGGGACTGCTTTTGAAACTGTGTAACTGGAGTGCAGGAGAGGTAAGCGGAATTCCTGG	0.502	0.5	k__Bacteria; p__Firmicutes; c__Clostridia; o__Clostridiales
TACGTAGGGAGCGAGCGTTGTCCGGAATTACTGGGTGTAAAGGGAGCGTAGCGGGCGAGAAAGTTGAATGTTAAATCTACCGGCTTAACTGGTAGCTGCGTTCAAAACTTCTTGTCTTGAGTGAAGTAGAGGCAGGCGGAATTCCTAGTG	0.502	0.5	k__Bacteria; p__Firmicutes; c__Clostridia; o__Clostridiales; f__Ruminococcaceae; g__Clostridium; s__methylpentosum
TACGTAGGGAGCGAGCGTTGTCCGGAATTACTGGGTGTAAAGGGAGCGTAGGCGGGACGGCAAGTCAGATGTGAAAACTGAGGGCTCAACCTTCAGACTGCATTTGAAACTGCTGTTCTTGAGTGAAGTAGAGGTAAGCGGAATTCCTAG	0.5	0.5	k__Bacteria; p__Firmicutes; c__Clostridia; o__Clostridiales; f__Ruminococcaceae; g__Ruminococcus; s__
TACGTAGGGAGCGAGCGTTGTCCGGAATTACTGGGTGTAAAGGGAGCGTAGGCGGGACTGCAAGTTGGGTGTCAAATCTACCGGCTCAACCGGTAGCCGCACTCAAAACTGCAGTTCTTGAGTGAAGTAGAGGCAGGCGGAATTCCTAGT	0.5	0.616	k__Bacteria; p__Firmicutes; c__Clostridia; o__Clostridiales; f__Ruminococcaceae
TACGTAGGGAGCGAGCGTTGTCCGGAATTACTGGGTGTAAAGGGAGCGTAGGCGGGACTGCAAGTTGGGTGTCAAATCTACCGGCTCAACCGGTAGCCGCACTCAAAACTGCAGTTCTTGAGTGAAGTAGAGGCAGGCGGAATTCCTGGT	0.502	0.5	k__Bacteria; p__Firmicutes; c__Clostridia; o__Clostridiales; f__Ruminococcaceae; g__Ruminococcus; s__
TACGTAGGGAGCGAGCGTTGTCCGGAATTACTGGGTGTAAAGGGAGCGTAGGCGGGAGTGCAAGTTGAATGTTTAATCTATGGGCTCAACCCATATCAGCGTTCAAAACTGCATTTCTTGAGTGAAGTAGAGGTTGGCGGAATTCCTAGT	0.502	0.5	k__Bacteria; p__Firmicutes; c__Clostridia; o__Clostridiales; f__Ruminococcaceae; g__Clostridium; s__methylpentosum
TACGTAGGGAGCGAGCGTTGTCCGGAATTACTGGGTGTAAAGGGAGCGTAGGCGGGATGGCAAGTCAGATGTGAAAACTATGGGCTCAACCCATAGACTGCATTTGAAACTGTTGTTCTTGAGTGAGGTAGAGGTAAGCGGAATTCCTAG	0.502	0.5	k__Bacteria; p__Firmicutes; c__Clostridia; o__Clostridiales; f__Ruminococcaceae; g__Ruminococcus; s__callidus
TACGTAGGGAGCGAGCGTTGTCCGGAATTACTGGGTGTAAAGGGAGCGTAGGCGGGATGGCAAGTCAGATGTGAAAACTATGGGCTCAACCCATAGACTGCATTTGAAACTGTTGTTCTTGAGTGAGGTAGAGGTAAGCGGAATTCCTGG	0.502	0.5	k__Bacteria; p__Firmicutes; c__Clostridia; o__Clostridiales; f__Ruminococcaceae; g__Ruminococcus; s__callidus
TACGTAGGGAGCGAGCGTTGTCCGGAATTACTGGGTGTAAAGGGAGCGTAGGCGGGATTGCAAGTCAGATGTGAAATGTATGGGCTTAACCCATAGACTGCATTTGAAACTGTAGTTCTTGAGTGAAGTAGAGGTAAGCGGAATTCCTAG	0.502	0.5	k__Bacteria; p__Firmicutes; c__Clostridia; o__Clostridiales; f__Ruminococcaceae; g__Ruminococcus; s__flavefaciens
TACGTAGGGAGCGAGCGTTGTCCGGAATTACTGGGTGTAAAGGGAGCGTAGGCGGGATTGCAAGTTGGATGTGAAAACTGCGGGCTCAACCCGGAGAGTGCATTCAAAACTGCGATTCTTGAGTGAAGTAGAGGCAAGCGGAATTCCTAG	0.536	0.5	k__Bacteria; p__Firmicutes; c__Clostridia; o__Clostridiales; f__Ruminococcaceae
TACGTAGGGAGCGAGCGTTGTCCGGAATTACTGGGTGTAAAGGGAGCGTAGGCGGGCGAGAAAGTTGAATGTTAAATCTACCGGCTTAACTGGTAGCTGCGTCCGAAACTTCTTGTCTTGAGTGAAGTAGAGGCAGGCGGAATTCCTAGT	0.502	0.5	k__Bacteria; p__Firmicutes; c__Clostridia; o__Clostridiales; f__Ruminococcaceae; g__Clostridium; s__methylpentosum
TACGTAGGGAGCGAGCGTTGTCCGGAATTACTGGGTGTAAAGGGAGCGTAGGCGGGCGAGAAAGTTGAATGTTAAATCTACCGGCTTAACTGGTAGCTGCGTTCAAAACTTCTTGTCTTGAGTGAAGTAGAGGCAGGCGGAATTCCGTGT	0.502	0.5	k__Bacteria; p__Firmicutes; c__Clostridia; o__Clostridiales; f__Ruminococcaceae; g__Clostridium; s__methylpentosum
TACGTAGGGAGCGAGCGTTGTCCGGAATTACTGGGTGTAAAGGGAGCGTAGGCGGGCGAGAAAGTTGAATGTTAAATCTACCGGCTTAACTGGTAGCTGCGTTCAAAACTTCTTGTCTTGAGTGAAGTAGAGGCAGGCGGAATTCCTAGT	0.663	0.812	k__Bacteria; p__Firmicutes; c__Clostridia; o__Clostridiales; f__Ruminococcaceae; g__Clostridium; s__methylpentosum
TACGTAGGGAGCGAGCGTTGTCCGGAATTACTGGGTGTAAAGGGAGCGTAGGCGGGCGAGAAAGTTGAATGTTAAATCTACCGGCTTAACTGGTAGCTGCGTTCAAAACTTCTTGTCTTGAGTGAAGTAGAGGCAGGCGGAATTCCTATG	0.502	0.5	k__Bacteria; p__Firmicutes; c__Clostridia; o__Clostridiales; f__Ruminococcaceae; g__Clostridium; s__methylpentosum
TACGTAGGGAGCGAGCGTTGTCCGGAATTACTGGGTGTAAAGGGAGCGTAGGCGGGCGAGAAAGTTGAATGTTAAATCTACCGGCTTAACTGGTAGCTGCGTTCAAAACTTCTTGTCTTGAGTGAAGTAGAGGCAGGCGGAATTTCTAGT	0.502	0.5	k__Bacteria; p__Firmicutes; c__Clostridia; o__Clostridiales; f__Ruminococcaceae; g__Clostridium; s__methylpentosum
TACGTAGGGAGCGAGCGTTGTCCGGAATTACTGGGTGTAAAGGGAGCGTAGGCGGGCGAGAAAGTTGAATGTTAAATCTACCGGCTTAACTGGTAGCTGCGTTCAAAACTTCTTGTTTTGAGTGAAGTAGAGGCAGGCGGAATTCCTAGT	0.502	0.5	k__Bacteria; p__Firmicutes; c__Clostridia; o__Clostridiales; f__Ruminococcaceae; g__Clostridium; s__methylpentosum
TACGTAGGGAGCGAGCGTTGTCCGGAATTACTGGGTGTAAAGGGAGCGTAGGCGGGCTTGTAAGTTGAATGTCTAATCCACCGGCTCAACCGGTGATCGCGTTCAAAACTGCAGGTCTTGAGTGAAGTAGAGGCAGGCGGAATTCCTAGT	0.581	0.518	k__Bacteria; p__Firmicutes; c__Clostridia; o__Clostridiales; f__Ruminococcaceae
TACGTAGGGAGCGAGCGTTGTCCGGAATTACTGGGTGTAAAGGGAGCGTAGGCGGGCTTGTAAGTTGAATGTCTAATCCACCGGCTCAACCGGTGATCGCGTTCAAAACTGCAGGTCTTGAGTGAAGTAGAGGCAGGCGGAATTTCTAGT	0.502	0.5	k__Bacteria; p__Firmicutes; c__Clostridia; o__Clostridiales; f__Ruminococcaceae
TACGTAGGGAGCGAGCGTTGTCCGGAATTACTGGGTGTAAAGGGAGCGTAGGCGGGGATGAAGTTGGATGTTTAAACTATCGGCTCAACCGGTAATTGCAACCAAAACTGCAACTCTTGAGTGAAGTAGAGGCAGGCGGAATTCCTAGTG	0.502	0.5	k__Bacteria; p__Firmicutes; c__Clostridia; o__Clostridiales; f__Ruminococcaceae
TACGTAGGGAGCGAGCGTTGTCCGGAATTACTGGGTGTAAAGGGAGCGTAGGCGGGGATGCAAGTTGGACGTTTAAACTATCGGCTCAACCGGTAATTGCAACCAAAACTGCAACTCTTGAGTGAAGTAGAGGCAGGCGGAATTCCTAGT	0.502	0.5	k__Bacteria; p__Firmicutes; c__Clostridia; o__Clostridiales; f__Ruminococcaceae; g__Clostridium; s__methylpentosum
TACGTAGGGAGCGAGCGTTGTCCGGAATTACTGGGTGTAAAGGGAGCGTAGGCGGGGATGCAAGTTGGATGTTTAAACTATCGGCTCAACCGGTAATTGCAACCAAAACTGCAACTCTTGAGTGAAGTAGAGGCAGGCGGAATTCCTAGT	0.645	0.617	k__Bacteria; p__Firmicutes; c__Clostridia; o__Clostridiales; f__Ruminococcaceae
TACGTAGGGAGCGAGCGTTGTCCGGAATTACTGGGTGTAAAGGGAGCGTAGGCGGGGATGCAAGTTGGATGTTTAAACTATCGGCTCAACCGGTAATTGCAACCAAAACTGCAACTCTTGAGTGAAGTAGAGGCAGGCGGAATTCCTCGT	0.502	0.5	k__Bacteria; p__Firmicutes; c__Clostridia; o__Clostridiales; f__Ruminococcaceae
TACGTAGGGAGCGAGCGTTGTCCGGAATTACTGGGTGTAAAGGGAGCGTAGGCGGGGATGCAAGTTGGATGTTTAAACTATCGGCTCAACCGGTAATTGCAACCAAAACTGCAACTCTTGAGTGAAGTAGAGGCAGGCGGAATTTCTAGT	0.502	0.5	k__Bacteria; p__Firmicutes; c__Clostridia; o__Clostridiales; f__Ruminococcaceae
TACGTAGGGAGCGAGCGTTGTCCGGAATTACTGGGTGTAAAGGGAGCGTAGGCGGGGATGCAAGTTGGATGTTTAAACTATCGGCTCAACCGGTAATTGCAACCAAAACTGTAACTCTTGAGTGAAGTAGAGGCAGGCGGAATTCATAGT	0.502	0.5	k__Bacteria; p__Firmicutes; c__Clostridia; o__Clostridiales; f__Ruminococcaceae
TACGTAGGGAGCGAGCGTTGTCCGGAATTACTGGGTGTAAAGGGAGCGTAGGCGGGGATGCAAGTTGGGGGTCAAAACTACCGGCTCAACTGGTAGTCGCACTCAAAACTGCAGCTCTTGAGTGAAGTAGAGGCAGGCGGAATTCCTAGT	0.502	0.5	k__Bacteria; p__Firmicutes; c__Clostridia; o__Clostridiales; f__Ruminococcaceae; g__Ruminococcus; s__
TACGTAGGGAGCGAGCGTTGTCCGGAATTACTGGGTGTAAAGGGAGCGTAGGCGGGGATGCAAGTTGGGTGTCAAAACTACCGGCTCAACAGGTAGTCGCACTCAAAACTGCAGCTCTTGAGTGAAGTAGAGGCAGGCGGAGTTCCTAGT	0.502	0.5	k__Bacteria; p__Firmicutes; c__Clostridia; o__Clostridiales; f__Ruminococcaceae
TACGTAGGGAGCGAGCGTTGTCCGGAATTACTGGGTGTAAAGGGAGCGTAGGCGGGGATGCAAGTTGGGTGTCAAAACTACCGGCTCAACCGATAGTCGCACTCAAAACTGCAGCTCTTGAGTGAAGTAGAGGCAGGCGGAATTCCTAGT	0.502	0.5	k__Bacteria; p__Firmicutes; c__Clostridia; o__Clostridiales; f__Ruminococcaceae; g__Ruminococcus; s__
TACGTAGGGAGCGAGCGTTGTCCGGAATTACTGGGTGTAAAGGGAGCGTAGGCGGGGATGCAAGTTGGGTGTCAAAACTACCGGCTCAACTGGTAGTCGCACTCAAAACTGCAGCTCTTGAGTGAAGTAGAGGCAGGCGGAATTCCTAGG	0.502	0.5	k__Bacteria; p__Firmicutes; c__Clostridia; o__Clostridiales; f__Ruminococcaceae; g__Ruminococcus; s__
TACGTAGGGAGCGAGCGTTGTCCGGAATTACTGGGTGTAAAGGGAGCGTAGGCGGGGATGCAAGTTGGGTGTCAAAACTACCGGCTCAACTGGTAGTCGCACTCAAAACTGCAGCTCTTGAGTGAAGTAGAGGCAGGCGGAATTCCTAGT	0.701	0.5	k__Bacteria; p__Firmicutes; c__Clostridia; o__Clostridiales; f__Ruminococcaceae; g__Ruminococcus; s__
TACGTAGGGAGCGAGCGTTGTCCGGAATTACTGGGTGTAAAGGGAGCGTAGGCGGGGATGCAAGTTGGGTGTCAAAACTACCGGCTCAACTGGTAGTCGCACTCAAAACTGCAGCTCTTGAGTGAAGTAGAGGCAGGCGGAATTCCTCGT	0.505	0.5	k__Bacteria; p__Firmicutes; c__Clostridia; o__Clostridiales; f__Ruminococcaceae; g__Ruminococcus; s__
TACGTAGGGAGCGAGCGTTGTCCGGAATTACTGGGTGTAAAGGGAGCGTAGGCGGGGATGCAAGTTGGGTGTCAAAACTACCGGCTCAACTGGTAGTCGCACTCAAAACTGCAGCTCTTGAGTGAAGTAGAGGCAGGCGGAATTCCTTGT	0.505	0.5	k__Bacteria; p__Firmicutes; c__Clostridia; o__Clostridiales; f__Ruminococcaceae; g__Ruminococcus; s__
TACGTAGGGAGCGAGCGTTGTCCGGAATTACTGGGTGTAAAGGGAGCGTAGGCGGGGATGCAAGTTGGGTGTCAAAACTACCGGCTCAACTGGTAGTCGCACTCAAAACTGCAGCTCTTGAGTGAAGTAGAGGCAGGCGGAATTTCTAGT	0.516	0.5	k__Bacteria; p__Firmicutes; c__Clostridia; o__Clostridiales; f__Ruminococcaceae; g__Ruminococcus; s__
TACGTAGGGAGCGAGCGTTGTCCGGAATTACTGGGTGTAAAGGGAGCGTAGGCGGGGATGCAAGTTGGGTGTCAAAACTACCGGCTCAACTGGTAGTCGCACTCAAAACTGCAGCTCTTGAGTGAAGTAGAGGCAGGCGGGATTTCTAGT	0.5	0.5	k__Bacteria; p__Firmicutes; c__Clostridia; o__Clostridiales; f__Ruminococcaceae; g__Ruminococcus; s__
TACGTAGGGAGCGAGCGTTGTCCGGAATTACTGGGTGTAAAGGGAGCGTAGGCGGGGATGCAAGTTGGGTGTCAAAACTACCGGCTCAACTGGTAGTCGCACTCAAAACTGCAGCTCTTGAGTGAAGTAGAGGCAGGGGGAATTTCTAGT	0.502	0.5	k__Bacteria; p__Firmicutes; c__Clostridia; o__Clostridiales; f__Ruminococcaceae; g__Ruminococcus; s__
TACGTAGGGAGCGAGCGTTGTCCGGAATTACTGGGTGTAAAGGGAGCGTAGGCGGGGATGCAAGTTGGGTGTCAAAACTACCGGCTCAACTGGTAGTCGCACTCAAAACTGCAGCTCTTGAGTGAAGTAGAGGCAGGGGGGAATTCCTGG	0.502	0.5	k__Bacteria; p__Firmicutes; c__Clostridia; o__Clostridiales; f__Ruminococcaceae; g__Ruminococcus; s__
TACGTAGGGAGCGAGCGTTGTCCGGAATTACTGGGTGTAAAGGGAGCGTAGGCGGGGATGCAAGTTGGGTGTCAAAACTACCGGCTCAACTGGTAGTCGCACTCAAAACTGCGGCTCTTGAGTGAAGTAGAGGCAGGCGGAATTCCTAGT	0.502	0.5	k__Bacteria; p__Firmicutes; c__Clostridia; o__Clostridiales; f__Ruminococcaceae; g__Ruminococcus; s__
TACGTAGGGAGCGAGCGTTGTCCGGAATTACTGGGTGTAAAGGGAGCGTAGGCGGGGATGCAAGTTGGGTGTCAAAACTGCCGGCTCAACTGGTAGTCGCACTCAAAACTGCAGCTCTTGAGTGAAGTAGAGGCAGGCGGAATTCCTAGT	0.502	0.5	k__Bacteria; p__Firmicutes; c__Clostridia; o__Clostridiales; f__Ruminococcaceae; g__Ruminococcus; s__
TACGTAGGGAGCGAGCGTTGTCCGGAATTACTGGGTGTAAAGGGAGCGTAGGCGGGGATGCAAGTTGGGTGTTAAATCTACCGGCTCAACTGGTAGTCGCACTCAAAACTGCAGCTCTTGAGTGAAGTAGAGGCAGGCGGAATTCCTAGT	0.502	0.536	k__Bacteria; p__Firmicutes; c__Clostridia; o__Clostridiales; f__Ruminococcaceae; g__Ruminococcus; s__
TACGTAGGGAGCGAGCGTTGTCCGGAATTACTGGGTGTAAAGGGAGCGTAGGCGGGGATGCAAGTTGGGTGTTAAATCTACCGGCTCAACTGGTAGTCGCACTCAAAACTGCAGCTCTTGAGTGAAGTAGAGGCAGGCGGAATTTCTAGT	0.5	0.5	k__Bacteria; p__Firmicutes; c__Clostridia; o__Clostridiales; f__Ruminococcaceae; g__Ruminococcus; s__
TACGTAGGGAGCGAGCGTTGTCCGGAATTACTGGGTGTAAAGGGAGCGTAGGCGGTTTAGCAAGTCAGAAGTGAAAGCCCGGGGCTCAACTCCGGGACTGCTTTTGAAACTGTAGCCCTTGAGTATCGGAGAGGCAGGCGGAATTCCTAG	0.502	0.5	k__Bacteria; p__Firmicutes; c__Clostridia; o__Clostridiales; f__Ruminococcaceae; g__; s__
TACGTAGGGAGCGAGCGTTGTCCGGAATTACTGGGTGTAAAGGGAGCGTAGGTGGGGATGCAAGTCGGGTGTCAAAACTACCGGCTCAACTGGTAGTCGCACTCAAAACTGCAGCTCTTGAGTGAAGTAGAGGCAGGCGGAATTCCTAGT	0.502	0.5	k__Bacteria; p__Firmicutes; c__Clostridia; o__Clostridiales; f__Ruminococcaceae; g__Ruminococcus; s__
TACGTAGGGAGCGAGCGTTGTCCGGAATTACTGGGTGTAAAGGGAGCGTGGGCGGGGATGCAAGTTGGGTGTCAAAACTACCGGCTCAACTGGTAGTCGCACTCAAAACTGCAGCTCTTGAGTGAAGTAGAGGCAGGCGGAATTCCTAGT	0.502	0.5	k__Bacteria; p__Firmicutes; c__Clostridia; o__Clostridiales; f__Ruminococcaceae; g__Ruminococcus; s__
TACGTAGGGAGCGAGCGTTGTCCGGAATTACTGGGTGTAAAGGGAGTGTAGGCGGGATGGTAAGTTAGGTGTGAAATGCGGAGGCTCAACCTCCGAGCTGCACTTAAAACTGCTGTTCTTGAGTGAAGTAGAGGTTGGCGGAATTCCCAG	0.5	0.5	k__Bacteria; p__Firmicutes; c__Clostridia; o__Clostridiales; f__Ruminococcaceae
TACGTAGGGAGCGAGCGTTGTCCGGAATTACTGGGTGTAAAGGGCGCGTAGGCGGGCTCGTAAGTCAGACGTGAAATACCGGGGCTCAACCCCGGGGCTGCGTTTGAAACTGCGAATCTTGAGTGCCGGAGAGGAAAGCGGAATTCCTAG	0.502	0.5	k__Bacteria; p__Firmicutes; c__Clostridia; o__Clostridiales; f__Ruminococcaceae; g__; s__
TACGTAGGGAGCGAGCGTTGTCCGGAATTACTGGGTGTAAAGGGGGCGCAGACGGCAGCGCAAGCCAGGAGTGAAAGCCCGGGGCTCAACTCCGGGACTGCATTTGGAACTGTGCGGCTAGAGTGTCGGAGAGGCAGGCGGAATTCCTAG	0.5	0.5	k__Bacteria; p__Firmicutes; c__Clostridia; o__Clostridiales; f__; g__; s__
TACGTAGGGAGCGAGCGTTGTCCGGAATTACTGGGTGTAAAGGGTGCGCAGGCGGGAGTGCAAGTTGGATGTGAAATGCCGGGGCTCAACCCCGGAGCTGCATCCAAAACTGTACTTCTTGAGTGAAGTAGAGGCAGGCGGAATTCCGAG	0.5	0.5	k__Bacteria; p__Firmicutes; c__Clostridia; o__Clostridiales; f__Ruminococcaceae; g__; s__
TACGTAGGGAGCGAGCGTTGTCCGGAATTACTGGGTGTAAAGGGTGCGTAGGCGGCCTTGCAAGTCAGGCGTGAAAACCATGGGCTCAACCCCTGAACTGCATTTGAAACTGTCGTTCTTGAGTACTGGAGAGGTTGACGGAATTCCTAG	0.502	0.5	k__Bacteria; p__Firmicutes; c__Clostridia; o__Clostridiales; f__Ruminococcaceae; g__; s__
TACGTAGGGAGCGAGCGTTGTCCGGAATTACTGGGTGTAAAGGGTGCGTAGGCGGCCTTGCAAGTCAGGCGTGAAAACCATGGGCTCAACCCGTGACTGCGTTTGAAACTGTGAGGCTTGAGTGAAGTAGAGGTAGGCGGAATTCCCGGT	0.502	0.5	k__Bacteria; p__Firmicutes; c__Clostridia; o__Clostridiales; f__Ruminococcaceae; g__Ruminococcus; s__
TACGTAGGGAGCGAGCGTTGTCCGGAATTACTGGGTGTAAAGGGTGCGTAGGCGGCCTTGCAAGTCAGGCGTGAAAACCATGGGCTCAACCCGTGGACTGCGTTTGAAACTGCGGGGCTTGAGTGAAGTAGAGGTAGGCGGAATTCCCGG	0.502	0.5	k__Bacteria; p__Firmicutes; c__Clostridia; o__Clostridiales; f__Ruminococcaceae; g__Ruminococcus; s__
TACGTAGGGAGCGAGCGTTGTCCGGAATTACTGGGTGTAAAGGGTGCGTAGGCGGCCTTGCAAGTCAGGCGTGAAAACCATGGGCTCAACCCGTGGACTGCGTTTGAAACTGTGAGGCCTGAGTGAAGTAGAGGTAGGCGGAATTCCCGG	0.502	0.5	k__Bacteria; p__Firmicutes; c__Clostridia; o__Clostridiales; f__Ruminococcaceae; g__Ruminococcus; s__
TACGTAGGGAGCGAGCGTTGTCCGGAATTACTGGGTGTAAAGGGTGCGTAGGCGGCCTTGCAAGTCAGGCGTGAAAACCATGGGCTCAACCCGTGGACTGCGTTTGAAACTGTGAGGCTTAAGTGAAGTAGAGGTAGGCGGAATTCCCGG	0.502	0.5	k__Bacteria; p__Firmicutes; c__Clostridia; o__Clostridiales; f__Ruminococcaceae; g__Ruminococcus; s__
TACGTAGGGAGCGAGCGTTGTCCGGAATTACTGGGTGTAAAGGGTGCGTAGGCGGCCTTGCAAGTCAGGCGTGAAAACCATGGGCTCAACCCGTGGACTGCGTTTGAAACTGTGAGGCTTGAGTGAAGTAGAAGTATGCGGAATGCGTGG	0.502	0.5	k__Bacteria; p__Firmicutes; c__Clostridia; o__Clostridiales; f__Ruminococcaceae; g__Ruminococcus; s__
TACGTAGGGAGCGAGCGTTGTCCGGAATTACTGGGTGTAAAGGGTGCGTAGGCGGCCTTGCAAGTCAGGCGTGAAAACCATGGGCTCAACCCGTGGACTGCGTTTGAAACTGTGAGGCTTGAGTGAAGTAGAGGAGAGTGGAATTCCTAG	0.502	0.5	k__Bacteria; p__Firmicutes; c__Clostridia; o__Clostridiales; f__Ruminococcaceae; g__Ruminococcus; s__
TACGTAGGGAGCGAGCGTTGTCCGGAATTACTGGGTGTAAAGGGTGCGTAGGCGGCCTTGCAAGTCAGGCGTGAAAACCATGGGCTCAACCCGTGGACTGCGTTTGAAACTGTGAGGCTTGAGTGAAGTAGAGGTAAGAGGAATTCCTAG	0.502	0.5	k__Bacteria; p__Firmicutes; c__Clostridia; o__Clostridiales; f__Ruminococcaceae; g__Ruminococcus; s__
TACGTAGGGAGCGAGCGTTGTCCGGAATTACTGGGTGTAAAGGGTGCGTAGGCGGCCTTGCAAGTCAGGCGTGAAAACCATGGGCTCAACCCGTGGACTGCGTTTGAAACTGTGAGGCTTGAGTGAAGTAGAGGTAGGCGGAATTCCCGG	0.598	0.616	k__Bacteria; p__Firmicutes; c__Clostridia; o__Clostridiales; f__Ruminococcaceae; g__Ruminococcus; s__
TACGTAGGGAGCGAGCGTTGTCCGGAATTACTGGGTGTAAAGGGTGCGTAGGCGGCCTTGCAAGTCAGGCGTGAAAACCATGGGCTCAACCCGTGGACTGCGTTTGAAGCTGTGAGGCTTGAGTGAAGTAGAGGTAGGCGGAATTCCCGG	0.502	0.5	k__Bacteria; p__Firmicutes; c__Clostridia; o__Clostridiales; f__Ruminococcaceae; g__Ruminococcus; s__
TACGTAGGGAGCGAGCGTTGTCCGGAATTACTGGGTGTAAAGGGTGCGTAGGCGGCCTTGCAAGTCAGGCGTGAAAACCTTGGGCTCAACCCGTGGACTGCGTTTGAAACTGTGAGGCTTGAGTGAAGTAGAGGTAGGCGGAATTCCCGG	0.502	0.5	k__Bacteria; p__Firmicutes; c__Clostridia; o__Clostridiales; f__Ruminococcaceae; g__Ruminococcus; s__
TACGTAGGGAGCGAGCGTTGTCCGGAATTACTGGGTGTAAAGGGTGCGTAGGCGGCCTTGCAAGTCAGGCGTGTAAACCATGGGCTCAACCCGTGGACTGCGTTTGAAACTGTGAGGCTTGAGTGAAGTAGAGGTAGGCGGAATTCCCGG	0.502	0.5	k__Bacteria; p__Firmicutes; c__Clostridia; o__Clostridiales; f__Ruminococcaceae; g__Ruminococcus; s__
TACGTAGGGAGCGAGCGTTGTCCGGAATTACTGGGTGTAAAGGGTGCGTAGGCGGGATGGCAAGTCAGATGTGAAATACCGGGGCTTAACCCCGGGGCTGCATTTGAAACTGTCGTTCTTGAGTGAAGTAGAGGCAGGCGGAATTCCTAG	0.502	0.5	k__Bacteria; p__Firmicutes; c__Clostridia; o__Clostridiales; f__Ruminococcaceae; g__Ruminococcus; s__
TACGTAGGGAGCGAGCGTTGTCCGGAATTACTGGGTGTAAAGGGTGCGTAGGTGGCCTTGCAAGTCAGGCGTGAAAACCATGGGCTCAACCCGTGGACTGCGTTTGAAACTGTGAGGCTTGAGTGAAGTAGAGGTAGGCGGAATTCCCGG	0.502	0.5	k__Bacteria; p__Firmicutes; c__Clostridia; o__Clostridiales; f__Ruminococcaceae; g__Ruminococcus; s__
TACGTAGGGAGCGAGCGTTGTCCGGAATTACTGGGTGTAAAGGGTTCGCAGGCGTGAGAGCAAGTCAGACGTGAAATTCCAGGGCTCAACCCTGGAACTGCGTTTGAAACTGTTCTTCTTGAGTGATGGAGAGGCAGGCGGAATTCCGTG	0.5	0.5	k__Bacteria; p__Firmicutes; c__Clostridia; o__Clostridiales; f__Ruminococcaceae; g__; s__
TACGTAGGGAGCGAGCGTTGTCCGGATTTACTGGGTGTAAAGGGAGCGTAGGCGGCGATGCAAGTCAGAAGTGAAAGCCCGGGGCTCAACTCCGGGACTGCTTTTGAAACTGTGTTGCTAGATTGCAGGAGAGGTAAGTGGAATTCCTAG	0.502	0.5	k__Bacteria; p__Firmicutes; c__Clostridia; o__Clostridiales; f__Lachnospiraceae; g__Coprococcus; s__
TACGTAGGGAGCGAGCGTTGTCCGGATTTACTGGGTGTAAAGGGCGTGCAGCCGGGAGTACAAGTCAGATGTGAAATCCCGCGGCTCAACCGCGGAACTGCATTTGAAACTGTATTTCTTGAGTACTGGAGAGGCAGACGGAATTCCTAG	0.502	0.5	k__Bacteria; p__Firmicutes; c__Clostridia; o__Clostridiales; f__Ruminococcaceae; g__Oscillospira; s__
TACGTAGGGAGCGAGCGTTGTCCGGATTTACTGGGTGTAAAGGGCGTGTAGGCGGAGCTGCAAGTCAGAAGTGAAATCCCCGGGCTCAACCCGGGAACTGCTTTTGAAACTGTAGCCCTTGAGTATCGGAGAGGCAGGCGGAATTCCTAG	0.5	0.518	k__Bacteria; p__Firmicutes; c__Clostridia; o__Clostridiales; f__Ruminococcaceae; g__; s__
TACGTAGGGAGCGAGCGTTGTCCGGATTTACTGGGTGTAAAGGGCGTGTAGGCGGAGCTGCAAGTCAGAAGTGAAATCTCCGGGCTCAACCCGGAAACTGCTTTTGAAACTGTAGCCCTTGAGTATCGGAGAGGCAGGCGGAATTCCTAG	0.5	0.501	k__Bacteria; p__Firmicutes; c__Clostridia; o__Clostridiales; f__Ruminococcaceae; g__; s__
TACGTAGGGAGCGAGCGTTGTCCGGATTTACTGGGTGTAAAGGGTGCGTAGGCGGCAATGCAAGTCAGGCGTGAAAGCTCGGGGCTTAACCCCGAAACTGCGCTTGAAACTGTGTTGCTTGAGTGAAGTAGAGGTAGGCGGAATTCCCGG	0.5	0.5	k__Bacteria; p__Firmicutes; c__Clostridia; o__Clostridiales; f__Ruminococcaceae; g__Ruminococcus; s__
TACGTAGGGAGCGAGCGTTGTCCGGATTTACTGGGTGTAAAGGGTGCGTAGGCGGCCCTGCAAGTCAGAAGTGAAATCCATGGGCTTAACCCGTGAACTGCTTTTGAAACTGCAGGACTTGAGTGGAGTAGAGGTAGGCGGAATTCCCGG	0.5	0.5	k__Bacteria; p__Firmicutes; c__Clostridia; o__Clostridiales; f__Ruminococcaceae; g__Ruminococcus; s__
TACGTAGGGAGCGAGCGTTGTCCGGATTTACTGGGTGTAAAGGGTGCGTAGGCGGCTATGCAAGTCAGTAGTGAAATCCATGGGCTTAACCCATGAACTGCTATTGAAACCGCACAGCTTGAGTGAAGTAGAGGTAGGCGGAATTCCCGG	0.502	0.5	k__Bacteria; p__Firmicutes; c__Clostridia; o__Clostridiales; f__Ruminococcaceae; g__Ruminococcus; s__
TACGTAGGGAGCGAGCGTTGTCCGGATTTACTGGGTGTAAAGGGTGCGTAGGCGGCTATGCAAGTCAGTAGTGAAATCCATGGGCTTAACCCATGAACTGCTATTGAAACTGCACAGCTTGAGTGAAGTAGAGGTAGGCGGAATTCCCGG	0.639	0.588	k__Bacteria; p__Firmicutes; c__Clostridia; o__Clostridiales; f__Ruminococcaceae; g__Ruminococcus; s__
TACGTAGGGAGCGAGCGTTGTCCGGATTTACTGGGTGTAAAGGGTGCGTAGGCGGCTATGCAAGTCAGTAGTGAAATCCATGGGCTTAACCCATGAGCTGCTATTGAAACTGCACAGCTTGAGTGAAGTAGAGGTAGGCGGAATTCCCGG	0.502	0.5	k__Bacteria; p__Firmicutes; c__Clostridia; o__Clostridiales; f__Ruminococcaceae; g__Ruminococcus; s__
TACGTAGGGAGCGAGCGTTGTCCGGATTTACTGGGTGTAAAGGGTGCGTAGGCGGCTGTGCAAGTCAGTAATGAAATCCATGGGCTTAACCCATGAACTGCTATTGAAACTGCACAGCTTGAGTGAAGTAGAGGTAGGCGGAATTCCCGG	0.502	0.5	k__Bacteria; p__Firmicutes; c__Clostridia; o__Clostridiales; f__Ruminococcaceae; g__Ruminococcus; s__
TACGTAGGGAGCGAGCGTTGTCCGGATTTACTGGGTGTAAAGGGTGCGTAGGCGGCTGTGCAAGTCAGTAGTGAAATCCATGGGCTTAACCCATGAACTGCTATTGAAACTGCACAGCTTGAGTGAAGTAGAGGTAGGCGGAATGCGTGG	0.502	0.5	k__Bacteria; p__Firmicutes; c__Clostridia; o__Clostridiales; f__Ruminococcaceae; g__Ruminococcus; s__
TACGTAGGGAGCGAGCGTTGTCCGGATTTACTGGGTGTAAAGGGTGCGTAGGCGGCTGTGCAAGTCAGTAGTGAAATCCATGGGCTTAACCCATGAACTGCTATTGAAACTGCACAGCTTGAGTGAAGTAGAGGTAGGCGGAATTCCCGG	0.596	0.5	k__Bacteria; p__Firmicutes; c__Clostridia; o__Clostridiales; f__Ruminococcaceae; g__Ruminococcus; s__
TACGTAGGGAGCGAGCGTTGTCCGGATTTACTGGGTGTAAAGGGTGCGTAGGCGGCTGTGCAAGTCAGTAGTGAAATCCATGGGCTTAACCCATGAACTGCTATTGAAGCTGCACAGCTTGAGTGAAGTAGAGGTAGGCGGAATTCCCGG	0.502	0.5	k__Bacteria; p__Firmicutes; c__Clostridia; o__Clostridiales; f__Ruminococcaceae; g__Ruminococcus; s__
TACGTAGGGAGCGAGCGTTGTCCGGATTTACTGGGTGTAAAGGGTGCGTAGGCGGCTTGGCAAGTCAGTAGTGAAATCCATGGGCTTAACCCATGAACTGCTATTGAAACTGTCGAGCCTGAGTGAAGTAGAGGTAGGCGGAATTCCCGG	0.502	0.5	k__Bacteria; p__Firmicutes; c__Clostridia; o__Clostridiales; f__Ruminococcaceae; g__Ruminococcus; s__
TACGTAGGGAGCGAGCGTTGTCCGGATTTACTGGGTGTAAAGGGTGCGTAGGCGGCTTGGCAAGTCAGTAGTGAAATCCATGGGCTTAACCCATGAACTGCTATTGAAACTGTCGAGCTTGAGTGAAGTAGAGGTAGGCGGAATTCCCAG	0.502	0.5	k__Bacteria; p__Firmicutes; c__Clostridia; o__Clostridiales; f__Ruminococcaceae; g__Ruminococcus; s__
TACGTAGGGAGCGAGCGTTGTCCGGATTTACTGGGTGTAAAGGGTGCGTAGGCGGCTTGGCAAGTCAGTAGTGAAATCCATGGGCTTAACCCATGAACTGCTATTGAAACTGTCGAGCTTGAGTGAAGTAGAGGTAGGCGGAATTCCCGG	0.57	0.5	k__Bacteria; p__Firmicutes; c__Clostridia; o__Clostridiales; f__Ruminococcaceae; g__Ruminococcus; s__
TACGTAGGGAGCGAGCGTTGTCCGGATTTACTGGGTGTAAAGGGTGCGTAGGCGGCTTGGCAAGTCAGTAGTGAAATCCATGGGCTTAACCCATGAACTGCTATTGAAACTGTCGAGCTTGAGTGAAGTAGAGGTAGGTGGAATTCCCGG	0.502	0.5	k__Bacteria; p__Firmicutes; c__Clostridia; o__Clostridiales; f__Ruminococcaceae; g__Ruminococcus; s__
TACGTAGGGAGCGAGCGTTGTCCGGATTTACTGGGTGTAAAGGGTGCGTAGGCGGCTTGGCAAGTCAGTAGTGAAATCCATGGGCTTAACCCCTGAACTGCTATTGAAACTGTCGAGCTTGAGTGAAGTAGAGGTAGGCGGAATTCCCGG	0.502	0.5	k__Bacteria; p__Firmicutes; c__Clostridia; o__Clostridiales; f__Ruminococcaceae; g__Ruminococcus; s__
TACGTAGGGAGCGAGCGTTGTCCGGATTTACTGGGTGTAAAGGGTGCGTAGGCGGCTTGGCAAGTCTGATGTGAAAGGTCGGGGCCCAACCCCGGGACTGCATTGGAAACTGTCCGGCTGGAGTACAGGAGAGGTAAGTGGAATTCCTAG	0.502	0.5	k__Bacteria; p__Firmicutes; c__Clostridia; o__Clostridiales; f__; g__; s__
TACGTAGGGAGCGAGCGTTGTCCGGATTTACTGGGTGTAAAGGGTGCGTAGGCGGGTAAGCAAGTCAGAAGTGAAATCCATGGGCTTAACCCATGAACTGCTTTTGAAACTGTTTACCTTGAGTGAAGTAGAGGTAGGCGGAATTCCCGG	0.502	0.5	k__Bacteria; p__Firmicutes; c__Clostridia; o__Clostridiales; f__Ruminococcaceae; g__Ruminococcus; s__
TACGTAGGGAGCGAGCGTTGTCCGGATTTACTGGGTGTAAAGGGTGCGTAGGCGGGTAAGCAAGTCAGAAGTGAAATCCATGGGCTTAACCCATGAACTGCTTTTGAAACTGTTTATCTTGAGTGAAGTAGAGGTAGGCGGAATTCCCGG	0.502	0.5	k__Bacteria; p__Firmicutes; c__Clostridia; o__Clostridiales; f__Ruminococcaceae; g__Ruminococcus; s__
TACGTAGGGAGCGAGCGTTGTCCGGATTTACTGGGTGTAGAGGGTGCGTAGGCGGCTGTGCAAGTCAGTAGTGAAATCCATGGGCTTAACCCATGAACTGCTATTGAAACTGCACAGCTTGAGTGAAGTAGAGGTAGGCGGAATTCCCGG	0.502	0.5	k__Bacteria; p__Firmicutes; c__Clostridia; o__Clostridiales; f__Ruminococcaceae; g__Ruminococcus; s__
TACGTAGGGAGCGAGCGTTGTCCGGGATTACTGGGTGTAAAGGGAGCGTTGGCGGGGATGCAAGTTGGGTGTCAAAACTACCGGCTCAACTGGTAGTCGCACTCAAAACTGCAGCTCTTGAGTGAAGTAGAGGCAGGCGGAATTCCTAGT	0.502	0.5	k__Bacteria; p__Firmicutes; c__Clostridia; o__Clostridiales; f__Ruminococcaceae; g__Ruminococcus; s__
TACGTAGGGAGCGAGTGTTGTCCGGAATTACTGGGCGTAAAGGGCGCGTAGGCGGGAACTTAAGTTAGATGTGAAAACTCCGGGCTTAACCTGGAGACTGCATTTAAAACTGGGTTTCTTGAGGGCAGGAGAGGAAAGTGGAATTCCTAG	0.502	0.5	k__Bacteria; p__Firmicutes; c__Clostridia; o__Clostridiales; f__Dehalobacteriaceae; g__Dehalobacterium; s__
TACGTAGGGAGCGAGTGTTGTCCGGATTTACTGGGTGTAAAGGGTGCGTAGGCGGCTTGGCAAGTCAGTAGTGAATCCATGGGCTTAACCCATGAACTGCTATTGAAACTGTCGAGCTTGAGTGAAGTAGAGGTAGGCGGAATTCCCGGT	0.502	0.5	k__Bacteria; p__Firmicutes; c__Clostridia; o__Clostridiales; f__Ruminococcaceae; g__Ruminococcus; s__
TACGTAGGGAGCGCGCGTTGTCCGGAATTACTGGGTGTAAAGGGAGCGTAGGCGGGGATGCAAGTTGGGTGTCAAAACTACCGGCTCAACTGGTAGTCGCACTCAAAACTGCAGCTCTTGAGTGAAGTAGAGGCAGGCGGAATTCCTGGT	0.502	0.5	k__Bacteria; p__Firmicutes; c__Clostridia; o__Clostridiales; f__Ruminococcaceae; g__Ruminococcus; s__
TACGTAGGGAGCTAGCGTTATCCGGATTTACTGGGTGTAAAGGGCGCGTAGGCGGGATGGCAAGTCAGATGTGAAATCCAGGGGCTCAACCCCCGAACTGCATTTGAAACTGTCGTTCTTGAGTACTGGAGAGGTTGACGGAATTCCTAG	0.502	0.5	k__Bacteria; p__Firmicutes; c__Clostridia; o__Clostridiales; f__Ruminococcaceae; g__; s__
TACGTAGGGAGTAAGCGTTGTCCGGATTTACTGGGTGTAAAGGGTGCGTAGGCGGGAACGCAAGTCAGGCGTGAAATACCGGGGCTCAACTCCGGGGCTGCGCTTGAAACTGTGTTTCTTGAGTGAAGTAGAGGTTGGCGGAATTCCGAG	0.502	0.5	k__Bacteria; p__Firmicutes; c__Clostridia; o__Clostridiales; f__Ruminococcaceae; g__; s__
TACGTAGGGCGCAAGCGTTATCCGGAATTATTGGGCGTAAAGAGCTCGTAGGCGGTTTGTCGCGTCTATCGTGGAAGTCCGAGGCTCAACCTCGGATCTGCGGTGGGTACGGGCAGACTAGAGTGATGTAGGGGAGACTGGAATTCCTGG	0.5	0.506	k__Bacteria; p__Actinobacteria; c__Actinobacteria; o__Actinomycetales; f__Micrococcaceae; g__Arthrobacter
TACGTAGGGCGCAAGCGTTATCCGGAATTATTGGGCGTAAAGAGCTCGTAGGCGGTTTGTCGCGTCTGCCGTGAAAGTCCGGGGCTCAACCCCGGATCTGCGGTGGGTACGGGCAGACTAGAGTGATGTAGGGGAGACTGGAATTCCTGG	0.5	0.5	k__Bacteria; p__Actinobacteria; c__Actinobacteria; o__Actinomycetales; f__Micrococcaceae; g__Arthrobacter; s__psychrolactophilus
TACGTAGGGCGCAAGCGTTATCCGGATTTACTGGGTGTAAAGGGCGTGTAGGCGGGCCTGCAAGTCAGAAGTGAAATCTGGGGGCTTAACCCCCAAACTGCTTTTGAAACTGTGGGTCTTGAGTGATGGAGAGGCAGGCGGAATTCCCAG	0.502	0.5	k__Bacteria; p__Firmicutes; c__Clostridia; o__Clostridiales; f__Ruminococcaceae
TACGTAGGGCGCAAGCGTTATCCGGATTTATTGGGCGTAAAGAGCTCGTAGGCAGTTTGTCGCGTCTGCCGTGAAAGTCCGAGGCTCAACCTCGGATCTGCGGTGGGTACGGGCAGACTAGAGTGATGTAGGGGAGACTGGAATTCCTGG	0.5	0.5	k__Bacteria; p__Actinobacteria; c__Actinobacteria; o__Actinomycetales; f__Micrococcaceae; g__Arthrobacter
TACGTAGGGCGCAAGCGTTGTCCGGAATTATTGGGCGTAAAGAGCTCGTAGGCGGCTTGTCACGTCGGGTGTGAAAGCCCGGGGCTTAACCCCGGGTCTGCATCCGATACGGGCAGGCTAGAGTGTGGTAGGGGAGATCGGAATTCCTGG	0.504	0.5	k__Bacteria; p__Actinobacteria; c__Actinobacteria; o__Actinomycetales; f__Streptomycetaceae; g__Streptomyces
TACGTAGGGCGCAAGCGTTGTCCGGAATTATTGGGCGTAAAGAGCTCGTAGGCGGTCTGTCGCGTCTGCTGTGAAAACTCGAGGCTCAACCTCGGGCTTGCAGTGGGTACGGGCAGACTAGAGTGCGGTAGGGGAGACTGGAATTCCTGG	0.5	0.5	k__Bacteria; p__Actinobacteria; c__Actinobacteria; o__Actinomycetales; f__Cellulomonadaceae
TACGTAGGGCGCAAGCGTTGTCCGGAATTGTTGGGCGTAAAGAGCTCGTAGGCGGCTTGTCACGTCGGGTGTGAAAGCCCGGGGCTTAACCCCGGGTCTGCATCCGATACGGGCAGGCTAGAGTGTGGTAGGGGAGATCGGAATTCCTGG	0.502	0.5	k__Bacteria; p__Actinobacteria; c__Actinobacteria; o__Actinomycetales; f__Streptomycetaceae; g__Streptomyces
TACGTAGGGCGCAAGCGTTGTCGGGAATTATTGGGCGTAAAGAGCTCGTAGGCGGTTTGTCGCGTCTGCTGTGAAAGCCCGGGGCTTAACCCCGGGTGTGCAGTGGGTACGGGCAGACTAGAGTGCAGTAGGGGAGACTGGAATTCCTGG	0.5	0.5	k__Bacteria; p__Actinobacteria; c__Actinobacteria; o__Actinomycetales; f__Micrococcaceae; g__Kocuria
TACGTAGGGCGCGAGCGTCGTCCGGAATTACTGGGTGTAAAGGGAGCGTAGGCGGGCTTGTAAGTTGAATGTCTAATCCACCGGCTCAACCGGTGATCGCGTTCAAAACTGCAGGTCTTGAGTGAAGTAGAGGCAGGCGGAATTCCTAGT	0.502	0.5	k__Bacteria; p__Firmicutes; c__Clostridia; o__Clostridiales; f__Ruminococcaceae
TACGTAGGGCGCGAGCGTTGTCCGGAATTACTGGGTGTAAAGGGAGCGTAGGCGGGATTGCAAGTTGGATGTGAAAACTGCGGGCTCAACCCGGAGAGTGTATTCAAAACTGCGATTCTTGAGTGAAGTAGAGGCAAGCGGAATTCCTAG	0.502	0.5	k__Bacteria; p__Firmicutes; c__Clostridia; o__Clostridiales; f__Ruminococcaceae; g__; s__
TACGTAGGGCGCGAGCGTTGTCCGGAATTACTGGGTGTAAAGGGAGCGTAGGCGGGCGAGAAAGTTGAATGTTAAATCTACCGGCTTAACTGGTAGCTGCGTTCAAAACTTCTTGTCTTGAGTGAAGTAGAGGCAGGCGGAATTCCTAGT	0.5	0.5	k__Bacteria; p__Firmicutes; c__Clostridia; o__Clostridiales; f__Ruminococcaceae; g__Clostridium; s__methylpentosum
TACGTAGGGCGCGAGCGTTGTCCGGAATTACTGGGTGTAAAGGGTGCGTAGGCGGCCTTGCAAGTCAGGCGTGAAAACCATGGGCTCAACCCGTGGACTGCGTTTGAAACTGTGAGGCTTGAGTGAAGTAGAGGTAGGCGGAATTCCCGG	0.502	0.5	k__Bacteria; p__Firmicutes; c__Clostridia; o__Clostridiales; f__Ruminococcaceae; g__Ruminococcus; s__
TACGTAGGGCGCGAGCGTTGTCCGGAATTATTGGGCGTAAAGAGCTTGTAGGCGGTTGGTCGCGTCTGCTGTGAAAGGCTGGGGCTTAACCCTGGTTTTGCAGTGGGTACGGGCTAACTAGAGTGCAGTAGGGGAGACTGGAATTCCTGG	0.5	0.5	k__Bacteria; p__Actinobacteria; c__Actinobacteria; o__Actinomycetales; f__Micrococcaceae; g__Rothia; s__dentocariosa
TACGTAGGGCGCGAGCGTTGTCCGGAATTATTGGGCGTAAAGAGCTTGTAGGCGGTTTGCCGCGTCTGCTGTGAAAGGCCGGAGCTTAACTCTGTGTATTGCAGTGGGTACGGGCAGACTAGAGTGCAGTAGGGGAGACTGGAATTCCTG	0.5	0.506	k__Bacteria; p__Actinobacteria; c__Actinobacteria; o__Actinomycetales; f__Micrococcaceae; g__Rothia
TACGTAGGGGACGAGCGTTATCCGGATTTACTGGGTGTAAAGGGAGCGTAGACGGCGTCGCAAGTCTGAAGTGAAAGCCCGTGGCTCAACCGCGGAACCGCTTTGGAAACTGCGAGGCCGGAGTGCTGGAGAGGTAAGCGGAATTCCTGG	0.502	0.5	k__Bacteria; p__Firmicutes; c__Clostridia; o__Clostridiales; f__Lachnospiraceae; g__; s__
TACGTAGGGGCAAGCGTTATCCGGAATTACTGGGTGTAAAGGGAGAGTAGGCGGCAAGGTAAGCGATATGTGAAAGCCTTAGGCTTAACCAAAGGATTGCATAACGAACTATCTAGCTAGAGTACAGGAGAGGAAAGCGGAATTCCTAGT	0.502	0.5	k__Bacteria; p__Firmicutes; c__Clostridia; o__Clostridiales; f__; g__; s__
TACGTAGGGGCAAGCGTTATCCGGATTTACTGGGTGTAAAGGGAGCGTAGACGGCTGTGCAAGTCTGGAGTGAAAGGCATGGGCTCAACCTGTGGACTGCTTTGGAAACTGTGCGGCTTGAGTGTCGGAGAGGCAAGTGGAATTCCTAGT	0.502	0.5	k__Bacteria; p__Firmicutes; c__Clostridia; o__Clostridiales; f__Lachnospiraceae; g__Dorea; s__
TACGTAGGGGGAAGCGTTATCCGGATTTACTGGGTGTAAAGGGAGCGTAGACGGATAAGCAAGTCTGATGTGAAAATCCGGGGCCCAACCCCGGAATTGCATTGGAAACTGCATATCTAGAGTGTCGGAGAGGCAGGCGGAATTCCTAGT	0.502	0.5	k__Bacteria; p__Firmicutes; c__Clostridia; o__Clostridiales; f__Lachnospiraceae
TACGTAGGGGGCAAACGTTATCCGGATTTACTGGGTGTAAAGGGAGCGTAGACGGCGGTGCAAGCCAGATGTGAAAGCCCGGGGCTCAACCCCGGGGCTGCATTGGAAACTGGCAGGCTGGAGTGCCGGAGAGGCAGGCGGAATTCCTAG	0.502	0.5	k__Bacteria; p__Firmicutes; c__Clostridia; o__Clostridiales; f__Lachnospiraceae
TACGTAGGGGGCAAACGTTATCCGGATTTACTGGGTGTAAAGGGAGCGTAGACGGTAATGTAAGTCTGATGTGAAAGCCCGGGGCTCAACTCCGGGACTGCTTTTGAAACTGTTGAACTAGATTGCAGGAGAGGTAAGTGGAATTCCTAG	0.502	0.5	k__Bacteria; p__Firmicutes; c__Clostridia; o__Clostridiales; f__Lachnospiraceae; g__Coprococcus; s__
TACGTAGGGGGCAAACGTTATCCGGATTTACTGGGTGTAAAGGGGGCGCAGACGGCGATGCAAGCCAGGAGTGAAAGCCCGGGGCCCAACCCCCGGACTGCTTTGGAAACTGTATGGCTGGAGTGCAGGAGAGGTAAGTGGAATTCCTAG	0.502	0.5	k__Bacteria; p__Firmicutes; c__Clostridia; o__Clostridiales
TACGTAGGGGGCAAGCATTATCCGGATTTACTGGGTGTAAAGGGGGCGCAGACGGCCATGGCAAGCCCGGTGTGAAAGGCAGGGGCATAACCCCTGGACTGCACTGGGAACTGTCAGGCTGGAGTGCCGGAGGGGTAAGCGGAATTCCTG	0.502	0.5	k__Bacteria; p__Firmicutes; c__Clostridia; o__Clostridiales
TACGTAGGGGGCAAGCGCTATCCGGATTTACTGGGTGTAAAGGGAGCGTAGACGGCGGTGCAAGCCAGATGTGAAAGCCCGGGGCTCAACCCCGGGACTGCATTTGGAACTGTGCTGCTAGAGTGTCGGAGAGGCAGGCGGAATTCCTAG	0.502	0.5	k__Bacteria; p__Firmicutes; c__Clostridia; o__Clostridiales; f__Lachnospiraceae; g__[Ruminococcus]; s__gnavus
TACGTAGGGGGCAAGCGCTATCCGGATTTACTGGGTGTGAAGGGAGCGTAGACGGCAATACAAGTCGGAAGTGAAATACCCGGGCTCAACCTGGGAACTGCTTTGGAAACTGTATGGCTGGAGTGCTGGAGAGGTAAGCGGAACTCCTAG	0.502	0.5	k__Bacteria; p__Firmicutes; c__Clostridia; o__Clostridiales; f__Lachnospiraceae; g__; s__
TACGTAGGGGGCAAGCGTTAACCGGATTTACTGGGTGTAAAGGGCGTGTAGGCGGGAGAGCAAGTCAGATGTGAAAACTACAGGCTTAACCTGTAGCCTGCATTTGAAACTGTTTTTCTTGAGTGATGGAGAGGCAGGCGGAATTCCTAG	0.502	0.5	k__Bacteria; p__Firmicutes; c__Clostridia; o__Clostridiales; f__Ruminococcaceae; g__Oscillospira; s__
TACGTAGGGGGCAAGCGTTACCCGGATTTACTGGGTGTAAAGGGAGCGTAGACGGCGATGCAAGTCAGAAGTGAAATCCATGGGCTTAACCCGTGAACTGCTTTTGAAACTGTAGGGCTTGAGTGAAGTAGAGGCAGGCGGAATTCCCGG	0.502	0.5	k__Bacteria; p__Firmicutes; c__Clostridia; o__Clostridiales; f__Ruminococcaceae; g__Ruminococcus; s__
TACGTAGGGGGCAAGCGTTACCCGGATTTACTGGGTGTAAAGGGAGCGTAGACGGCTGTGCAAGTCTGAAGTGAAAGGCATGGGCTCAACCTGTGGACTGCCTTGGAAACTGTGCAGCTAGAGTGTCGGAGAGGTAAGTGGAATTCCTAG	0.502	0.5	k__Bacteria; p__Firmicutes; c__Clostridia; o__Clostridiales; f__Lachnospiraceae; g__Dorea; s__formicigenerans
TACGTAGGGGGCAAGCGTTATCAGGAATTACTGGGTGTAAAGGGTGAGTAGGCGGCATGGTAAGCCAGATGTGAAAGCCTTGGGCTTAACCCGAGGATTGCATTTGGAACTATCAAGCTAGAGTACAGGAGAGGAAAGCGGAATTCCTAG	0.502	0.5	k__Bacteria; p__Firmicutes; c__Clostridia; o__Clostridiales; f__; g__; s__
TACGTAGGGGGCAAGCGTTATCCAGATTTACTGGGTGTAAAGGGAGCGTAGACGGCAGTGCAAGTCTGAAGTGAAAGGCAAGGGCTCAACCCTTGGACTACTTTGGAAACTGTGCTGCTGGAGTGTCGGAGAGGCAGGCGGAATTCCTAG	0.502	0.5	k__Bacteria; p__Firmicutes; c__Clostridia; o__Clostridiales; f__Lachnospiraceae
TACGTAGGGGGCAAGCGTTATCCAGATTTACTGGGTGTAAAGGGAGCGTAGACGGCGATGCAAGTCTGGAGTGAAAACCCGGGGCTCAACCCCGGGACTGCTTTGGAAACTGTGTTGCTAGAGTGCAGGAGAGGTAAGTGGAATTCCTAG	0.5	0.5	k__Bacteria; p__Firmicutes; c__Clostridia; o__Clostridiales; f__Lachnospiraceae; g__Clostridium
TACGTAGGGGGCAAGCGTTATCCAGATTTACTGGGTGTAAAGGGAGCGTAGACGGTGGTGCAAGTCAGAAGTGAAAGCCCGGGGCTCAACCCCGGGACTGCATTGGAAACTGTTTTTCTAGAGTGTCGGAGAGGCAAGTGGAATTCCTAG	0.502	0.5	k__Bacteria; p__Firmicutes; c__Clostridia; o__Clostridiales; f__Lachnospiraceae
TACGTAGGGGGCAAGCGTTATCCGGAATCACTGGGCGTAAAGGGTGCGTAGGCGGCCAATAAAGTCTAGGGTGAAAGGCTACGGCTCAACCGTAGTAAGCCTTGGAAACTTATTGGCTTGAGTGCAGGAGAGGAGAGTGGAATTCCTAGT	0.5	0.5	k__Bacteria; p__Firmicutes; c__Clostridia; o__Clostridiales; f__Clostridiaceae; g__Natronincola_Anaerovirgula; s__
TACGTAGGGGGCAAGCGTTATCCGGAATCACTGGGCGTAAAGGGTGCGTAGGTGGCTTATCAAGCCAGGGGTGAAAGGCATTGGCTCAACCAATGTAAGCCTTTGGAACTGATAGGCTTGAGTGCAGGAGAGGTAAGTGGAATTCCTAGT	0.5	0.5	k__Bacteria; p__Firmicutes; c__Clostridia; o__Clostridiales; f__[Acidaminobacteraceae]; g__Fusibacter; s__
TACGTAGGGGGCAAGCGTTATCCGGAATCACTGGGTGTAAAGGGAGCGTAGACGGCTGAGCAAGCCTGAAGTGAAAGGCGGGGGCCCAACCCCCGGACTGCTTTGGGAACTGTACGGCTGGAGTGCAGGAGAGGTAAGTGGAATTCCTAG	0.591	0.512	k__Bacteria; p__Firmicutes; c__Clostridia; o__Clostridiales; f__; g__; s__
TACGTAGGGGGCAAGCGTTATCCGGAATCACTGGGTGTAAAGGGAGCGTAGACGGCTGAGCAAGCCTGAAGTGAAAGGCGGGGGCCCAACCCCCGGACTGCTTTGGGAACTGTACGGCTGGAGTGCAGGAGAGGTAAGTGGAGTTCCTAG	0.502	0.5	k__Bacteria; p__Firmicutes; c__Clostridia; o__Clostridiales; f__; g__; s__
TACGTAGGGGGCAAGCGTTATCCGGAATCACTGGGTGTAAAGGGAGCGTAGACGGCTGAGCAAGCCTGAAGTGAAAGGCGGGGGCTCAATCCCCGGACTGCTTTGGAAACTGTTTGACTGGAGTGCAGGAGAGGTAAGTGGAATTCCTAG	0.502	0.5	k__Bacteria; p__Firmicutes; c__Clostridia; o__Clostridiales
TACGTAGGGGGCAAGCGTTATCCGGAATCACTGGGTGTAAAGGGAGCGTAGACGGCTGAGCAAGCCTGAAGTGAAAGGCGGGTGCCCAACCCCCGGACTGCTTTGGGAACTGTACGGCTGGAGTGCAGGAGAGGTAAGTGGAATTCCTAG	0.502	0.5	k__Bacteria; p__Firmicutes; c__Clostridia; o__Clostridiales; f__; g__; s__
TACGTAGGGGGCAAGCGTTATCCGGAATCACTGGGTGTAAAGGGAGCGTAGACGGCTGGGCAAGCCTGAAGTGAAAGGCGGGGGCCCAACCCCCGGACTGCTTTGGGAACTGTACGGCTGGAGTGCAGGAGAGGTAAGTGGAATTCCTAG	0.502	0.5	k__Bacteria; p__Firmicutes; c__Clostridia; o__Clostridiales; f__; g__; s__
TACGTAGGGGGCAAGCGTTATCCGGAATCACTGGGTGTAAAGGGAGCGTAGACGGCTGTGCAAGCCTGAAGTGAAAGGCGGGGGCCCAACCCCCGGACTGCTTTGGGAACTGTACGGCTGGAGTGCAGGAGAGGTAAGTGGAATTCCTAG	0.5	0.523	k__Bacteria; p__Firmicutes; c__Clostridia; o__Clostridiales; f__; g__; s__
TACGTAGGGGGCAAGCGTTATCCGGAATCACTGGGTGTAAAGGGAGCGTAGACGGCTGTGCAAGCCTGAAGTGAAAGGCGGGGGCCCAACCCCCGGACTGCTTTGGGAACTGTGCGGCTGGAGTGCAGGAGGGGTAAGCGGAATTCCTAG	0.5	0.5	k__Bacteria; p__Firmicutes; c__Clostridia; o__Clostridiales; f__; g__; s__
TACGTAGGGGGCAAGCGTTATCCGGAATCACTGGGTGTAAAGGGAGCGTAGACGGCTGTGCAAGCCTGAAGTGAAAGGCGGGGGCCCAACCCCTGGACTGCTTTGGGAACTGTACGGCTGGAGTGCAGGAGAGGTAAGTGGAATTCCTAG	0.517	0.547	k__Bacteria; p__Firmicutes; c__Clostridia; o__Clostridiales; f__; g__; s__
TACGTAGGGGGCAAGCGTTATCCGGAATCATAGGGCGTAAAGCGCGTGTAGGCGGTTCAGTAAGTCCGCTCTGAAAGCCCAAGGCTCAACCTTGGGAGGCGGGTGGATACTGTTGGACTAGAGTCCGGAAGAGGAGATTGGAATTCCTGG	0.5	0.5	k__Bacteria; p__Actinobacteria; c__Thermoleophilia; o__Solirubrobacterales; f__Patulibacteraceae; g__; s__
TACGTAGGGGGCAAGCGTTATCCGGAATCATTGGGCGTAAAGCGCGTGTAGGCGGTTCAGTAAGTCCGCTCTGAAAGCCCAAGGCTCAACCTTGGGAGGCGGGTGGATACTGTTGGACTAGAGTCCGGAAGAGGAGATTGGAATTCCTGG	0.5	0.5	k__Bacteria; p__Actinobacteria; c__Thermoleophilia; o__Solirubrobacterales; f__Patulibacteraceae; g__; s__
TACGTAGGGGGCAAGCGTTATCCGGAATGATTGGGCGTAAAGGGCGCGCAGGCGGAACCATAAGTCTGAAGTAAAAGCCATCGGCTCAACCGATGTAAGCTTTGGAAACTGTGGATCTGGAGTGCAGGAGAGGACAGTGGAATTCCATGT	0.502	0.5	k__Bacteria; p__Firmicutes; c__Erysipelotrichi; o__Erysipelotrichales; f__Erysipelotrichaceae; g__; s__
TACGTAGGGGGCAAGCGTTATCCGGAATGATTGGGCGTAAAGGGTGCGCAGGCGGCGCATTAAGTTTGAAGTAAAAGGTAGCGGCTCAACCGCTGCAAGCTTCGAAAACTGGTGTGCTGGAGTGCAGGAGAGGGCAGTGGAATTCCATGT	0.502	0.5	k__Bacteria; p__Firmicutes; c__Erysipelotrichi; o__Erysipelotrichales; f__Erysipelotrichaceae; g__; s__
TACGTAGGGGGCAAGCGTTATCCGGAATTACCGGGTGTAAAGGGTGAGTAGGCGGCATGGTAAGCCAGATGTGAAAGCCTTGGGCTTAACCCGAGGATTGCATTTGGAACTATCAAGCTAGAGTACAGGAGAGGAAAGCGGAATTCCTAG	0.502	0.5	k__Bacteria; p__Firmicutes; c__Clostridia; o__Clostridiales; f__; g__; s__
TACGTAGGGGGCAAGCGTTATCCGGAATTACTAGGTGTAAAGGGAGCGTAGGCGGTGATGCAAGTCAGATGTGAAAACCCGGGGCTCAACCCCGGGAGTGCATTTGAAACTGTGTGACTGGAGTGCAGGAGAGGCAAGTGGAATTCCTAG	0.502	0.5	k__Bacteria; p__Firmicutes; c__Clostridia; o__Clostridiales; f__Lachnospiraceae; g__Coprococcus; s__
TACGTAGGGGGCAAGCGTTATCCGGAATTACTGGGCGTAAAGGGAGCGTAGGTGGCATGGCAAGCCAGAAGTGAAAACCCGGGGCTTAACCCCGCGGATTGCTTTTGGAACTGTCAGGCTGGAGTGCAGGAGGGGCAGGCGGAATTCCTG	0.502	0.5	k__Bacteria; p__Firmicutes; c__Clostridia; o__Clostridiales; f__; g__; s__
TACGTAGGGGGCAAGCGTTATCCGGAATTACTGGGCGTAAAGGGTGCGTAGGCGGTTTATCAAGTCAGGGGTGAAAGGCTACGGCTCAACCGTAGTGAGCCTCTGAAACTGGTGAACTTGAGTGTAGGAGAGGAAAGTGGAATTCCCAGT	0.5	0.5	k__Bacteria; p__Firmicutes; c__Clostridia; o__Clostridiales; f__Peptostreptococcaceae; g__Clostridium; s__sticklandii
TACGTAGGGGGCAAGCGTTATCCGGAATTACTGGGTGTAAAAGGTGCGTAGGTGGTATGGCAAGTCAGAAGCGAAAACCCAGGGCTTAACTCTGGGACTGCTTTTGAAACTGTCAGACTGGAGTGCAGGAGAGGTAAGCGGAATTCCTAG	0.502	0.5	k__Bacteria; p__Firmicutes; c__Clostridia; o__Clostridiales; f__Lachnospiraceae; g__Coprococcus; s__
TACGTAGGGGGCAAGCGTTATCCGGAATTACTGGGTGTAAAGGGAACGTAGGCGGTGATGCAAGTCAGATGTGAAAACCCGGGGCTCAACCCCGGGAGTGCATTTGAAACTGTGTGACTGGAGTGCAGGAGAGGCAAGTGGAATTCCTAG	0.502	0.5	k__Bacteria; p__Firmicutes; c__Clostridia; o__Clostridiales; f__Lachnospiraceae; g__Coprococcus; s__
TACGTAGGGGGCAAGCGTTATCCGGAATTACTGGGTGTAAAGGGAGAGTAGGCGACAAGGTAAGCGATATGTGAAAGCCTTAAGCTTAACTTAAGGATGGCATAACGAACTATCTAGCTAGAGTACAGGAGAGGAAAGCGGAATTCCTAG	0.502	0.5	k__Bacteria; p__Firmicutes; c__Clostridia; o__Clostridiales; f__; g__; s__
TACGTAGGGGGCAAGCGTTATCCGGAATTACTGGGTGTAAAGGGAGAGTAGGCGGCAAGGTAAGCGATATGTGAAAGCCTTAAGCTTAACTTAAGGATGGCATAACGAACTATCTAGCTAGAGTACAGGAGAGGAAAGCGGAATTCCTAG	0.54	0.503	k__Bacteria; p__Firmicutes; c__Clostridia; o__Clostridiales; f__; g__; s__
TACGTAGGGGGCAAGCGTTATCCGGAATTACTGGGTGTAAAGGGAGAGTAGGCGGCAAGGTAAGCGATATGTGAAAGCCTTAAGCTTAACTTAAGGATGGCATAGCGAACTATCTAGCTAGAGTACAGGAGAGGAAAGCGGAATTCCTAG	0.5	0.506	k__Bacteria; p__Firmicutes; c__Clostridia; o__Clostridiales; f__; g__; s__
TACGTAGGGGGCAAGCGTTATCCGGAATTACTGGGTGTAAAGGGAGAGTAGGCGGCAAGGTAAGCGATATGTGAAAGCCTTAGGCTTAACCAAAGGATTGCATAACGAACTATCTAGCTAGAGTACAGGAGAGGAAAGCGGAATTCCTAG	0.528	0.508	k__Bacteria; p__Firmicutes; c__Clostridia; o__Clostridiales; f__; g__; s__
TACGTAGGGGGCAAGCGTTATCCGGAATTACTGGGTGTAAAGGGAGAGTAGGCGGCAAGGTAAGCGATATGTGAAAGCCTTAGGCTTAACCAAAGGATTGTATAACGAACTATCTAGCTAGAGTACAGGAGAGGAAAGCGGAATTCCTAG	0.5	0.5	k__Bacteria; p__Firmicutes; c__Clostridia; o__Clostridiales; f__; g__; s__
TACGTAGGGGGCAAGCGTTATCCGGAATTACTGGGTGTAAAGGGAGAGTAGGCGGCAAGGTAAGCGATATGTGAAAGCCTTAGGCTTAACCTGAGGATTGCATAACGAACTATCTAGCTAGAGTACAGGAGAGGAAAGCGGAATTCCTAG	0.578	0.5	k__Bacteria; p__Firmicutes; c__Clostridia; o__Clostridiales; f__; g__; s__
TACGTAGGGGGCAAGCGTTATCCGGAATTACTGGGTGTAAAGGGAGCGTAGACGGAATAGCAAGTCTGATGTGAAAACCCGGGGCTCAACTCCGGGAGTGCATTGGAAACTGTTGATCTAGAGTGTCGGAGAGGCAAGCGGAATTCCTAG	0.502	0.5	k__Bacteria; p__Firmicutes; c__Clostridia; o__Clostridiales; f__Lachnospiraceae; g__; s__
TACGTAGGGGGCAAGCGTTATCCGGAATTACTGGGTGTAAAGGGAGCGTAGACGGATGTGCAAGTCTGATGTGAAAGGCGGGGGCTCAACCCCTGGACTGCATTGGAAACTGTAAATCTTGAGTGCCGGAGAGGTAAGCGGAATTCCTAG	0.502	0.5	k__Bacteria; p__Firmicutes; c__Clostridia; o__Clostridiales; f__Lachnospiraceae
TACGTAGGGGGCAAGCGTTATCCGGAATTACTGGGTGTAAAGGGAGCGTAGACGGCAATGCAAGTCCGGAGTGGAATGCGGCAGCTCAACTGCCGAACTGCTCTGGAAACTGTATGGCTTGAGTGCAGGAGGGGTAAGCGGAATTCCTGG	0.5	0.5	k__Bacteria; p__Firmicutes; c__Clostridia; o__Clostridiales; f__; g__; s__
TACGTAGGGGGCAAGCGTTATCCGGAATTACTGGGTGTAAAGGGAGCGTAGACGGCTGTGCAAGTCTGGAGTGAAAGGCGGGGGCCCAACCCCCGGACTGCTCTGGAAACTGTATGGCTGGAGTGCAGGAGAGGTAAGCGGAATTCCTAG	0.503	0.5	k__Bacteria; p__Firmicutes; c__Clostridia; o__Clostridiales; f__; g__; s__
TACGTAGGGGGCAAGCGTTATCCGGAATTACTGGGTGTAAAGGGAGCGTAGACGGCTTGGCAAGCCAGATGTGAAAGGCTGGGACTCAACCCCAGGACTGCATTTGGAACTGTCATGCTAGAGTGTCGGAGAGGCAGGCGGAATTCCTAG	0.502	0.5	k__Bacteria; p__Firmicutes; c__Clostridia; o__Clostridiales; f__Lachnospiraceae; g__[Ruminococcus]; s__gnavus
TACGTAGGGGGCAAGCGTTATCCGGAATTACTGGGTGTAAAGGGAGCGTAGACGGTAATGCAAGTCTGAAGTGAAAGGCGGGGGCCCAACCCCCGGACTGCTCTGGAAACTGTGTAACTGGAGTGCAGGAGAGGCAGGCGGAATTCCTAG	0.502	0.5	k__Bacteria; p__Firmicutes; c__Clostridia; o__Clostridiales; f__; g__; s__
TACGTAGGGGGCAAGCGTTATCCGGAATTACTGGGTGTAAAGGGAGCGTAGACGGTAATGCAAGTCTGGAGTGAAAGGCGGGGGCCCAACCCCCGGACTGCTCTGGAAACTGTGTAACTGGAGTGCAGGAGAGGCAGGCGGAATTCCTAG	0.508	0.5	k__Bacteria; p__Firmicutes; c__Clostridia; o__Clostridiales; f__; g__; s__
TACGTAGGGGGCAAGCGTTATCCGGAATTACTGGGTGTAAAGGGAGCGTAGACGGTGATGCAAGTCTAGAGTGAAAGGCGGGGGCCCAACCCCCGGACTGCTCTGGAAACTGCGTAACTTGAGTGCAGGAGAGGTAAGCGGAAATCCTAG	0.502	0.5	k__Bacteria; p__Firmicutes; c__Clostridia; o__Clostridiales; f__; g__; s__
TACGTAGGGGGCAAGCGTTATCCGGAATTACTGGGTGTAAAGGGAGCGTAGACGGTGATGCAAGTCTGGAGTGAAAGGCGCGGGCTCAACCCGCGGACGGCACATGATACTGCGAGACTAGAGTAATGGAGGGGGAACCGCAATTCTCGG	0.502	0.5	k__Bacteria; p__Firmicutes; c__Clostridia; o__Clostridiales; f__Lachnospiraceae
TACGTAGGGGGCAAGCGTTATCCGGAATTACTGGGTGTAAAGGGAGCGTAGACGGTGATGCAAGTCTGGAGTGAAAGGCGGGGGCCCAACCCCCGGACTGCCCTTGGAACTGTGCGGCTAGAGTGCGGGAGGGGCAGGCGGAATTCCTGG	0.502	0.5	k__Bacteria; p__Firmicutes; c__Clostridia; o__Clostridiales; f__; g__; s__
TACGTAGGGGGCAAGCGTTATCCGGAATTACTGGGTGTAAAGGGAGCGTAGACGGTGATGCAAGTCTGGAGTGAAAGGCGGGGGCCCAACCCCCGGACTGCTCTGGAAACTGTGTAACTTGAGTGCAGGAGAGGTAAGCGGAATTCCTAG	0.754	0.5	k__Bacteria; p__Firmicutes; c__Clostridia; o__Clostridiales; f__; g__; s__
TACGTAGGGGGCAAGCGTTATCCGGAATTACTGGGTGTAAAGGGAGCGTAGACGGTGATGTAAGTCTGGAGTGAAAGGCGGGGGCCCAACCCCCGGACTGCTCTGGAAACTATGTGACTGGAGTGCAGGAGAGGTGAGCGGAATTCCTAG	0.5	0.5	k__Bacteria; p__Firmicutes; c__Clostridia; o__Clostridiales; f__; g__; s__
TACGTAGGGGGCAAGCGTTATCCGGAATTACTGGGTGTAAAGGGAGCGTAGACGGTTAAGTAAGTCTAGAGTGAAAGGCCGGGGCCCAACCCCGGGACTGCTCTGGAAACTATTTAACTTGAGTGCAGGAGAGGTAAGCGGAATTCCTAG	0.502	0.5	k__Bacteria; p__Firmicutes; c__Clostridia; o__Clostridiales; f__; g__; s__
TACGTAGGGGGCAAGCGTTATCCGGAATTACTGGGTGTAAAGGGAGCGTAGACGGTTAAGTAAGTCTGGAGTGAAAGGCCGGGGCCCAACCCCGGGACTGCTCTGGAAACTATTCAACTTGAGTGCAGGAGAGGTAAGCGGAATTCCTAG	0.5	0.5	k__Bacteria; p__Firmicutes; c__Clostridia; o__Clostridiales; f__; g__; s__
TACGTAGGGGGCAAGCGTTATCCGGAATTACTGGGTGTAAAGGGAGCGTAGACGGTTAAGTAAGTCTGGAGTGAAAGGCCGGGGCCCAACCCCGGGACTGCTCTGGAAACTATTTAACTTGAGTGCAGGAGAGGTAAGCGGAATTCCTAG	0.5	0.5	k__Bacteria; p__Firmicutes; c__Clostridia; o__Clostridiales; f__; g__; s__
TACGTAGGGGGCAAGCGTTATCCGGAATTACTGGGTGTAAAGGGAGCGTAGGCGGCATGGTAAGCCAGATGTGAAAGCCCGCGGCTTAACCGCGCGGATTGCATTTGGAACTATCAAGCTAGAGTACAGGAGAGGAAAGCGGAATTCCTA	0.5	0.518	k__Bacteria; p__Firmicutes; c__Clostridia; o__Clostridiales
TACGTAGGGGGCAAGCGTTATCCGGAATTACTGGGTGTAAAGGGAGCGTAGGCGGCATGGTAAGCCAGATGTGAAAGCCTTGGGCTTAACCCGAGGATTGCATTTGGAACTATCAAGCTAGAGTACAGGAGAGGAAAGCGGAATTCCTAG	0.502	0.5	k__Bacteria; p__Firmicutes; c__Clostridia; o__Clostridiales; f__; g__; s__
TACGTAGGGGGCAAGCGTTATCCGGAATTACTGGGTGTAAAGGGAGCGTAGGCGGGCTTGTAAGTTGAATGTCTAATCCACCGGCTCAACCGGTGATCGCGTTCAAAACTGCAGGTCTTGAGTGAAGTAGAGGCAGGCGGAATTCCTAGT	0.502	0.5	k__Bacteria; p__Firmicutes; c__Clostridia; o__Clostridiales; f__Ruminococcaceae; g__Ruminococcus; s__
TACGTAGGGGGCAAGCGTTATCCGGAATTACTGGGTGTAAAGGGAGCGTAGGCGGTGATGCAAGTCAGATGTGAAAACCCGGGGCTCAACCCCGGGAGTGCATTTGAAACCGTGTGACTGGAGTGCAGGAGAGGCAAGTGGAATTCCTAG	0.502	0.5	k__Bacteria; p__Firmicutes; c__Clostridia; o__Clostridiales; f__Lachnospiraceae; g__Coprococcus; s__
TACGTAGGGGGCAAGCGTTATCCGGAATTACTGGGTGTAAAGGGAGCGTAGGCGGTGATGCAAGTCAGATGTGAAAACCCGGGGCTCAACCCCGGGAGTGCATTTGAAACTGTGTGACTGGAGTGCAGGAGAGGCAAGTGGAATTCCTAG	0.587	0.7	k__Bacteria; p__Firmicutes; c__Clostridia; o__Clostridiales; f__Lachnospiraceae; g__Coprococcus; s__
TACGTAGGGGGCAAGCGTTATCCGGAATTACTGGGTGTAAAGGGTGAGTAGGCGGCATGGTAAGCCAGATGTGAAAGCCTTGGGCTTAACCCGAGGATTGCATTTGGAACTATCAAGCTAGAGTACAGGAGAGAAAAGCGGAATTCCTAG	0.502	0.5	k__Bacteria; p__Firmicutes; c__Clostridia; o__Clostridiales; f__; g__; s__
TACGTAGGGGGCAAGCGTTATCCGGAATTACTGGGTGTAAAGGGTGAGTAGGCGGCATGGTAAGCCAGATGTGAAAGCCTTGGGCTTAACCCGAGGATTGCATTTGGAACTATCAAGCTAGAGTACAGGAGAGGAAAGCGGAATTCCTAG	0.689	0.639	k__Bacteria; p__Firmicutes; c__Clostridia; o__Clostridiales; f__; g__; s__
TACGTAGGGGGCAAGCGTTATCCGGAATTACTGGGTGTAAAGGGTGAGTAGGCGGCATGGTAAGCCAGATGTGAAAGCCTTGGGCTTAACTCGAGGATTGCATTTGGAACTATCAAGCTAGAGTACAGGAGAGGAAAGCGGAATTCCTAG	0.502	0.5	k__Bacteria; p__Firmicutes; c__Clostridia; o__Clostridiales; f__; g__; s__
TACGTAGGGGGCAAGCGTTATCCGGAATTACTGGGTGTAAAGGGTGAGTAGGCGGCATGGTAAGCCAGATGTGAAATCCGCGGGCTTAACCCGCGAACTGCATTTGAAACTATTGGTCTTGAGTACCGGAGAGGTCATCGGAATTCCTTG	0.502	0.5	k__Bacteria; p__Firmicutes; c__Clostridia; o__Clostridiales
TACGTAGGGGGCAAGCGTTATCCGGAATTACTGGGTGTAAAGGGTGAGTAGGCGGGACTGCAAGTCAGATGTGAAAATTATGGGCTCAACCCATAACCTGCATTTGAAACTGTAGTTCTTGAGTGATGGAGAGGCAGGCGGAATTCCGTG	0.502	0.5	k__Bacteria; p__Firmicutes; c__Clostridia; o__Clostridiales; f__Ruminococcaceae
TACGTAGGGGGCAAGCGTTATCCGGAATTACTGGGTGTAAAGGGTGCGTAGGCGGCAATGCAAGTCAGGCGTGAAAGCTCGGGGCTTAACCCCGAAACTGCGCTTGAAACTGTGTTGCTTGAGTGAAGTAGAGGTAGGCGGAATTCCCGG	0.5	0.5	k__Bacteria; p__Firmicutes; c__Clostridia; o__Clostridiales; f__Ruminococcaceae; g__Ruminococcus; s__
TACGTAGGGGGCAAGCGTTATCCGGAATTACTGGGTGTAAAGGGTGCGTAGGCGGCACGCCAAGTCAGAAGTGAAAGCCCGGGGCTCAACCCCGGGACTGCTTTTGAAACTGTTGAACTAGATTGCAGGAGAGGTAAGTGGAATTCCTAG	0.502	0.5	k__Bacteria; p__Firmicutes; c__Clostridia; o__Clostridiales; f__Lachnospiraceae; g__Coprococcus; s__
TACGTAGGGGGCAAGCGTTATCCGGAATTACTGGGTGTAAAGGGTGCGTAGGCGGCACGCCAAGTCAGTTGTGAAACCCGTAGGCTCAACCTACGGCTTGCAATTGAAACTGGCGAGCTAGAGTACAGGAGAGGAAAGAGGAATTCCTAG	0.502	0.5	k__Bacteria; p__Firmicutes; c__Clostridia; o__Clostridiales; f__; g__; s__
TACGTAGGGGGCAAGCGTTATCCGGAATTACTGGGTGTAAAGGGTGCGTAGGCGGCACGCCAAGTCAGTTGTGAAACCCGTAGGCTCAACCTACGGCTTGCAATTGAAACTGGCGAGCTAGAGTACAGGAGAGGAAAGCGGAATTCCTAG	0.625	0.5	k__Bacteria; p__Firmicutes; c__Clostridia; o__Clostridiales
TACGTAGGGGGCAAGCGTTATCCGGAATTACTGGGTGTAAAGGGTGCGTAGGCGGCACGCCAAGTCAGTTGTGAAACCCGTAGGCTCAACCTACGGCTTGCAATTGAAACTGGCGAGCTAGAGTACAGGAGAGGAGAGTGGAATTCCTAG	0.502	0.5	k__Bacteria; p__Firmicutes; c__Clostridia; o__Clostridiales; f__; g__; s__
TACGTAGGGGGCAAGCGTTATCCGGAATTACTGGGTGTAAAGGGTGCGTAGGCGGCACGCCAAGTCAGTTGTGAAACCCGTAGGCTCAACCTACGGCTTGCAATTGAAACTGGCGAGCTAGAGTACCGGAGAGGTAAGCGGAATTCCTAG	0.502	0.5	k__Bacteria; p__Firmicutes; c__Clostridia; o__Clostridiales
TACGTAGGGGGCAAGCGTTATCCGGAATTACTGGGTGTAAAGGGTGCGTAGGCGGCACGCCAAGTCAGTTGTGAAACCCGTAGGCTCAACCTACGGCTTGCAATTGAGACTGGCGAGCTAGAGTACAGGAGAGGAAAGCGGAATTCCTAG	0.502	0.5	k__Bacteria; p__Firmicutes; c__Clostridia; o__Clostridiales; f__; g__; s__
TACGTAGGGGGCAAGCGTTATCCGGAATTACTGGGTGTAAAGGGTGCGTAGGCGGCACGCCAAGTCAGTTGTGAAACCCGTAGGCTCAACCTACGGCTTGCATTTGGAACTATCAAGCTAGAGTACGGGAGAGGAAAGCGGAATTCCTAG	0.502	0.5	k__Bacteria; p__Firmicutes; c__Clostridia; o__Clostridiales; f__; g__; s__
TACGTAGGGGGCAAGCGTTATCCGGAATTACTGGGTGTAAAGGGTGCGTAGGCGGCCATGCAAGTCAGATGTGAAAACTCAGGGCTCAACTCTGAGGCTGCATCTGAAACTGTGTGGCTAGAGTGTGGGAGAGGAAAGTGGAATTCCGAG	0.5	0.5	k__Bacteria; p__Firmicutes; c__Clostridia; o__Clostridiales; f__Lachnospiraceae; g__Epulopiscium; s__
TACGTAGGGGGCAAGCGTTATCCGGAATTACTGGGTGTAAAGGGTGCGTAGGCGGCCTGCCAAGTCAGCGGTAAAATTGCGGGGCTCAACCCCGTCGAGCCGTTGAAACTGGCAGACTTGAGTTGGCGAGAAGTACGCGGAATGCGCGGT	0.502	0.5	k__Bacteria; p__Bacteroidetes; c__Bacteroidia; o__Bacteroidales; f__S24-7; g__; s__
TACGTAGGGGGCAAGCGTTATCCGGAATTACTGGGTGTAAAGGGTGCGTAGGTGGTATGGCAAGTCAGAAGTGAAAACCCAGAGCTTAACTCTGGGACTGCTTTTGAAACTGTCAGACTGGAGTGCAGGAGAGGTAAGCGGAATTCCTAG	0.505	0.5	k__Bacteria; p__Firmicutes; c__Clostridia; o__Clostridiales; f__Lachnospiraceae; g__Coprococcus; s__
TACGTAGGGGGCAAGCGTTATCCGGAATTACTGGGTGTAAAGGGTGCGTAGGTGGTATGGCAAGTCAGAAGTGAAAACCCAGGGCTTAACTCTGGGACTGCTTTTGAAACTGTCAGACTAGAGTGCAGGAGAGGTAAGCGGAATTCCTAG	0.502	0.5	k__Bacteria; p__Firmicutes; c__Clostridia; o__Clostridiales; f__Lachnospiraceae; g__Coprococcus; s__
TACGTAGGGGGCAAGCGTTATCCGGAATTACTGGGTGTAAAGGGTGCGTAGGTGGTATGGCAAGTCAGAAGTGAAAACCCAGGGCTTAACTCTGGGACTGCTTTTGAAACTGTCAGACTGGAGTGCAGGAGAGGTAAGCGGAATTCCTAG	0.503	0.5	k__Bacteria; p__Firmicutes; c__Clostridia; o__Clostridiales; f__Lachnospiraceae; g__Coprococcus; s__
TACGTAGGGGGCAAGCGTTATCCGGAATTATTGGGCGTAAAGAGGGAGCAGGCGGCCTGGAGGGTCTATTGTTAAAAGGCAGTGGCTCAACCATTGTATGCATTGGAAACTGGTAGACTTGAGTGCAGGAGAGGAGAGTGGAATTCCATG	0.502	0.5	k__Bacteria; p__Firmicutes; c__Erysipelotrichi; o__Erysipelotrichales; f__Erysipelotrichaceae; g__; s__
TACGTAGGGGGCAAGCGTTATCCGGAATTATTGGGCGTAAAGAGTACGTAGGCGGTCTGTTAAGCGCAAGGTGAAAGGCATAGGCTCAACCAATGTGAGCCTTGCGAACTGGCAGACTTGAGTGCAGGAGAGGAAAGCGGAATTCCTAGT	0.502	0.5	k__Bacteria; p__Firmicutes; c__Clostridia; o__Clostridiales; f__[Mogibacteriaceae]; g__; s__
TACGTAGGGGGCAAGCGTTATCCGGAATTATTGGGCGTAAAGAGTACGTAGGCGGTTCTTTAAGCGCAGGGGTTAAGGCGATAGCTTAACTATCGTTCGCCCTGTGAACTGGGGGACTTGAGTATCGGAGAGGAAAGCGGAATTCCTAGT	0.502	0.5	k__Bacteria; p__Firmicutes; c__Clostridia; o__Clostridiales; f__[Mogibacteriaceae]; g__; s__
TACGTAGGGGGCAAGCGTTATCCGGAATTATTGGGCGTAAAGAGTACGTAGGCGGTTCTTTAAGCGCAGGGTTTAAGGCGATAGCTTAACTATCGTTCGCCCTGTGAACTGGGGGACCTGAGTATCGGAGAGGAAAGCGGAATTCCTAGT	0.502	0.5	k__Bacteria; p__Firmicutes; c__Clostridia; o__Clostridiales; f__[Mogibacteriaceae]; g__; s__
TACGTAGGGGGCAAGCGTTATCCGGAATTATTGGGCGTAAAGAGTACGTAGGCGGTTCTTTAAGCGCAGGGTTTAAGGCGATAGCTTAACTATCGTTCGCCCTGTGAACTGGGGGACTTGAGCATCGGAGAGGAAAGCGGAATTCCTAGT	0.502	0.5	k__Bacteria; p__Firmicutes; c__Clostridia; o__Clostridiales; f__[Mogibacteriaceae]; g__; s__
TACGTAGGGGGCAAGCGTTATCCGGAATTATTGGGCGTAAAGAGTACGTAGGCGGTTCTTTAAGCGCAGGGTTTAAGGCGATAGCTTAACTATCGTTCGCCCTGTGAACTGGGGGACTTGAGTATCGGAGAGGAAAGCGGAATTCCTAGT	0.654	0.71	k__Bacteria; p__Firmicutes; c__Clostridia; o__Clostridiales; f__[Mogibacteriaceae]; g__; s__
TACGTAGGGGGCAAGCGTTATCCGGAATTATTGGGCGTAAAGAGTACGTAGGCGGTTCTTTAAGCGCAGGGTTTAAGGCGATAGCTTAACTATCGTTCGCCCTGTGAACTGGGGGACTTGAGTATCGGAGAGGCAGGCGGAATTCCTAGT	0.502	0.5	k__Bacteria; p__Firmicutes; c__Clostridia; o__Clostridiales; f__[Mogibacteriaceae]; g__; s__
TACGTAGGGGGCAAGCGTTATCCGGAATTATTGGGCGTAAAGAGTACGTAGGCGGTTCTTTAGGCGCAGGGTTTAAGGCGATAGCTTAACTATCGTTCGCCCTGTGAACTGGGGGACTTGAGTATCGGAGAGGAAAGCGGAATTCCTAGT	0.502	0.5	k__Bacteria; p__Firmicutes; c__Clostridia; o__Clostridiales; f__[Mogibacteriaceae]; g__; s__
TACGTAGGGGGCAAGCGTTATCCGGAATTATTGGGCGTAAAGAGTACGTAGGTGGCAACCTAAGCGCAAGGTGAAAGGCATAGGCTCAACCAATGTGAGCCTTGCGAACTGGCAGACTTGAGTGCAGGAGAGGAAAGCGGAATTCCTAGT	0.502	0.5	k__Bacteria; p__Firmicutes; c__Clostridia; o__Clostridiales; f__[Mogibacteriaceae]; g__; s__
TACGTAGGGGGCAAGCGTTATCCGGAATTATTGGGCGTAAAGAGTACGTAGGTGGCAACCTAAGCGCAGGGTTTAAGGCAATGGCTCAACCATTGTTCGCCCTGCGAACTGGGATGCTTGAGTGCAGGAGAGGAAAGCGGAATTCCTAGT	0.695	0.858	k__Bacteria; p__Firmicutes; c__Clostridia; o__Clostridiales; f__[Mogibacteriaceae]; g__; s__
TACGTAGGGGGCAAGCGTTATCCGGAATTATTGGGCGTAAAGAGTACGTAGGTGGCAACCTAAGCGCAGGGTTTAAGGCAATGGCTCAACCCTTGTTCGCCCTGCGAACTGGGATGCTTGAGAGCAGGAGAGGACGGTGGAACTCCATGT	0.502	0.5	k__Bacteria; p__Firmicutes; c__Clostridia; o__Clostridiales; f__[Mogibacteriaceae]; g__; s__
TACGTAGGGGGCAAGCGTTATCCGGAATTATTGGGCGTAAAGAGTACGTAGGTGGTTTTCTAAGCACGGGGTTTAAGGCAATGGCTTAACCATTGTTCGCCTTGTGAACTGGAAGACTTGAGTGCAGGAGAGGAAAGCGGAATTCCTAGT	0.502	0.5	k__Bacteria; p__Firmicutes; c__Clostridia; o__Clostridiales; f__[Mogibacteriaceae]; g__; s__
TACGTAGGGGGCAAGCGTTATCCGGAATTATTGGGCGTAAAGAGTGCGTAGGTGGTTACCTAAGCAGAGGGTGAAAGGCACTGGCTTAACCAATGTCAGCCCCCTGAACTGGGTACCTTGAGTGCAGGAGAGGAAAGCGGAATTCCTAGT	0.502	0.5	k__Bacteria; p__Firmicutes; c__Clostridia; o__Clostridiales
TACGTAGGGGGCAAGCGTTATCCGGAATTATTGGGCGTAAAGAGTGCGTAGGTGGTTACCTAAGCAGGGGGTGAAAGGCAATGGCTCAACCATTGTTAGCCCTCTGAACTGGGTTACTTGAGTGCAGGAGAGGAGAGTGGAATTCCTAGT	0.502	0.5	k__Bacteria; p__Firmicutes; c__Clostridia; o__Clostridiales; f__[Mogibacteriaceae]; g__; s__
TACGTAGGGGGCAAGCGTTATCCGGAATTATTGGGCGTAAAGAGTGCGTAGGTGGTTACTTAAGCGCGGGGTTTAAGGCAATGGCTCAACCATTGTTCGCCCTGCGAACTGGGTTACTTGAGTGCAGGAGAGGAAAGCGGAATTCCTAGT	0.521	0.54	k__Bacteria; p__Firmicutes; c__Clostridia; o__Clostridiales; f__[Mogibacteriaceae]; g__; s__
TACGTAGGGGGCAAGCGTTATCCGGAATTATTGGGCGTAAAGAGTGCGTAGGTGGTTATCTAAGCGTAAGGTTTAAGCGTGCAGCTCAACTGCATCTCGCCTTGCGAACTGGACTACTTGAGTGCAGGAGGGGAAAGCGGAATTCCTAGT	0.505	0.5	k__Bacteria; p__Firmicutes; c__Clostridia; o__Clostridiales; f__[Mogibacteriaceae]; g__Mogibacterium; s__
TACGTAGGGGGCAAGCGTTATCCGGAATTATTGGGCGTAAAGCGGGAGCAGGCGGCAGCTAAGGTCTGCGGTGAAAGCCCGAAGCTAAACTTCGGTAAGCCGTGGAAACCGAGCAGCTAGAGTGCAGTAGAGGATCGTGGAATTCCATGT	0.502	0.5	k__Bacteria; p__Firmicutes; c__Erysipelotrichi; o__Erysipelotrichales; f__Erysipelotrichaceae; g__Coprobacillus; s__
TACGTAGGGGGCAAGCGTTATCCGGAATTATTGGGCGTAAAGCGTACGTAGGCGGTTCTTTAAGCGCCGGGTTTAAGGCGATAGCTTAACTATCGTTCGCCCTGTGAACTGGGGGACTTGAGTATCGGAGAGGAAAGCGGAATTCCTAGT	0.502	0.5	k__Bacteria; p__Firmicutes; c__Clostridia; o__Clostridiales; f__[Mogibacteriaceae]; g__; s__
TACGTAGGGGGCAAGCGTTATCCGGAATTATTGGGTGTAAAGGGAGCGTAGACGGTAATGCAAGTCTGGAGTGAAAGGCGGGGGCCCAACCCCCGGACTGCTCTGGAAACTGTGTAACTGGAGTGCAGGAGAGGCAGGCGGAATTCCTAG	0.5	0.5	k__Bacteria; p__Firmicutes; c__Clostridia; o__Clostridiales; f__; g__; s__
TACGTAGGGGGCAAGCGTTATCCGGAATTATTGGGTGTAAAGGGTGCGTAGACGGCGATGCAAGCCAGATGTGAAAGCCCGGGGCTCAACCCCGGGACTGCATTTGGAACTGTGTGGCTGGAGTGCCGGAGAGGCAGGCGGAATTCCTAG	0.5	0.5	k__Bacteria; p__Firmicutes; c__Clostridia; o__Clostridiales; f__Lachnospiraceae; g__[Ruminococcus]; s__gnavus
TACGTAGGGGGCAAGCGTTATCCGGAATTCTGGGTGTAAAGGGAGCGTAGACGGTGATGCAAGTCTGAGTGAAAGGCGGGGGCCCAACCCCCGGACTGCTCTGGAAACTGTGTAACTTGAGTGCAGGAGAGGTAAGCGGAATTCCTAGTG	0.502	0.5	k__Bacteria; p__Firmicutes; c__Clostridia; o__Clostridiales; f__; g__; s__
TACGTAGGGGGCAAGCGTTATCCGGAATTGCTGGGTGTAAAGGGAGAGTAGGCGGCAAGGTAAGCGATATGTGAAAGCCTTAGGCTTAACCTGAGGATTGCATAACGAACTATCTAGCTAGAGTACAGGAGAGGAAAGCGGAATTCCTAG	0.502	0.5	k__Bacteria; p__Firmicutes; c__Clostridia; o__Clostridiales; f__; g__; s__
TACGTAGGGGGCAAGCGTTATCCGGATCTACTGGGTGTAAAGGGAGCGCAGGCGGCAGCGCAAGTCTGATGTGAAAGCCCGGGGCCCAACCGCGGGACTGCATTGGAAACTGCGCAGCTGGAGTGCCGGAGGGGTAAGCGGAATTCCTAG	0.502	0.5	k__Bacteria; p__Firmicutes; c__Clostridia; o__Clostridiales; f__Lachnospiraceae; g__; s__
TACGTAGGGGGCAAGCGTTATCCGGATCTATTGGGCGTAAAGCGTTCGTAGGCGGTTTGTTAAGTCTAAAATTAAAGCCTGGGGCTCAACCTCAGTTCGTTTTAGAAACTGGCAGACTTGAGTGTGGTAGAGGCAAGTGGAATTTCTAGT	0.502	0.5	k__Bacteria; p__Tenericutes; c__Mollicutes; o__RF39; f__; g__; s__
TACGTAGGGGGCAAGCGTTATCCGGATTCACTGGGCGTAAAAGGAGCGCAGGCGGCACGGCAAGTCTGGTGTGAAAGCCCGGGGCCCAACCCCGGGACTGCTCTTGGAACTGCGTGGCTGGGGTGCAGGAGGGGCAGGCGGAATTCCTGG	0.502	0.5	k__Bacteria; p__Firmicutes; c__Clostridia; o__Clostridiales; f__; g__; s__
TACGTAGGGGGCAAGCGTTATCCGGATTCACTGGGCGTAAAGGGAGCGCAGGCGGCACGGCAAGTCCGGTGTGAAAGCCCGGGGCCCAACCCCGGGACTGCACTGGAAACTGCCGGGCTGGAGTGTCGGAGGGGCAGGCGGAATTCCTGG	0.502	0.5	k__Bacteria; p__Firmicutes; c__Clostridia; o__Clostridiales; f__; g__; s__
TACGTAGGGGGCAAGCGTTATCCGGATTCACTGGGCGTAAAGGGAGCGCAGGCGGCACGGCAAGTCTGATGTGAAAACCCGGGGCTCAACCCCGGGACTGCATTGGAAACTGCCGGGCTGGAGTGTCGGAGGGGTAAGCGGAATTCCTGG	0.505	0.5	k__Bacteria; p__Firmicutes; c__Clostridia; o__Clostridiales; f__Lachnospiraceae; g__; s__
TACGTAGGGGGCAAGCGTTATCCGGATTCACTGGGCGTAAAGGGAGCGCAGGCGGCACGGCAAGTCTGGTATGAAAGCCCGGGGCTCAACCCTGGGACTGCTCTGGAAACTGTAAAGCTGGAGTGCGGGAGGGGCAGGCGGAATTCCTGG	0.502	0.5	k__Bacteria; p__Firmicutes; c__Clostridia; o__Clostridiales; f__; g__; s__
TACGTAGGGGGCAAGCGTTATCCGGATTCACTGGGCGTAAAGGGAGCGCAGGCGGCACGGCAAGTCTGGTGTGAAAACCCGGGGCTCAACCCCGGGACTGCATTGGAAACTGCCGGGCTGGAGTGTCGGAGGGGTAAGCGGAATTCCTAG	0.507	0.5	k__Bacteria; p__Firmicutes; c__Clostridia; o__Clostridiales; f__Lachnospiraceae; g__; s__
TACGTAGGGGGCAAGCGTTATCCGGATTCACTGGGCGTAAAGGGAGCGCAGGCGGCACGGCAAGTCTGGTGTGAAAACCCGGGGCTCAACCCCGGGACTGCATTGGAAACTGCCGGGCTGGAGTGTCGGAGGGGTAAGCGGAATTCCTGG	0.502	0.5	k__Bacteria; p__Firmicutes; c__Clostridia; o__Clostridiales; f__Lachnospiraceae; g__; s__
TACGTAGGGGGCAAGCGTTATCCGGATTCACTGGGCGTAAAGGGAGCGCAGGCGGCACGGCAAGTCTGGTGTGAAAGCCCAGGGCCCAACCCCGGGACTGCATTGGAAACTGGTAGACTTGAGTGCAGGAGAGGAGAGTGGAATTCCATG	0.502	0.5	k__Bacteria; p__Firmicutes; c__Clostridia; o__Clostridiales
TACGTAGGGGGCAAGCGTTATCCGGATTCACTGGGCGTAAAGGGAGCGCAGGCGGCACGGCAAGTCTGGTGTGAAAGCCCGGGGCCCAACCCCGGGACTGCATTGGAAACTGCCGGGCTGGAGTGCCGGAGGGGTAAGCGGAATTCCTGG	0.52	0.5	k__Bacteria; p__Firmicutes; c__Clostridia; o__Clostridiales; f__Lachnospiraceae; g__; s__
TACGTAGGGGGCAAGCGTTATCCGGATTCACTGGGCGTAAAGGGAGCGCAGGCGGCACGGCAAGTCTGGTGTGAAAGCCCGGGGCCCAACCCCGGGACTGCATTGGGAACTGCCGGGCTGGAGTGCCGGAGGGGTAAGCGGAATTCCTGG	0.502	0.5	k__Bacteria; p__Firmicutes; c__Clostridia; o__Clostridiales; f__Lachnospiraceae; g__; s__
TACGTAGGGGGCAAGCGTTATCCGGATTCACTGGGCGTAAAGGGAGCGCAGGCGGCACGGCAAGTCTGGTGTGAAAGCCCGGGGCCCAACCCCGGGACTGCTCTTGGAACTGTGCAGCTCGAGTGCAGGAGAGGTAAGCGGAATTCCTAG	0.502	0.5	k__Bacteria; p__Firmicutes; c__Clostridia; o__Clostridiales; f__; g__; s__
TACGTAGGGGGCAAGCGTTATCCGGATTCACTGGGCGTAAAGGGAGCGCAGGCGGCACGGCAAGTCTGGTGTGAAAGCCCGGGGCCCAACCCCGGGACTGCTTTGGAAACTGTATGGCTGGAGTGCAGGAGAGGAGAGTGGAATTCCATG	0.502	0.5	k__Bacteria; p__Firmicutes; c__Clostridia; o__Clostridiales
TACGTAGGGGGCAAGCGTTATCCGGATTCACTGGGCGTAAAGGGAGCGCAGGCGGCACGGCAAGTCTGGTGTGAAAGCCCGGGGCTCAACCCCGGGACTGCATTTGGAACTGTGTGGCTAGAGTGTCGGAGAGGCAGGCGGAATTCCTAG	0.502	0.5	k__Bacteria; p__Firmicutes; c__Clostridia; o__Clostridiales; f__Lachnospiraceae; g__[Ruminococcus]; s__gnavus
TACGTAGGGGGCAAGCGTTATCCGGATTCACTGGGCGTAAAGGGAGCGCAGGCGGCATGGCAAGTCTGGTGTGAAAGCCCGGGGACCAACCCCGGGACTGCATTGGAAACTGCCGGGCTGGAGTGCCGGAGGGGTAAGCGGAATTCCTGG	0.502	0.5	k__Bacteria; p__Firmicutes; c__Clostridia; o__Clostridiales; f__Lachnospiraceae; g__; s__
TACGTAGGGGGCAAGCGTTATCCGGATTCACTGGGCGTAAAGGGAGCGCAGGCGGGAAGCCAAGTCAGCTGTGAAAACTACGGGCTTAACTTGTAGACTGCAGTTGAAACTGGTTTCCTTGAGTGAAGTAGAGGTTGGCGGAATTCCGAG	0.502	0.5	k__Bacteria; p__Firmicutes; c__Clostridia; o__Clostridiales; f__Ruminococcaceae; g__; s__
TACGTAGGGGGCAAGCGTTATCCGGATTCACTGGGTGTAAAGGGAGCGTAGACGGCAATACAAGTCGGAAGTGAAATACCCGGGCTTAACCTGGGAACTGCTTTGGAAACTGTATAGCTGGAGTGCTGGAGAGGTAAGCGGAATTCCTAG	0.502	0.5	k__Bacteria; p__Firmicutes; c__Clostridia; o__Clostridiales; f__Lachnospiraceae; g__; s__
TACGTAGGGGGCAAGCGTTATCCGGATTCACTGGGTGTAAAGGGAGCGTAGACGGCCATGCAAGCCAGGGGTGAAAGCCCGGGGCCCAACCCCGGGACTGCCCTTGGAACTGCATGGCTGGAGTGCGGGAGGGGCAGGCGGAATTCCTGG	0.502	0.5	k__Bacteria; p__Firmicutes; c__Clostridia; o__Clostridiales; f__; g__; s__
TACGTAGGGGGCAAGCGTTATCCGGATTCACTGGGTGTAAAGGGAGCGTAGACGGCCATGCAAGCCAGGGGTGAAAGCCCGGGGCCCAACCCCGTCGAGCCGTTGAAACTGGCAGACTTGAGTTGGCGAGAAGTACGCGGAATGCGCGGT	0.5	0.506	k__Bacteria; p__Firmicutes; c__Clostridia; o__Clostridiales; f__Lachnospiraceae
TACGTAGGGGGCAAGCGTTATCCGGATTCACTGGGTGTAAAGGGAGCGTAGACGGCCATGCAAGCCTGGAGTGAAAGCCCGGGGCCCAACCCCGGGACTGCTCTGGGAACTGTGCGGCTGGAGTGCGGGAGGGGCAGGCGGAATTCCTGG	0.579	0.574	k__Bacteria; p__Firmicutes; c__Clostridia; o__Clostridiales; f__; g__; s__
TACGTAGGGGGCAAGCGTTATCCGGATTCACTGGGTGTAAAGGGAGCGTAGACGGCCATGCAAGCCTGGAGTGAAAGCCCGGGGCCCAACCCCGGGACTGCTTTGGAAACTGTGTAACTAGAGTACAGGAGGGGCAGGCGGAATTCCTGG	0.502	0.5	k__Bacteria; p__Firmicutes; c__Clostridia; o__Clostridiales; f__; g__; s__
TACGTAGGGGGCAAGCGTTATCCGGATTCACTGGGTGTAAAGGGAGCGTAGACGGCCATGCAAGCCTGGAGTGAAAGCCCGGGGCCCAACCCCGGGACTGCTTTGGAAACTGTGTAACTAGAGTGCAGGAGGGGCAGGCGGAATTCCTGG	0.502	0.5	k__Bacteria; p__Firmicutes; c__Clostridia; o__Clostridiales; f__; g__; s__
TACGTAGGGGGCAAGCGTTATCCGGATTCACTGGGTGTAAAGGGAGCGTAGACGGCCGTGCAAGCCAGGAGTGAAAGCCCGGGGCCCAACCCCGGAACTGCTCTGGAAACTGTGCGGCTAGAGTACTGGAGGGGCAGGCGGAATTCCTAG	0.502	0.5	k__Bacteria; p__Firmicutes; c__Clostridia; o__Clostridiales; f__; g__; s__
TACGTAGGGGGCAAGCGTTATCCGGATTCACTGGGTGTAAAGGGAGCGTAGACGGCGACGCAAGTCTGGAGTGAAAGCCCGGGGCCCAACCCCGGGACTGCTCCGGAAACTGCGTCGCTGGAGTACGGGAGGGGCAGGCGGAATTCCTGG	0.502	0.5	k__Bacteria; p__Firmicutes; c__Clostridia; o__Clostridiales
TACGTAGGGGGCAAGCGTTATCCGGATTCACTGGGTGTAAAGGGAGCGTAGACGGCGACGCAAGTCTGGAGTGAAAGCCCGGGGCCCAACCCCGGGACTGCTCTGGAAACTGCGGCGCTGGAGTACGGGAGGGGCAGGCGGAATTCCTGG	0.611	0.678	k__Bacteria; p__Firmicutes; c__Clostridia; o__Clostridiales; f__; g__; s__
TACGTAGGGGGCAAGCGTTATCCGGATTCACTGGGTGTAAAGGGAGCGTAGACGGCGACGCAAGTCTGGAGTGAAAGCCCGGGGCCCAACCCCGGGACTGCTCTGGAAACTGCGTCGCTGGAGTACGGGAGGGGCAGGCGGAATTCCTAG	0.502	0.5	k__Bacteria; p__Firmicutes; c__Clostridia; o__Clostridiales; f__; g__; s__
TACGTAGGGGGCAAGCGTTATCCGGATTCACTGGGTGTAAAGGGAGCGTAGACGGCGACGCAAGTCTGGAGTGAAAGCCCGGGGCCCAACCCCGGGACTGCTCTGGAAACTGCGTCGCTGGAGTACGGGAGGGGCAGGCGGAATTCCTGG	0.589	0.574	k__Bacteria; p__Firmicutes; c__Clostridia; o__Clostridiales; f__; g__; s__
TACGTAGGGGGCAAGCGTTATCCGGATTCACTGGGTGTAAAGGGAGCGTAGACGGCGAGACAAGTCTGGAGTGAAAGGCCGGGGCCCAACCCCGGGACTGCTCTGGAAACTGCCTGGCTGGAGTACAGGAGAGGTAAGTGGAATTCCTAG	0.502	0.5	k__Bacteria; p__Firmicutes; c__Clostridia; o__Clostridiales; f__; g__; s__
TACGTAGGGGGCAAGCGTTATCCGGATTCACTGGGTGTAAAGGGAGCGTAGACGGCGAGGTAAGCCTGAAGTGGAAGCCCGCGGCCCAACCGCGGAACTGCTTTGGGAACTGTTTTGCTGGAGTATGGGAGGGGTAAGCGGAATTCCTGG	0.502	0.5	k__Bacteria; p__Firmicutes; c__Clostridia; o__Clostridiales
TACGTAGGGGGCAAGCGTTATCCGGATTCATTGGGCGTAAAGAGCGCGTAGGCGGATTGTTAAGCGCGATGTGAAAACTGGGGGCTCAACCCGCAGCCTGCATCGTGAACTGGCAGTCTTGAGTCTGGTAGAGGAGTGTGGAATTCCCAG	0.5	0.5	k__Bacteria; p__Actinobacteria; c__OPB41; o__; f__; g__; s__
TACGTAGGGGGCAAGCGTTATCCGGATTCATTGGGCGTAAAGCGCGCGCAGGCGGGCCGCTAAGCGGGACCTCTAATCTTGGGGCTCAACCTCAAGCCGGGTCCCGAACTGGCAGCCTCGAGTGCGGTAGGGGTAAGCGGAATTCCCGGT	0.516	0.506	k__Bacteria; p__Actinobacteria; c__Coriobacteriia; o__Coriobacteriales; f__Coriobacteriaceae; g__Adlercreutzia; s__
TACGTAGGGGGCAAGCGTTATCCGGATTCATTGGGCGTAAAGCGCGCGTAGGCGGCTTGTTAAGCGAGGTGTGAAATCCGGGGGCTTAACCCGCGGCTTGCATCTCGAACTGGCAGGCTTGAGTTTGGTAGAGGAGTGTGGAATTCCCAG	0.5	0.5	k__Bacteria; p__Actinobacteria; c__OPB41; o__; f__; g__; s__
TACGTAGGGGGCAAGCGTTATCCGGATTCGCTGGGTGTAAAGGGAGCGTAGACGGCTGTGCAAGTCTGAAGTGAAAGCCCAGGGCTCAACCCTGGGACTGCTTTGGAAACTGTGGAGCTAGAGTGCTGGAGAGGTAAGTGGAATTCCTAG	0.502	0.5	k__Bacteria; p__Firmicutes; c__Clostridia; o__Clostridiales; f__Lachnospiraceae
TACGTAGGGGGCAAGCGTTATCCGGATTTACCGGGTGTAAAGGGAGCGTAGACGGCTGTGCAAGTCTGAAGTGAAAGCCCAGGGCTCAACCCTGGGACTGCTTTGGAAACTGTGGAGCTAGAGTGCTGGAGAGGTAAGTGGAATTCCTAG	0.502	0.5	k__Bacteria; p__Firmicutes; c__Clostridia; o__Clostridiales; f__Lachnospiraceae; g__Dorea; s__
TACGTAGGGGGCAAGCGTTATCCGGATTTACTGCGTGTAAAGGGAGCGTAGACGGTGTGGCAAGTCTGATGTGAAAGGCATGGGCTCAACCTGTGGACTGCATTGGAAACTGTCATACTTGAGTGCCGGAGGGGTAAGCGGAATTCCTAG	0.502	0.5	k__Bacteria; p__Firmicutes; c__Clostridia; o__Clostridiales; f__Lachnospiraceae; g__Blautia; s__
TACGTAGGGGGCAAGCGTTATCCGGATTTACTGGATGTAAAGGGAGCGTAGACGGAGGAGCAAGTCTGATGTGAAAATCCGGGGCCCAACCCCGGAACTGCATTGGAAACTGTTTATCTAGAGTACCGGAGAGGTAAGCGGAATTCCTAG	0.502	0.5	k__Bacteria; p__Firmicutes; c__Clostridia; o__Clostridiales; f__Lachnospiraceae; g__; s__
TACGTAGGGGGCAAGCGTTATCCGGATTTACTGGCTGTAAAGGGAGCGTAGACGGCTGTGCAAGTCTGAAGTGAAATGCCGGGGCCCAACCCCGGAACTGCTTTGGAAACTGTACAGCTAGAGTGCAGGAGGGGTGAGCGGAATTCCTAG	0.5	0.506	k__Bacteria; p__Firmicutes; c__Clostridia; o__Clostridiales; f__; g__; s__
TACGTAGGGGGCAAGCGTTATCCGGATTTACTGGGCGTAAAGGGAGCGCAGGCGGCGCGCCAAGTCTGATGTGAAACCCCGGGGCTCAACCCCGGGACTGCTCTTGGAACTGCGTGGCTGGAGTGCAGGAGGGGCAGGCGGAATTCCTGG	0.502	0.5	k__Bacteria; p__Firmicutes; c__Clostridia; o__Clostridiales; f__; g__; s__
TACGTAGGGGGCAAGCGTTATCCGGATTTACTGGGCGTAAAGGGAGCGTAGACGGCGATGCAAGCCAGATGTGAAAGCCCGGGGCTCAACCCCGGGACTGCATTTGGAACTGTGTGGCTGGAGCGTCGGAGAGGCAAGTGGAATTCCTAG	0.502	0.5	k__Bacteria; p__Firmicutes; c__Clostridia; o__Clostridiales; f__Lachnospiraceae; g__[Ruminococcus]; s__gnavus
TACGTAGGGGGCAAGCGTTATCCGGATTTACTGGGCGTAAAGGGAGCGTAGACGGCTGTGCAAGTCAGAAGTGAAAGCCCGGGGCTCAACCGCGGGACTGCTTTTGAAACTGTGTAGCTGGAGTGCAGGAGAGGTAAGTGGAATTCCTAG	0.502	0.5	k__Bacteria; p__Firmicutes; c__Clostridia; o__Clostridiales
TACGTAGGGGGCAAGCGTTATCCGGATTTACTGGGCGTAAAGGGAGCGTAGGCGGCCTGCCAAGTCTGATGTGAAATACCGGGGCTCAACCCCGGGACTGCTCTGGAAACTGTACGGCTAGAGTACGGGAGGGGCAGGCGGAATTCCTAG	0.502	0.5	k__Bacteria; p__Firmicutes; c__Clostridia; o__Clostridiales; f__; g__; s__
TACGTAGGGGGCAAGCGTTATCCGGATTTACTGGGCGTAAAGGGAGCGTAGGCGGCCTGCCAAGTCTGATGTGAAATACCGGGGCTCAACCCCGGGACTGCTCTTGGAACTGCGTGGCTGGAGTGCAGGAGGGGCAGGCGGAATTCCTGG	0.502	0.506	k__Bacteria; p__Firmicutes; c__Clostridia; o__Clostridiales; f__; g__; s__
TACGTAGGGGGCAAGCGTTATCCGGATTTACTGGGCGTAAAGGGAGCGTAGGCGGCCTGCCAAGTCTGATGTGAAATACCGGGGCTCAACCCCGGGGCTGCATTGGAAACTGGCATGCTGGAGTGCCGGAGAGGTAAGCGGAATTCCTAG	0.502	0.5	k__Bacteria; p__Firmicutes; c__Clostridia; o__Clostridiales; f__Lachnospiraceae; g__; s__
TACGTAGGGGGCAAGCGTTATCCGGATTTACTGGGTATAAAGGGAGCGTAGACGGTATGGCAAGTCTGATGTGAAAACCCGGGGCTCAACCCCGGGACTGCATTGGAAACTGTCGGACTAGAGTGTCGGAGAGGCAAGTGGAATTCCTAG	0.502	0.5	k__Bacteria; p__Firmicutes; c__Clostridia; o__Clostridiales; f__Lachnospiraceae
TACGTAGGGGGCAAGCGTTATCCGGATTTACTGGGTGTAAAAGGAGCGTAGGCGGTTTAGCAAGTCAGAAGTGAAAGCCCGGGGCCCAACCCCGGGACTGCTCTTGGAACTGCATGGCTGGAGTACAGGAGGGGCAGGCGGAATTCCTAG	0.502	0.5	k__Bacteria; p__Firmicutes; c__Clostridia; o__Clostridiales; f__; g__; s__
TACGTAGGGGGCAAGCGTTATCCGGATTTACTGGGTGTAAAGAGAGCGTAGACGGCAGCGCAAGTCCGAAGTGAAAGCCCGGGGCCCAACCCCGGGACTGCTTTGGAAACTGTGAAGCTGGAGTGCGGGAGGGGCAGGCGGAATTCCTAG	0.502	0.5	k__Bacteria; p__Firmicutes; c__Clostridia; o__Clostridiales; f__; g__; s__
TACGTAGGGGGCAAGCGTTATCCGGATTTACTGGGTGTAAAGCGAGCGCAGGTGGTTTATTAAGTCTGGTGTAAAAGGCAGTGGCTCAACCATTGTATGTATTGGAAACTGGTAGACTTGAGTGCAGGAGAGGAGAGTGGAATTCCATGT	0.502	0.5	k__Bacteria; p__Firmicutes; c__Bacilli; o__Lactobacillales; f__Streptococcaceae; g__Lactococcus; s__
TACGTAGGGGGCAAGCGTTATCCGGATTTACTGGGTGTAAAGGAAGCGTAGACGGTAATGTAAGTCTGATGTGAAAACCATGGGCTCAACCTGTGGCCTGCATTTGAAACTGTTTTTCTTGAGTACTGGAGAGGCAGACGGAATTCCTAG	0.502	0.5	k__Bacteria; p__Firmicutes; c__Clostridia; o__Clostridiales; f__Ruminococcaceae
TACGTAGGGGGCAAGCGTTATCCGGATTTACTGGGTGTAAAGGGAACGTAGACGGCATAGCAAGTCTGAAGTGAAAGCCCAAGGCTCAACCATGGGACTGCTTTGGAAACTGTTAAGCTAGAGTGCTGGAGAGGTAAGCGGAATTCCTAG	0.502	0.5	k__Bacteria; p__Firmicutes; c__Clostridia; o__Clostridiales; f__Lachnospiraceae; g__; s__
TACGTAGGGGGCAAGCGTTATCCGGATTTACTGGGTGTAAAGGGAACGTAGGCGGTTCAGCAAGTCAGAAGTGAAATCCCGGGGCTCAACCCCGGAACTGCATTTGAAACTGTAGCCCTTGAGTATCGGAGAGGCAGGCGGAATTCCTAG	0.5	0.5	k__Bacteria; p__Firmicutes; c__Clostridia; o__Clostridiales; f__Ruminococcaceae; g__; s__
TACGTAGGGGGCAAGCGTTATCCGGATTTACTGGGTGTAAAGGGAGCATAGACGGAATGGCAAGTCTGATGTGAAAGGCCGGGGCTCAACCCCGGGACTGCATTGGAAACTGTCAATCTAGAGTACCGGAGGGGTAAGTGGAATTCCTAG	0.502	0.5	k__Bacteria; p__Firmicutes; c__Clostridia; o__Clostridiales; f__Lachnospiraceae; g__; s__
TACGTAGGGGGCAAGCGTTATCCGGATTTACTGGGTGTAAAGGGAGCGCAGACGGCACTGCAAGTCTGAAGTGAAAGCCCGGGGCTCAACCCCGGGACTGCTTTGGAAACTGTAGAGCTAGAGTGCTGGAGAGGCAAGCGGAATTCCTAG	0.5	0.5	k__Bacteria; p__Firmicutes; c__Clostridia; o__Clostridiales; f__Lachnospiraceae; g__; s__
TACGTAGGGGGCAAGCGTTATCCGGATTTACTGGGTGTAAAGGGAGCGCAGACGGCACTGCAAGTCTGAAGTGAAAGCCTGGGGCTCAACCCCGGGACTGCTTTGGAAACTGTAGAGCTAGAGTGCTGGAGAGGCAAGCGGAATTCCTAG	0.502	0.5	k__Bacteria; p__Firmicutes; c__Clostridia; o__Clostridiales; f__Lachnospiraceae; g__; s__
TACGTAGGGGGCAAGCGTTATCCGGATTTACTGGGTGTAAAGGGAGCGCAGACGGCAGCGCAAGCCTGGAGTGAAAGCCCGGGGCCCAACCCCGGAACTGCTCTGGAAACTGTGCGGCTAGAGTACTGGAGGGGCAGGCGGAATTCCTAG	0.502	0.5	k__Bacteria; p__Firmicutes; c__Clostridia; o__Clostridiales; f__; g__; s__
TACGTAGGGGGCAAGCGTTATCCGGATTTACTGGGTGTAAAGGGAGCGCAGACGGCAGCGCAAGTCTGGAGTGAAAGCCCGGGGCCCAACCCCGGAACTGCTCTGGAAACTGTGCGGCTAGAGTACTGGAGGGGCAGGCGGAATTCCTAG	0.519	0.5	k__Bacteria; p__Firmicutes; c__Clostridia; o__Clostridiales; f__; g__; s__
TACGTAGGGGGCAAGCGTTATCCGGATTTACTGGGTGTAAAGGGAGCGCAGACGGCAGCGCAAGTCTGGAGTGAAAGCCCGGGGCCCAACCCCGGAACTGCTCTGGAAACTGTGCGGCTAGAGTACTGGAGGGGCAGGCGGAATTCCTGG	0.502	0.5	k__Bacteria; p__Firmicutes; c__Clostridia; o__Clostridiales; f__; g__; s__
TACGTAGGGGGCAAGCGTTATCCGGATTTACTGGGTGTAAAGGGAGCGCAGACGGCAGTGCAAGTCTGGAGTGAAACGTATGAGCTCAACTCATGCATGGCTCTGGAAACTGGAGGACTGGAGAGCAGGAGAGGGCGGTGGAACTCCATG	0.5	0.506	k__Bacteria; p__Firmicutes; c__Erysipelotrichi; o__Erysipelotrichales; f__Erysipelotrichaceae; g__Allobaculum; s__
TACGTAGGGGGCAAGCGTTATCCGGATTTACTGGGTGTAAAGGGAGCGCAGACGGCAGTGCAAGTCTGGAGTGAAAGCCCGGGGCCCAACCCCGGAACTGCTCTGGAAACTGTGCGGCTAGAGCACTGGAGGGGCAGGCGGAATTCCTAG	0.502	0.5	k__Bacteria; p__Firmicutes; c__Clostridia; o__Clostridiales; f__; g__; s__
TACGTAGGGGGCAAGCGTTATCCGGATTTACTGGGTGTAAAGGGAGCGCAGACGGCAGTGCAAGTCTGGAGTGAAAGCCCGGGGCCCAACCCCGGAACTGCTCTGGAAACTGTGCGGCTAGAGTACTGGAGGGGCAGGCGGAATTCCTAG	0.595	0.593	k__Bacteria; p__Firmicutes; c__Clostridia; o__Clostridiales; f__; g__; s__
TACGTAGGGGGCAAGCGTTATCCGGATTTACTGGGTGTAAAGGGAGCGCAGACGGCAGTGCAAGTCTGGAGTGAAAGCCCGGGGCCCAACCCCGGGACTGCTCTGGAAACTGTAAAGCTAGAGTGCCGGAGGGGTAAGCGGAATTCCTAG	0.502	0.5	k__Bacteria; p__Firmicutes; c__Clostridia; o__Clostridiales
TACGTAGGGGGCAAGCGTTATCCGGATTTACTGGGTGTAAAGGGAGCGCAGACGGCAGTGCAAGTCTGGAGTGAAAGCCCGGGGCCCAACCCCGGGACTGCTCTGGAAACTGTACGGCTAGAGTACGGGAGGGGCAGGCGGAATTCCTAG	0.568	0.5	k__Bacteria; p__Firmicutes; c__Clostridia; o__Clostridiales; f__; g__; s__
TACGTAGGGGGCAAGCGTTATCCGGATTTACTGGGTGTAAAGGGAGCGCAGACGGCAGTGCAAGTCTGGAGTGAAAGCCCGGGGCCCAACCCCGGGACTGCTCTGGAAACTGTACGGCTGGAGTACGGGAGGGGCAGGCGGAATTCCTAG	0.644	0.5	k__Bacteria; p__Firmicutes; c__Clostridia; o__Clostridiales; f__; g__; s__
TACGTAGGGGGCAAGCGTTATCCGGATTTACTGGGTGTAAAGGGAGCGCAGACGGCAGTGCAAGTCTGGAGTGAAAGCCCGGGGCCCAACCCCGGGACTGCTTTTGAAACTGTTGAACTAGATTGCAGGAGAGGTAAGTGGACTTCCTAG	0.502	0.5	k__Bacteria; p__Firmicutes; c__Clostridia; o__Clostridiales
TACGTAGGGGGCAAGCGTTATCCGGATTTACTGGGTGTAAAGGGAGCGCAGACGGCAGTGCAAGTCTGGAGTGAAAGCCCGGGGCTCAACCCCGGGACTGCTTTGGAAACTGCATAGCTGGAGTGCTGGAGAGGCAAGCGGAATTCCTAG	0.502	0.5	k__Bacteria; p__Firmicutes; c__Clostridia; o__Clostridiales; f__Lachnospiraceae
TACGTAGGGGGCAAGCGTTATCCGGATTTACTGGGTGTAAAGGGAGCGCAGACGGCAGTGCAAGTCTGGAGTGAAATGCCGGGGCTCAACCCCGGGACTGCATTTGGAACTGTGCTGCTAGAGTGTCGGAGAGGCAGGCGGAATTCCTAG	0.502	0.5	k__Bacteria; p__Firmicutes; c__Clostridia; o__Clostridiales; f__Lachnospiraceae; g__[Ruminococcus]; s__gnavus
TACGTAGGGGGCAAGCGTTATCCGGATTTACTGGGTGTAAAGGGAGCGCAGACGGCATAGCAAGTCTGAAGTGAAAGCCCGTGGCTCAACCGCGGAACTGCTTTGGAAACTGTTAAGCTGGAGTACTGGAGAGGCAAGCGGAATTCCTAG	0.502	0.5	k__Bacteria; p__Firmicutes; c__Clostridia; o__Clostridiales; f__Lachnospiraceae
TACGTAGGGGGCAAGCGTTATCCGGATTTACTGGGTGTAAAGGGAGCGCAGACGGCGAAGCAAGTCTGAAGTGAAATGCATGGGCTCAACCCATGAATTGCTTTGGAAACTGTTTGGCTTGAGTGTCGGAGGGGTAAGCGGAATTCCTAG	0.5	0.5	k__Bacteria; p__Firmicutes; c__Clostridia; o__Clostridiales; f__Lachnospiraceae; g__Lachnoanaerobaculum; s__orale
TACGTAGGGGGCAAGCGTTATCCGGATTTACTGGGTGTAAAGGGAGCGCAGACGGCGATGCAAGTCTGGAGTGAAAGCCCGGGGCTCAACCCCGGGACTGCTTTGGAAACTGTATGGCTAGAGTGCTGGAGAGGCAAGCGGAATTCCTAG	0.502	0.5	k__Bacteria; p__Firmicutes; c__Clostridia; o__Clostridiales; f__Lachnospiraceae
TACGTAGGGGGCAAGCGTTATCCGGATTTACTGGGTGTAAAGGGAGCGCAGACGGCGTGCCAAGTCTGATGTGAAAGGCCGGGGCTCAACCCCGGGACTGCATTGGAAACTGGCATGCTGGAGTGCCGGAGGGGCAAGCGGAATTCCTAG	0.502	0.5	k__Bacteria; p__Firmicutes; c__Clostridia; o__Clostridiales; f__Lachnospiraceae; g__; s__
TACGTAGGGGGCAAGCGTTATCCGGATTTACTGGGTGTAAAGGGAGCGCAGACGGCTGTGCAAGTCTGAAGTGAAAGGCATGGGCTCAACCTGTGGACTGCTTTGGAAACTGTGCAGCTAGAGTGTCGGAGAGGTAAGTGGAATTCCTAG	0.502	0.5	k__Bacteria; p__Firmicutes; c__Clostridia; o__Clostridiales; f__Lachnospiraceae; g__Dorea; s__formicigenerans
TACGTAGGGGGCAAGCGTTATCCGGATTTACTGGGTGTAAAGGGAGCGCAGACGGCTGTGCAAGTCTGGAGTGAAAGGCGGGGGCCCAACCCCCGGACTGCTCTGGAAACTGTAAAGCTGGAGTGCAGGAGAGGTAAGCGGAATTCCTAG	0.501	0.542	k__Bacteria; p__Firmicutes; c__Clostridia; o__Clostridiales; f__; g__; s__
TACGTAGGGGGCAAGCGTTATCCGGATTTACTGGGTGTAAAGGGAGCGCAGATGGCTGTGCAAGTCTGGAGTGAAAGGCGGGGGCCCAACCCCCGGACTGCTCTGGAAACTGTAAAGCTGGAGTGCAGGAGAGGTAAGCGGAATTCCTAG	0.502	0.5	k__Bacteria; p__Firmicutes; c__Clostridia; o__Clostridiales; f__; g__; s__
TACGTAGGGGGCAAGCGTTATCCGGATTTACTGGGTGTAAAGGGAGCGCAGGCGGCACGGCAAGTCTGGTGTGAAAGCCCGGGGCCCAACCCCGGGACTGCATTGGAAACTGCCGGGCTGGAGTGCCGGAGGGGTAAGCGGAATTCCTGG	0.502	0.5	k__Bacteria; p__Firmicutes; c__Clostridia; o__Clostridiales; f__Lachnospiraceae; g__; s__
TACGTAGGGGGCAAGCGTTATCCGGATTTACTGGGTGTAAAGGGAGCGCAGGCGGCAGCGCAAGTCTGATGTGAAAGCCCGGGGCCCAACCGCGGGACTGCATTGGAAACTGCGCAGCTGGAGTGCCGGAGGGGTAAGCGGAATTCCTAG	0.501	0.5	k__Bacteria; p__Firmicutes; c__Clostridia; o__Clostridiales; f__Lachnospiraceae; g__; s__
TACGTAGGGGGCAAGCGTTATCCGGATTTACTGGGTGTAAAGGGAGCGCAGGCGGCAGCGCAAGTCTGATGTGAAAGCCCGGGGCCCAACCGCGGGACTGCATTGGAAACTGCGCAGCTGGAGTGCCGGAGGGGTACGCGGAATTCCTAG	0.502	0.5	k__Bacteria; p__Firmicutes; c__Clostridia; o__Clostridiales; f__Lachnospiraceae; g__; s__
TACGTAGGGGGCAAGCGTTATCCGGATTTACTGGGTGTAAAGGGAGCGCAGGCGGCAGCGCAAGTCTGATGTGAAAGCCCGGGGCCCAACCGCGGGACTGCATTGGAGACTGCGCAGCTGGAGTGCCGGAGGGGTAAGCGGAATTCCTAG	0.502	0.5	k__Bacteria; p__Firmicutes; c__Clostridia; o__Clostridiales
TACGTAGGGGGCAAGCGTTATCCGGATTTACTGGGTGTAAAGGGAGCGCAGGCGGCAGGATGAGTCTGATGTGAAAACCCGCGGCTCAACCACGGGATTGCATTGGAAACTGTCCAGCTAGAGTGTCGGAGAGGTAAGCGGAATTCCTAG	0.529	0.506	k__Bacteria; p__Firmicutes; c__Clostridia; o__Clostridiales; f__Lachnospiraceae; g__; s__
TACGTAGGGGGCAAGCGTTATCCGGATTTACTGGGTGTAAAGGGAGCGCAGGCGGCGCGTTAAGCCTGGTGTGAAAGCCCGCGGCCCAACCGCGGGACTGCATTGGGAACTGGCGCGCTGGAGTGCCGGAGGGGCAGGCGGAATTCCTGG	0.502	0.5	k__Bacteria; p__Firmicutes; c__Clostridia; o__Clostridiales; f__; g__; s__
TACGTAGGGGGCAAGCGTTATCCGGATTTACTGGGTGTAAAGGGAGCGCAGGCGGCGCGTTAAGCCTGGTGTGAAAGCCCGCGGCCCAACCGCGGGACTGCATTGGGAACTGGCGCGCTGGAGTGCCGGAGGGGTAGGCGGAATTCCTAG	0.502	0.5	k__Bacteria; p__Firmicutes; c__Clostridia; o__Clostridiales; f__; g__; s__
TACGTAGGGGGCAAGCGTTATCCGGATTTACTGGGTGTAAAGGGAGCGCAGGCGGCGTGGCAAGTCAGATGTGAAAACCCGGGGCCCAACCCCGGGAGTGCATTTGAAACTGCCATGCTGGAGTGCCGGAGAGGTAAGCGGAATTCCTAG	0.5	0.5	k__Bacteria; p__Firmicutes; c__Clostridia; o__Clostridiales; f__; g__; s__
TACGTAGGGGGCAAGCGTTATCCGGATTTACTGGGTGTAAAGGGAGCGCAGGCGGCTTTGCAAGTCTGATGTGAAAGGCCGGGGCTCAACCCCGGGACTGCATTGGAAACTGGAAGTCTAGAGTGCAGGAGAGGAGAATGGAATTCCTAG	0.502	0.5	k__Bacteria; p__Firmicutes; c__Clostridia; o__Clostridiales; f__Lachnospiraceae; g__; s__
TACGTAGGGGGCAAGCGTTATCCGGATTTACTGGGTGTAAAGGGAGCGCAGGCGGCTTTGCAAGTCTGATGTGAAAGGCCGGGGCTCAACCCCGGGCATGCATTGAAAACTGGCGGGCTGGAGTGCCGGAGAGGTAAGCGGAATTCCTAG	0.502	0.5	k__Bacteria; p__Firmicutes; c__Clostridia; o__Clostridiales; f__Lachnospiraceae; g__; s__
TACGTAGGGGGCAAGCGTTATCCGGATTTACTGGGTGTAAAGGGAGCGCAGGCGGGAAGACAAGTTGGAAGTGAAATCCATGGGCTCAACCCATGAACTGCTTTCAAAACTGTTTTTCTTGAGTAGTGCAGAGGTAGGCGGAATTCCCGG	0.502	0.5	k__Bacteria; p__Firmicutes; c__Clostridia; o__Clostridiales; f__Ruminococcaceae; g__; s__
TACGTAGGGGGCAAGCGTTATCCGGATTTACTGGGTGTAAAGGGAGCGCAGGCGGTACGGCAAGTCTGATGTGAAAGCCCGGGGCCCAACCCCGGGACTGCCCTTGGAACTGCATGGCTGGAGTGCGGGAGGGGCAGGCGGAATTCCTGG	0.5	0.506	k__Bacteria; p__Firmicutes; c__Clostridia; o__Clostridiales; f__; g__; s__
TACGTAGGGGGCAAGCGTTATCCGGATTTACTGGGTGTAAAGGGAGCGCAGGCGGTACGGCAAGTCTGATGTGAAAGCCCGGGGCCCAACCCCGGGACTGCTCTGGGAACTGTGCGGCTGGAGTGCGGGAGGGGCAGGCGGAATTCCTGG	0.5	0.506	k__Bacteria; p__Firmicutes; c__Clostridia; o__Clostridiales
TACGTAGGGGGCAAGCGTTATCCGGATTTACTGGGTGTAAAGGGAGCGCAGGCGGTACGGCAAGTCTGATGTGAAAGCCCGGGGCTCAACCCCGGTACTGCATTGGAAACTGTCGGACTAGAGTGTCGGAGGGGTAAGTGGAATTCCTAG	0.5	0.5	k__Bacteria; p__Firmicutes; c__Clostridia; o__Clostridiales; f__Lachnospiraceae; g__Roseburia; s__
TACGTAGGGGGCAAGCGTTATCCGGATTTACTGGGTGTAAAGGGAGCGCAGGCGGTATGGCAAGTCAGATGTGAAAACCCAGGGCTCAACCCTGGGACTGCATTTGAAACTGCCATACTGGAGTGCCGGAGAGGTAAGTGGAATTCCTAG	0.502	0.5	k__Bacteria; p__Firmicutes; c__Clostridia; o__Clostridiales; f__Lachnospiraceae
TACGTAGGGGGCAAGCGTTATCCGGATTTACTGGGTGTAAAGGGAGCGCAGGCGGTCTGGCAAGTCTGATGTGAAAGGCCGGGGCTCAACCCCGGGACTGCATTGGAAACTGTCAGACTAGAGTGTCGGAGAGGTAAGCGGAATTCCTAG	0.502	0.5	k__Bacteria; p__Firmicutes; c__Clostridia; o__Clostridiales; f__Lachnospiraceae; g__; s__
TACGTAGGGGGCAAGCGTTATCCGGATTTACTGGGTGTAAAGGGAGCGCAGGCGGTCTGGCAAGTCTGATGTGAAAGGCCGGGGCTCAACTCCGGGACTGCATTGGAAACTGTCAGACTGGAGTGTCGGAGAGGTAAGCGGAATTCCTAG	0.502	0.5	k__Bacteria; p__Firmicutes; c__Clostridia; o__Clostridiales; f__Lachnospiraceae; g__; s__
TACGTAGGGGGCAAGCGTTATCCGGATTTACTGGGTGTAAAGGGAGCGCAGGCGGTGCGGCAAGTCTGATGTGAAAGCCCGGGGCTCAACCCCGGGACTGCATTGGAAACTGTCGTACTTGAGTATCGGAGAGGTAAGTGGAATTCCTAG	0.5	0.5	k__Bacteria; p__Firmicutes; c__Clostridia; o__Clostridiales; f__Lachnospiraceae; g__Lachnobacterium; s__
TACGTAGGGGGCAAGCGTTATCCGGATTTACTGGGTGTAAAGGGAGCGCAGGCGGTGCGGCAAGTCTGATGTGAAAGCCCGGGGCTCAACCCCGGTACTGCATTGGAAACTGTCGGACTAGAGTGTCGGAGGGGTAAGTGGAATTCCTAG	0.502	0.5	k__Bacteria; p__Firmicutes; c__Clostridia; o__Clostridiales; f__Lachnospiraceae; g__Roseburia; s__
TACGTAGGGGGCAAGCGTTATCCGGATTTACTGGGTGTAAAGGGAGCGCAGGCGGTGCGGCAAGTCTGATGTGAAAGCCCGGGGCTCAACCCCGGTACTGCATTGGAAACTGTCGTACTAGAGTGTCGGAGGGGTAAGTGGAATTCCTAG	0.502	0.5	k__Bacteria; p__Firmicutes; c__Clostridia; o__Clostridiales; f__Lachnospiraceae; g__Roseburia; s__faecis
TACGTAGGGGGCAAGCGTTATCCGGATTTACTGGGTGTAAAGGGAGCGCAGGTGGCATGGCAAGCCAGAAGTGAAAACCCGGGGCTTAACCCCGCGGATTGCTTTTGGAACTGTCAGGCTGGAGTGCAGGAGGGGCAGGCGGAATTCCTG	0.5	0.506	k__Bacteria; p__Firmicutes; c__Clostridia; o__Clostridiales
TACGTAGGGGGCAAGCGTTATCCGGATTTACTGGGTGTAAAGGGAGCGCAGGTGGCATGGCAAGCCAGAAGTGAAAACCCGGGGCTTAACTCCGCGGATTGCTTTTGGAACTGTCAGGCTGGAGTGCAGGAGGGGCAGGCGGAATTCCTG	0.5	0.541	k__Bacteria; p__Firmicutes; c__Clostridia; o__Clostridiales
TACGTAGGGGGCAAGCGTTATCCGGATTTACTGGGTGTAAAGGGAGCGTAAACGGAATTGCAAGTCTGATGTGAAAATCCGGGGCCCAACCCCGGAACTGCATTGGAAACTGTATTTCTAGAGTGTCGGAGAGGCAAGTGGAATTCCTGG	0.502	0.5	k__Bacteria; p__Firmicutes; c__Clostridia; o__Clostridiales; f__Lachnospiraceae
TACGTAGGGGGCAAGCGTTATCCGGATTTACTGGGTGTAAAGGGAGCGTAAACGGTGTGGCAAGTCTGATGTGAAAGGCATGGGCTCAACCTGTGGACTGCATTGGAAACTGTCATACTTGAGTGCCGGAGGGGTAAGCGGAATTCCTAG	0.502	0.5	k__Bacteria; p__Firmicutes; c__Clostridia; o__Clostridiales; f__Lachnospiraceae; g__Blautia; s__
TACGTAGGGGGCAAGCGTTATCCGGATTTACTGGGTGTAAAGGGAGCGTACACGGCGAAGAAAGTCTGAAGTGAAAGCCCGCGGCTCAACCGCGGAACTGCTTTGGAAACTTTTTTGCTGGAGTACCGGAGAGGTAAGCGGAATTCCTAG	0.502	0.5	k__Bacteria; p__Firmicutes; c__Clostridia; o__Clostridiales; f__Lachnospiraceae; g__; s__
TACGTAGGGGGCAAGCGTTATCCGGATTTACTGGGTGTAAAGGGAGCGTAGACAGCAGCGCAAGTCTGGAGTGAAATGCCGGGGCCCAACCCCGGAACTGCTTTGGAAACTGTGCAGCTCGAGTGCAGGAGAGGTAAGCGGAATTCCTAG	0.502	0.5	k__Bacteria; p__Firmicutes; c__Clostridia; o__Clostridiales; f__; g__; s__
TACGTAGGGGGCAAGCGTTATCCGGATTTACTGGGTGTAAAGGGAGCGTAGACGGAAAGGCAAGTCAGAAGTGAAAACCCAAGGCTCAACCATGGGACTGCTTTGGAAACTGTGCTGCTGGAGTGCCGGAGAGGCAAGTGGAATTCCTAG	0.502	0.5	k__Bacteria; p__Firmicutes; c__Clostridia; o__Clostridiales; f__Lachnospiraceae; g__; s__
TACGTAGGGGGCAAGCGTTATCCGGATTTACTGGGTGTAAAGGGAGCGTAGACGGAAAGGCAAGTCAGAAGTGAAAACCCAAGGCTCAACCATGGGACTGCTTTTGAAACTGTCAAACTAGAGTACGGGAGAGGTAAGAGGAATTCCTAG	0.626	0.5	k__Bacteria; p__Firmicutes; c__Clostridia; o__Clostridiales; f__Lachnospiraceae; g__Coprococcus; s__
TACGTAGGGGGCAAGCGTTATCCGGATTTACTGGGTGTAAAGGGAGCGTAGACGGAAAGGCAAGTCAGAAGTGAAAACCCAAGGCTCAACCATGGGACTGCTTTTGAAACTGTCAAGCTAGAGTACGGGAGAGGTAAGAGGAATTCCTAG	0.502	0.5	k__Bacteria; p__Firmicutes; c__Clostridia; o__Clostridiales; f__Lachnospiraceae
TACGTAGGGGGCAAGCGTTATCCGGATTTACTGGGTGTAAAGGGAGCGTAGACGGAAAGGCAAGTCAGAAGTGAAAGCCCAAGGCTCAACCATGGGACTGCTTTTGAAACTGTCAAACTAGAGTACGGGAGAGGTAAGAGGAATTCCTAG	0.636	0.5	k__Bacteria; p__Firmicutes; c__Clostridia; o__Clostridiales; f__Lachnospiraceae; g__Coprococcus; s__
TACGTAGGGGGCAAGCGTTATCCGGATTTACTGGGTGTAAAGGGAGCGTAGACGGAAAGGCAAGTCAGATGTGAAAGCCCGGGGCTCAACTCCGGGACTGCTTTTGAAACTGTGTGACTGGAGTGCAGGAGAGGTAAGCGGAATTCCTGG	0.502	0.5	k__Bacteria; p__Firmicutes; c__Clostridia; o__Clostridiales; f__Lachnospiraceae
TACGTAGGGGGCAAGCGTTATCCGGATTTACTGGGTGTAAAGGGAGCGTAGACGGAAAGGCAAGTCTGATGTGAAAGGCCGGGGCTCAACTCCGGGACTGCATTGGAAACTGTCAGACTGGAGTGTCGGAGAGGTAAGCAGAATTCCTAG	0.502	0.5	k__Bacteria; p__Firmicutes; c__Clostridia; o__Clostridiales; f__Lachnospiraceae; g__; s__
TACGTAGGGGGCAAGCGTTATCCGGATTTACTGGGTGTAAAGGGAGCGTAGACGGAACGGCAAGTTTGAAGTGAAATACCTGGGCTTAACCCAGGAACTGCTTTGAAAACTGTCGATCTAGAGTGTCGGAGAGGTAAGTGGAATTCCTGG	0.502	0.5	k__Bacteria; p__Firmicutes; c__Clostridia; o__Clostridiales; f__Lachnospiraceae; g__Oribacterium; s__
TACGTAGGGGGCAAGCGTTATCCGGATTTACTGGGTGTAAAGGGAGCGTAGACGGAACGGCAAGTTTGAAGTGAAATACCTGGGCTTAACCCGGGAACTGCTTTGAAAACTGTCGATCTAGAGTGTCGGAGAGGTAAGTGGAATTCCTGG	0.502	0.5	k__Bacteria; p__Firmicutes; c__Clostridia; o__Clostridiales; f__Lachnospiraceae; g__Oribacterium; s__
TACGTAGGGGGCAAGCGTTATCCGGATTTACTGGGTGTAAAGGGAGCGTAGACGGAACGGCAAGTTTGAAGTGAAATACCTGGGCTTAACCCGGTAACTGCTTTGAAAACTGTCGATCTAGAGTGTCGGAGAGGTAAGTGGAATTCCTGG	0.502	0.5	k__Bacteria; p__Firmicutes; c__Clostridia; o__Clostridiales; f__Lachnospiraceae
TACGTAGGGGGCAAGCGTTATCCGGATTTACTGGGTGTAAAGGGAGCGTAGACGGAATAGCAAGTCTGATGTGAAAACCCGGGGCTCAACTCCGGGAGTGCATTGGAAACTGTTGATCTAGAGTGTCGGAGAGGCAAGCGGAATTCCTAG	0.504	0.72	k__Bacteria; p__Firmicutes; c__Clostridia; o__Clostridiales; f__Lachnospiraceae; g__; s__
TACGTAGGGGGCAAGCGTTATCCGGATTTACTGGGTGTAAAGGGAGCGTAGACGGAATGGCAAGTCTGATGTGAAAAGCCGGGGCTCAACCCCGGGACTGCATTGGAAACTGTCAATCTAGAGTACCGGAGGGGTAAGTGGAATTCCTAG	0.502	0.5	k__Bacteria; p__Firmicutes; c__Clostridia; o__Clostridiales; f__Lachnospiraceae; g__; s__
TACGTAGGGGGCAAGCGTTATCCGGATTTACTGGGTGTAAAGGGAGCGTAGACGGAATGGCAAGTCTGATGTGAAAGGCCGGGGCTCAACCCCGGGACTGCATTGGAAACTGTCAATCTAGAGTACCGGAGGGGTAAGTGGAATTCCTAG	0.5	0.5	k__Bacteria; p__Firmicutes; c__Clostridia; o__Clostridiales; f__Lachnospiraceae; g__; s__
TACGTAGGGGGCAAGCGTTATCCGGATTTACTGGGTGTAAAGGGAGCGTAGACGGAATGGCAAGTCTGATGTGAAAGGCGGGGGCTCAACCCCTGGACTGCATTGGAAACTGTGAGGCTTGAGTGCCGGAGAGGTAAGCGGAATTCCTAG	0.502	0.5	k__Bacteria; p__Firmicutes; c__Clostridia; o__Clostridiales; f__Lachnospiraceae; g__Blautia
TACGTAGGGGGCAAGCGTTATCCGGATTTACTGGGTGTAAAGGGAGCGTAGACGGAATTGCAAGTCTGATATGAAAATCCGGGGCCCAACCCCGGAACTGCATTGGAAGCTGTATTTCTAGAGTGTCGGAGAGGCAAGTGGAATTCCTGG	0.502	0.5	k__Bacteria; p__Firmicutes; c__Clostridia; o__Clostridiales; f__Lachnospiraceae
TACGTAGGGGGCAAGCGTTATCCGGATTTACTGGGTGTAAAGGGAGCGTAGACGGAATTGCAAGTCTGATGTGAAAATCCGGGGCCCAACCCCGGAACTGCATTGGAAACTGTATTTCTAGAGTGTCGGAGAGGCAAGTGGAATTCCTGG	0.565	0.554	k__Bacteria; p__Firmicutes; c__Clostridia; o__Clostridiales; f__Lachnospiraceae
TACGTAGGGGGCAAGCGTTATCCGGATTTACTGGGTGTAAAGGGAGCGTAGACGGAATTGCAAGTCTGATGTGAAAATCCGGGTCCAACCCCGGAACTGCATTGGAAACTGTATTTCTAGAGTGTCGGAGAGGCAAGTGGAATTCCTGGT	0.502	0.5	k__Bacteria; p__Firmicutes; c__Clostridia; o__Clostridiales; f__Lachnospiraceae
TACGTAGGGGGCAAGCGTTATCCGGATTTACTGGGTGTAAAGGGAGCGTAGACGGACGGGCAAGTCTGAAGTGAAAGGCAGGGGCTCAACCCCTGGACTGCTTTGGAAACTGTCCATCTAGAGTGCCGGAGAGGTAAGCGGAATTCCTAG	0.564	0.5	k__Bacteria; p__Firmicutes; c__Clostridia; o__Clostridiales; f__Lachnospiraceae; g__Blautia; s__producta
TACGTAGGGGGCAAGCGTTATCCGGATTTACTGGGTGTAAAGGGAGCGTAGACGGACTGGCAAGTCTGATGTGAAAGGCGGGGGCTCAACCCCTGGACTGCATTGGAAACTGTTAGTCTTGAGTGCCGGAGAGGTAAGCGGAATTCCTAG	0.505	0.5	k__Bacteria; p__Firmicutes; c__Clostridia; o__Clostridiales; f__Lachnospiraceae; g__Blautia; s__obeum
TACGTAGGGGGCAAGCGTTATCCGGATTTACTGGGTGTAAAGGGAGCGTAGACGGACTTGCAAGTCTGATGTGAAAATCCGGGGCCCAACCCCGGAACTGCATTGGAAACTGTATATCTAGAGTGTCGGAGAGGCAAGTGGAATTCCTGG	0.625	0.539	k__Bacteria; p__Firmicutes; c__Clostridia; o__Clostridiales; f__Lachnospiraceae
TACGTAGGGGGCAAGCGTTATCCGGATTTACTGGGTGTAAAGGGAGCGTAGACGGACTTGCAAGTCTGATGTGAAAATCCGGGGCCCAACCCCGGAACTGCTCTTGGAACTGCATGGCTGGAGTACAGGAGGGGCAGGCGGAATTCCTAG	0.502	0.5	k__Bacteria; p__Firmicutes; c__Clostridia; o__Clostridiales; f__; g__; s__
TACGTAGGGGGCAAGCGTTATCCGGATTTACTGGGTGTAAAGGGAGCGTAGACGGACTTGCAAGTCTGATGTGAAATACCGGGGCTCAACCCCGGGGCTGCATTGGAAACTGGCAGGCTGGAGTGCCGGAGAGGCAGGCGGAATTCCTAG	0.502	0.5	k__Bacteria; p__Firmicutes; c__Clostridia; o__Clostridiales; f__Lachnospiraceae; g__; s__
TACGTAGGGGGCAAGCGTTATCCGGATTTACTGGGTGTAAAGGGAGCGTAGACGGAGAAGCAAGTCTGAAGTGAAAGCCCGTGGCTTAACCACGGGACTGCTTTGGAAACTGTTTGACTAGAGTGCTGGAGAGGTAAGTGGAATTCCTAG	0.5	0.518	k__Bacteria; p__Firmicutes; c__Clostridia; o__Clostridiales; f__Lachnospiraceae; g__; s__
TACGTAGGGGGCAAGCGTTATCCGGATTTACTGGGTGTAAAGGGAGCGTAGACGGAGCAGCAAGTCTGATGTGAAAACCCGGGGCTCAACCCCGGGACTGCATTGGAAACTGTTGATCTGGAGTGCCGGAGAGGTAAGCGGAATTCCTAG	0.5	0.5	k__Bacteria; p__Firmicutes; c__Clostridia; o__Clostridiales; f__Lachnospiraceae; g__Ruminococcus; s__lactaris
TACGTAGGGGGCAAGCGTTATCCGGATTTACTGGGTGTAAAGGGAGCGTAGACGGAGGAGCAAGTCTGAAGTGAAAGCCCGCGGCTCAACTGCGGGACTGCTTTGGAAACTGTTCATCTAGAGTGTCGGAGAGGTAAGTGGAATTCCTAG	0.505	0.5	k__Bacteria; p__Firmicutes; c__Clostridia; o__Clostridiales; f__Lachnospiraceae; g__Clostridium; s__symbiosum
TACGTAGGGGGCAAGCGTTATCCGGATTTACTGGGTGTAAAGGGAGCGTAGACGGAGGAGCAAGTCTGATGTGAAAATCCGGGGCCCAACCCCGGAACTGCATTGGAAACTGTTTATCTAGAGTGTCGGAGAGGCAAGTGGAATTCCTAG	0.642	0.5	k__Bacteria; p__Firmicutes; c__Clostridia; o__Clostridiales; f__Lachnospiraceae; g__[Ruminococcus]; s__gnavus
TACGTAGGGGGCAAGCGTTATCCGGATTTACTGGGTGTAAAGGGAGCGTAGACGGATAAGCAAGTCTGATGTGAAAATCCGGGGCCCAACCCCGGAATTGCATTGGAAACTGCATATCTAGAGTGTCGGAGAGGCAAGTGGAATTCCAGG	0.5	0.5	k__Bacteria; p__Firmicutes; c__Clostridia; o__Clostridiales; f__Lachnospiraceae
TACGTAGGGGGCAAGCGTTATCCGGATTTACTGGGTGTAAAGGGAGCGTAGACGGATAAGCAAGTCTGATGTGAAAATCCGGGGCCCAACCCCGGAATTGCATTGGAAACTGCATATCTAGAGTGTCGGAGAGGCAAGTGGAATTCCTGG	0.561	0.559	k__Bacteria; p__Firmicutes; c__Clostridia; o__Clostridiales; f__Lachnospiraceae
TACGTAGGGGGCAAGCGTTATCCGGATTTACTGGGTGTAAAGGGAGCGTAGACGGATCTGCAAGTCTGATGTGAAAGGCGGGGGCTCAACTCCTGGACTGCATTGGAAACTGTAGATCTTGAGTGCCGGAGAGGTAAGCGGAATTCCTAG	0.5	0.5	k__Bacteria; p__Firmicutes; c__Clostridia; o__Clostridiales; f__Lachnospiraceae; g__Blautia
TACGTAGGGGGCAAGCGTTATCCGGATTTACTGGGTGTAAAGGGAGCGTAGACGGATGGACAAGTCTGATGTGAAAGCCCGGGGCTCAACCCCGGGACTGCATTGGAAACTGTCGTACTTGAGTATCGGAGAGGTAAGTGGAATTCCTAG	0.502	0.5	k__Bacteria; p__Firmicutes; c__Clostridia; o__Clostridiales; f__Lachnospiraceae; g__Lachnobacterium; s__
TACGTAGGGGGCAAGCGTTATCCGGATTTACTGGGTGTAAAGGGAGCGTAGACGGATGGACAAGTCTGATGTGAAAGGCTGGGGCTCAAACCCGGGACTGCATTGGAAACTGCCCGTCTTGAGTGCCGGAGAGGTAAGCGGAATTCCTAG	0.502	0.5	k__Bacteria; p__Firmicutes; c__Clostridia; o__Clostridiales; f__Lachnospiraceae; g__Blautia; s__
TACGTAGGGGGCAAGCGTTATCCGGATTTACTGGGTGTAAAGGGAGCGTAGACGGATGGACAAGTCTGATGTGAAAGGCTGGGGCTCAACCCCGGGACTGCATTGGAAACTGCCCGTCTTGAGTGCCGGAGAGGTAAGCGGAATTCCTAG	0.508	0.5	k__Bacteria; p__Firmicutes; c__Clostridia; o__Clostridiales; f__Lachnospiraceae; g__Blautia; s__
TACGTAGGGGGCAAGCGTTATCCGGATTTACTGGGTGTAAAGGGAGCGTAGACGGCAAGACAAGCCTGGAGTGAAAGGCGGGGGCCCAACCCCCGGACTGCTCTGGGAACTGTCTGGCTGGAGTGCAGGAGGGGTAAGTGGAATTCCTAG	0.507	0.5	k__Bacteria; p__Firmicutes; c__Clostridia; o__Clostridiales; f__; g__; s__
TACGTAGGGGGCAAGCGTTATCCGGATTTACTGGGTGTAAAGGGAGCGTAGACGGCAAGGCAAGCCAGAAGTGAAAGGGCAGGGCTCAACCCTGTACATGCTTTTGGAACTGTGGTGCTAGAGTGCAGGAGAGGTAAGTGGAATTCCTAG	0.5	0.5	k__Bacteria; p__Firmicutes; c__Clostridia; o__Clostridiales
TACGTAGGGGGCAAGCGTTATCCGGATTTACTGGGTGTAAAGGGAGCGTAGACGGCAAGGCAAGTCAGAAGTGAAAGCCCAAGGCTCAACCATGGGACTGCTTTTGAAACTGTCAAACTAGAGTACGGGAGGGGCAGGCGGAATTCCTAG	0.502	0.5	k__Bacteria; p__Firmicutes; c__Clostridia; o__Clostridiales; f__Lachnospiraceae
TACGTAGGGGGCAAGCGTTATCCGGATTTACTGGGTGTAAAGGGAGCGTAGACGGCAAGGCAAGTCTGAAGTGAAAATCCGGGGCCCAACCCCGAAACTGCTTTGGAAACTGTTTAGCTGGAGTACAGGAGAGGTAAGTGGAATTCCTAG	0.502	0.5	k__Bacteria; p__Firmicutes; c__Clostridia; o__Clostridiales
TACGTAGGGGGCAAGCGTTATCCGGATTTACTGGGTGTAAAGGGAGCGTAGACGGCAAGGCAAGTCTGAAGTGAAAATCCGGGGCTCAACCCCGAAACTGCTTTGGAAACTGTTTAGCTGGAGTACAGGAGAGGTAAGTGGAATTCCTAG	0.502	0.5	k__Bacteria; p__Firmicutes; c__Clostridia; o__Clostridiales; f__Lachnospiraceae; g__; s__
TACGTAGGGGGCAAGCGTTATCCGGATTTACTGGGTGTAAAGGGAGCGTAGACGGCAAGGCAAGTCTGAAGTGAAAGCCCGGTGCTTAACGCCGGGACTGCTTTGGAAACTGTTTAGCTGGAGTGCCGGAGAGGTAAGCGGAATTCCTAG	0.505	0.5	k__Bacteria; p__Firmicutes; c__Clostridia; o__Clostridiales; f__Lachnospiraceae
TACGTAGGGGGCAAGCGTTATCCGGATTTACTGGGTGTAAAGGGAGCGTAGACGGCAAGGCAAGTCTGAAGTGAAAGCCCGGTGCTTAACGCCGGGACTGCTTTGGAAACTGTTTGGCTGGAGTGCCGGAGAGGTAAGCGGAATTCCTAG	0.5	0.5	k__Bacteria; p__Firmicutes; c__Clostridia; o__Clostridiales; f__Lachnospiraceae
TACGTAGGGGGCAAGCGTTATCCGGATTTACTGGGTGTAAAGGGAGCGTAGACGGCAAGGCAAGTCTGATGTGAAAACCCAGGGCTTAACCCTGGGACTGCATTGGAAACTGTCATACTTGAGTGCCGGAGGGGTAAGCGGAATTCCTAG	0.502	0.5	k__Bacteria; p__Firmicutes; c__Clostridia; o__Clostridiales; f__Lachnospiraceae; g__; s__
TACGTAGGGGGCAAGCGTTATCCGGATTTACTGGGTGTAAAGGGAGCGTAGACGGCAAGGCAAGTCTGATGTGAAAACCCAGGGCTTAACCCTGGGACTGCATTGGAAACTGTCTGGCTCGAGTGCCGGAGAGGTAAGCGGAATTCCTAG	0.502	0.5	k__Bacteria; p__Firmicutes; c__Clostridia; o__Clostridiales; f__Lachnospiraceae; g__Clostridium; s__clostridioforme
TACGTAGGGGGCAAGCGTTATCCGGATTTACTGGGTGTAAAGGGAGCGTAGACGGCAAGGCAAGTCTGGAGTGAAAGCCCGGGGCTCAACCCCGGGACTGCTTTGGAAACTGTCATGCTAGAGTGCTGGAGAGGTAAGTGGAATTCCTAG	0.502	0.5	k__Bacteria; p__Firmicutes; c__Clostridia; o__Clostridiales; f__Lachnospiraceae
TACGTAGGGGGCAAGCGTTATCCGGATTTACTGGGTGTAAAGGGAGCGTAGACGGCAATACAAGTCGGAAGTGAAATACCCGGGCTCAACCTGGGAACTGCTTTAGAAACTGTATGGCTGGAGTGCTGGAGAGGTAAGCGGAATTCCTAG	0.502	0.5	k__Bacteria; p__Firmicutes; c__Clostridia; o__Clostridiales; f__Lachnospiraceae; g__; s__
TACGTAGGGGGCAAGCGTTATCCGGATTTACTGGGTGTAAAGGGAGCGTAGACGGCAATACAAGTCGGAAGTGAAATACCCGGGCTCAACCTGGGAACTGCTTTGGAAACTGTATGACTAGAGTGCTGGAGAGGTAAGCGGAATTCCTAG	0.502	0.5	k__Bacteria; p__Firmicutes; c__Clostridia; o__Clostridiales; f__Lachnospiraceae; g__; s__
TACGTAGGGGGCAAGCGTTATCCGGATTTACTGGGTGTAAAGGGAGCGTAGACGGCAATACAAGTCGGAAGTGAAATACCCGGGCTCAACCTGGGAACTGCTTTGGAAACTGTATGGCTGGAGTACTGGAGAGGTAAGCGGAATTCCTAG	0.502	0.5	k__Bacteria; p__Firmicutes; c__Clostridia; o__Clostridiales; f__Lachnospiraceae; g__; s__
TACGTAGGGGGCAAGCGTTATCCGGATTTACTGGGTGTAAAGGGAGCGTAGACGGCAATACAAGTCGGAAGTGAAATACCCGGGCTCAACCTGGGAACTGCTTTGGAAACTGTATGGCTGGAGTGCGGGAGGGGCAGGCGGAATTCCTGG	0.502	0.5	k__Bacteria; p__Firmicutes; c__Clostridia; o__Clostridiales
TACGTAGGGGGCAAGCGTTATCCGGATTTACTGGGTGTAAAGGGAGCGTAGACGGCAATACAAGTCGGAAGTGAAATACCCGGGCTCAACCTGGGAACTGCTTTGGAAACTGTATGGCTGGAGTGCTGGAGAGGTAAGCGGAATTCCTAG	0.54	0.502	k__Bacteria; p__Firmicutes; c__Clostridia; o__Clostridiales; f__Lachnospiraceae; g__; s__
TACGTAGGGGGCAAGCGTTATCCGGATTTACTGGGTGTAAAGGGAGCGTAGACGGCAATACAAGTCGGAAGTGAAATACCCGGGCTCAACCTGGGAACTGCTTTGGGAACTGTATGGCTGGAGTGCTGGAGAGGTAAGCGGAATTCCTAG	0.502	0.5	k__Bacteria; p__Firmicutes; c__Clostridia; o__Clostridiales; f__Lachnospiraceae; g__; s__
TACGTAGGGGGCAAGCGTTATCCGGATTTACTGGGTGTAAAGGGAGCGTAGACGGCAATACAAGTCGGAAGTGAAATACCCGGGCTTAACCTGGGAACTGCTTTGGAAACTGTATGGCTGGAGTGCTGGAGAGGTAAGCGGAATTCCTAG	0.518	0.518	k__Bacteria; p__Firmicutes; c__Clostridia; o__Clostridiales; f__Lachnospiraceae; g__; s__
TACGTAGGGGGCAAGCGTTATCCGGATTTACTGGGTGTAAAGGGAGCGTAGACGGCAATACAAGTCGGAGGTGAAATACCCGGGCTCAACCTGGGAACTGCTTTGGAAACTGTATGGCTGGAGTGCTGGAGAGGTAAGCGGAATTCCTAG	0.502	0.5	k__Bacteria; p__Firmicutes; c__Clostridia; o__Clostridiales; f__Lachnospiraceae; g__; s__
TACGTAGGGGGCAAGCGTTATCCGGATTTACTGGGTGTAAAGGGAGCGTAGACGGCAATGCAAGCCAGATGTGAAAACCCGCAGCTCAACTGGGGGAGTGCATTTGGAACTGAGTAGCTGGAGTGCAGGAGAGGTAAGCGGAATTCCTGG	0.502	0.5	k__Bacteria; p__Firmicutes; c__Clostridia; o__Clostridiales; f__; g__; s__
TACGTAGGGGGCAAGCGTTATCCGGATTTACTGGGTGTAAAGGGAGCGTAGACGGCAATGCAAGCCAGATGTGAAAACCCGCAGCTCAACTGGGGGAGTGCATTTGGAACTGTGTAGCTGGAGTGCAGGAGAGGTAAGCGGAATTCCTGG	0.542	0.737	k__Bacteria; p__Firmicutes; c__Clostridia; o__Clostridiales; f__; g__; s__
TACGTAGGGGGCAAGCGTTATCCGGATTTACTGGGTGTAAAGGGAGCGTAGACGGCAATGCAAGCCAGATGTGAAAACCCGCAGCTCAACTGGGGGAGTGCATTTGGAACTGTGTAGCTGGAGTGCAGGAGAGGTAAGCGGAATTCTCGG	0.502	0.5	k__Bacteria; p__Firmicutes; c__Clostridia; o__Clostridiales; f__; g__; s__
TACGTAGGGGGCAAGCGTTATCCGGATTTACTGGGTGTAAAGGGAGCGTAGACGGCAATGCAAGCCAGATGTGAAAACCCGCAGCTCAACTGGGGGAGTGCATTTGGAACTGTGTAGCTGGAGTGCAGGAGAGGTAAGCGGAGTTCCTGG	0.502	0.5	k__Bacteria; p__Firmicutes; c__Clostridia; o__Clostridiales; f__; g__; s__
TACGTAGGGGGCAAGCGTTATCCGGATTTACTGGGTGTAAAGGGAGCGTAGACGGCAATGCAAGCCAGATGTGAAAACCCGCAGCTCAACTGGGGGAGTGCATTTGGAACTGTGTAGCTGGAGTGCAGGAGAGGTAAGCGGTATTCCTGG	0.502	0.5	k__Bacteria; p__Firmicutes; c__Clostridia; o__Clostridiales; f__; g__; s__
TACGTAGGGGGCAAGCGTTATCCGGATTTACTGGGTGTAAAGGGAGCGTAGACGGCAATGCAAGCCAGATGTGAAAACCCGCAGCTCAACTGGGGGAGTGCATTTGGAACTGTGTAGCTGGAGTGCGGGAGAGGTAAGCGGAACTCCTGG	0.502	0.5	k__Bacteria; p__Firmicutes; c__Clostridia; o__Clostridiales; f__; g__; s__
TACGTAGGGGGCAAGCGTTATCCGGATTTACTGGGTGTAAAGGGAGCGTAGACGGCAATGCAAGCCAGATGTGAAAACTCGCAGCTCAACTGGGGGAGTGCATTTGGAACTGTGTAGCTGGAGTGCAGGAGAGGTAAGCGGAATTCCTGG	0.502	0.5	k__Bacteria; p__Firmicutes; c__Clostridia; o__Clostridiales; f__; g__; s__
TACGTAGGGGGCAAGCGTTATCCGGATTTACTGGGTGTAAAGGGAGCGTAGACGGCAATGCAAGTCGGAAGTGAAATACCCGGGCTTAACCTGGGAACTGCTTTGGAAACTGTATGGCTGGAGTGCCGGAGAGGTAAGCGGAATTCCTAG	0.502	0.5	k__Bacteria; p__Firmicutes; c__Clostridia; o__Clostridiales; f__Lachnospiraceae; g__; s__
TACGTAGGGGGCAAGCGTTATCCGGATTTACTGGGTGTAAAGGGAGCGTAGACGGCACGGCAAGCCAGATGTGAAAGCCCGGGGCTCAACCCCGGGACTGCATTTGGAACTGCTGAGCTAGAGTGTCGGAGAGGCAAGTGGAATTCCTAG	0.51	0.5	k__Bacteria; p__Firmicutes; c__Clostridia; o__Clostridiales; f__Lachnospiraceae
TACGTAGGGGGCAAGCGTTATCCGGATTTACTGGGTGTAAAGGGAGCGTAGACGGCAGAGCAAGTCCGGAGTGAAAGCCCGGGGCCCAACCCCGGGACTGCTCTGGAAACTGTTAAGCTGGAGTACGGGAGGGGCAGGCGGAATTCCTGG	0.5	0.501	k__Bacteria; p__Firmicutes; c__Clostridia; o__Clostridiales; f__; g__; s__
TACGTAGGGGGCAAGCGTTATCCGGATTTACTGGGTGTAAAGGGAGCGTAGACGGCAGAGCAAGTCCGGAGTGAAAGCCCGGGGCCCAACCCCGGGACTGCTCTGGAAACTGTTAAGCTGGAGTGCGGGAGGGGCAGGCGGAATTCCTGG	0.5	0.528	k__Bacteria; p__Firmicutes; c__Clostridia; o__Clostridiales; f__; g__; s__
TACGTAGGGGGCAAGCGTTATCCGGATTTACTGGGTGTAAAGGGAGCGTAGACGGCAGAGCAAGTCTGAAGTGAAAGCCCGCGGCCCAACTGCGGGACTGCTTTGGAAACTGCCCGGCTAGAGTGCTGGAGAGGTAAGCGGAATTCCTAG	0.5	0.512	k__Bacteria; p__Firmicutes; c__Clostridia; o__Clostridiales; f__Lachnospiraceae
TACGTAGGGGGCAAGCGTTATCCGGATTTACTGGGTGTAAAGGGAGCGTAGACGGCAGCAAAGGTCTGTGGTGAAAGACTGAAGCTTAACTTCAGTAAGCCATAGAAACCGGGCAGCTAGAGTGCAGGAGAGGATCGTGGAATTCCATGT	0.5	0.506	k__Bacteria; p__Firmicutes; c__Erysipelotrichi; o__Erysipelotrichales; f__Erysipelotrichaceae; g__Clostridium; s__cocleatum
TACGTAGGGGGCAAGCGTTATCCGGATTTACTGGGTGTAAAGGGAGCGTAGACGGCAGCACAAGTCCGAAGTGAAAGCCCGGGGCCCAACCCCGGGACTGCTTTGGAAACTGTGAAGCTGGAGTGCGGGAGGGGCAGGCGGAATTCCTGG	0.5	0.5	k__Bacteria; p__Firmicutes; c__Clostridia; o__Clostridiales; f__; g__; s__
TACGTAGGGGGCAAGCGTTATCCGGATTTACTGGGTGTAAAGGGAGCGTAGACGGCAGCACAAGTCTGAAGTGAAATGCCGGGGCTTAACCCCGGAACTGCTTTGGAAACTGTGCAGCTAGAGTGCAGGAGAGGTAAGTGGAATTCCTAG	0.513	0.5	k__Bacteria; p__Firmicutes; c__Clostridia; o__Clostridiales
TACGTAGGGGGCAAGCGTTATCCGGATTTACTGGGTGTAAAGGGAGCGTAGACGGCAGCACAAGTCTGGAGTGAAATCCCGGGGCTTAACCCCGGAACTGCTTTGGAAACTGTGCGGCTGGAGTGCAGGAGGGGTAAGCGGAATTCCTAG	0.51	0.5	k__Bacteria; p__Firmicutes; c__Clostridia; o__Clostridiales; f__; g__; s__
TACGTAGGGGGCAAGCGTTATCCGGATTTACTGGGTGTAAAGGGAGCGTAGACGGCAGCGCAAGCCTGGAGTGAAAGGATGGGGCCCAACCCCATGACTGCTCTGGGAACTGTGCGGCTAAAGTGCCGGAGGGGTAAGCGGAATTCCTAG	0.5	0.5	k__Bacteria; p__Firmicutes; c__Clostridia; o__Clostridiales; f__; g__; s__
TACGTAGGGGGCAAGCGTTATCCGGATTTACTGGGTGTAAAGGGAGCGTAGACGGCAGCGCAAGCCTGGAGTGAAAGGATGGGGCCCAACCCCATGACTGCTCTGGGAACTGTGCGGCTAGAGTGCCGGAGGGGTAAGCGGAATTCCTAG	0.506	0.524	k__Bacteria; p__Firmicutes; c__Clostridia; o__Clostridiales; f__; g__; s__
TACGTAGGGGGCAAGCGTTATCCGGATTTACTGGGTGTAAAGGGAGCGTAGACGGCAGCGCAAGTCCGAAGTGAAAGCCCGGGGCCCAACCCCGGGACTGCTCTGGAAACTGCGTCGCTGGAGTACGGGAGGGGCAGGCGGAATTCCTGG	0.502	0.5	k__Bacteria; p__Firmicutes; c__Clostridia; o__Clostridiales; f__; g__; s__
TACGTAGGGGGCAAGCGTTATCCGGATTTACTGGGTGTAAAGGGAGCGTAGACGGCAGCGCAAGTCCGAAGTGAAAGCCCGGGGCCCAACCCCGGGACTGCTTTGGAAACTGTGAAGCTGGAGTGCGGGAGGGGCAGGCGGAATTCCGAG	0.502	0.5	k__Bacteria; p__Firmicutes; c__Clostridia; o__Clostridiales; f__; g__; s__
TACGTAGGGGGCAAGCGTTATCCGGATTTACTGGGTGTAAAGGGAGCGTAGACGGCAGCGCAAGTCCGAAGTGAAAGCCCGGGGCCCAACCCCGGGACTGCTTTGGAAACTGTGAAGCTGGAGTGCGGGAGGGGCAGGCGGAATTCCTGG	0.51	0.512	k__Bacteria; p__Firmicutes; c__Clostridia; o__Clostridiales; f__; g__; s__
TACGTAGGGGGCAAGCGTTATCCGGATTTACTGGGTGTAAAGGGAGCGTAGACGGCAGCGCAAGTCCGGAGTGAAATGCCGGGGCCCAACCCCGGAACTGCTTTGGAAACTGTGCAGCTGGAGTGCAGGAGAGGTAAGCGGAATTCCTAG	0.502	0.5	k__Bacteria; p__Firmicutes; c__Clostridia; o__Clostridiales; f__; g__; s__
TACGTAGGGGGCAAGCGTTATCCGGATTTACTGGGTGTAAAGGGAGCGTAGACGGCAGCGCAAGTCTGAAGTGAAATGCCAGGGCTTAACCCTGGAACTGCTTTGGAAACTGTGCAGCTAGAGTGCAGGAGAGGTAAGTGGAATTTCTAG	0.507	0.5	k__Bacteria; p__Firmicutes; c__Clostridia; o__Clostridiales
TACGTAGGGGGCAAGCGTTATCCGGATTTACTGGGTGTAAAGGGAGCGTAGACGGCAGCGCAAGTCTGAAGTGAAATGCCGGGGCTTAACCCCGGAACTGCTTTGGAAACTGTGCAGCTAGAGTGCAGGAGAGGTAAGTGGAATTCCTAG	0.506	0.5	k__Bacteria; p__Firmicutes; c__Clostridia; o__Clostridiales
TACGTAGGGGGCAAGCGTTATCCGGATTTACTGGGTGTAAAGGGAGCGTAGACGGCAGCGCAAGTCTGGAGTGAAACGTATGAGCTCAACTCATGCATGGCTCTGGAAACTGGAGGACTGGAGAGCAGGAGAGGGCGGTGGAACTCCATG	0.5	0.512	k__Bacteria; p__Firmicutes; c__Erysipelotrichi; o__Erysipelotrichales; f__Erysipelotrichaceae; g__Allobaculum; s__
TACGTAGGGGGCAAGCGTTATCCGGATTTACTGGGTGTAAAGGGAGCGTAGACGGCAGCGCAAGTCTGGAGTGAAAGCCCGGGGCTCAACCCCGGGACTGCTTTGGAAACTGCATAGCTGGAGTGCTGGAGAGGCAAGCGGAATTCCTAG	0.502	0.5	k__Bacteria; p__Firmicutes; c__Clostridia; o__Clostridiales; f__Lachnospiraceae
TACGTAGGGGGCAAGCGTTATCCGGATTTACTGGGTGTAAAGGGAGCGTAGACGGCAGCGCAAGTCTGGAGTGAAAGCCCGTGGCTCAACCGCGGAACCGCTTTGGAAACTGCGAGGCTGGAGTGCTGGAGAGGTAAGCGGAATTCCTGG	0.502	0.5	k__Bacteria; p__Firmicutes; c__Clostridia; o__Clostridiales
TACGTAGGGGGCAAGCGTTATCCGGATTTACTGGGTGTAAAGGGAGCGTAGACGGCAGCGCAAGTCTGGAGTGAAATACCGGGGCTCAACCCCGGGCATGCATTGGAAACTGGCGGGCTGGAGTGCCGGAGAGGTAAGCGGAATTCCTAG	0.502	0.5	k__Bacteria; p__Firmicutes; c__Clostridia; o__Clostridiales; f__Lachnospiraceae; g__; s__
TACGTAGGGGGCAAGCGTTATCCGGATTTACTGGGTGTAAAGGGAGCGTAGACGGCAGCGCAAGTCTGGAGTGAAATCCCATGGCTTAACCATGGAACTGCATTTGAAACTGTCAGTCTTGAGTACCGGAGAGGTCATCGGAATTCCTTG	0.5	0.5	k__Bacteria; p__Firmicutes; c__Clostridia; o__Clostridiales; f__; g__; s__
TACGTAGGGGGCAAGCGTTATCCGGATTTACTGGGTGTAAAGGGAGCGTAGACGGCAGCGCAAGTCTGGAGTGAAATCCCATGGCTTAACCATGGAACTGCTTTGGAAACTGTGCAGCTAGAGTGCAGGAGAGGTAAGCGGAATTCCTAG	0.5	0.607	k__Bacteria; p__Firmicutes; c__Clostridia; o__Clostridiales; f__; g__; s__
TACGTAGGGGGCAAGCGTTATCCGGATTTACTGGGTGTAAAGGGAGCGTAGACGGCAGCGCAAGTCTGGAGTGAAATCCCATGGCTTAACCATGGAACTGCTTTGGAAACTGTGCAGCTGGAGTGCAGGAGAGGTAAGCGGAATTCCTAG	0.507	0.58	k__Bacteria; p__Firmicutes; c__Clostridia; o__Clostridiales; f__; g__; s__
TACGTAGGGGGCAAGCGTTATCCGGATTTACTGGGTGTAAAGGGAGCGTAGACGGCAGCGCAAGTCTGGAGTGAAATGCCGGGGCCCAACCCCGGAACTGCTTTGGAAACTGTGCAGCTCGAGTGCAGGAGAGGTAAGCGGAATTCCTAG	0.847	0.793	k__Bacteria; p__Firmicutes; c__Clostridia; o__Clostridiales; f__; g__; s__
TACGTAGGGGGCAAGCGTTATCCGGATTTACTGGGTGTAAAGGGAGCGTAGACGGCAGCGCAAGTCTGGAGTGAAATGCCGGGGCCCAACCCCGGAACTGCTTTGGAAACTGTGCAGCTGGAGTGCAGGAGAGGTAAGCGGAATTCCTAG	0.505	0.5	k__Bacteria; p__Firmicutes; c__Clostridia; o__Clostridiales; f__; g__; s__
TACGTAGGGGGCAAGCGTTATCCGGATTTACTGGGTGTAAAGGGAGCGTAGACGGCAGCGCAAGTCTGGAGTGAAATGCCGGGGCCCAACCCCGGAACTGCTTTGGAAACTGTGCAGCTGGAGTGCAGGGGAGGTAAGCGGAATTCCTAG	0.502	0.5	k__Bacteria; p__Firmicutes; c__Clostridia; o__Clostridiales; f__; g__; s__
TACGTAGGGGGCAAGCGTTATCCGGATTTACTGGGTGTAAAGGGAGCGTAGACGGCAGCGCAAGTCTGGAGTGAAATGCCGGGGCCCAACCCCGGAGCTGCTTTGGAAACTGTGCAGCTCGAGTGCAGGAGAGGTAAGCGGAATTCCTAG	0.5	0.5	k__Bacteria; p__Firmicutes; c__Clostridia; o__Clostridiales; f__; g__; s__
TACGTAGGGGGCAAGCGTTATCCGGATTTACTGGGTGTAAAGGGAGCGTAGACGGCAGCGCAAGTCTGGAGTGAAATGCCGGGGCTCAACCCCGGAACTGCTTTGGAAACTGTGCAGCTCGAGTGCAGGAGAGGTAAGCGGAATTCCTAG	0.509	0.5	k__Bacteria; p__Firmicutes; c__Clostridia; o__Clostridiales; f__; g__; s__
TACGTAGGGGGCAAGCGTTATCCGGATTTACTGGGTGTAAAGGGAGCGTAGACGGCAGGGCAAGTCAGATGTGAAAGCCCGGGGCTCAACCCCGGGACTGCATTTGAAACTGCCAGGCTAGAGTGTCGGAGAGGCAAGTGGAATTCCTAG	0.5	0.5	k__Bacteria; p__Firmicutes; c__Clostridia; o__Clostridiales; f__Lachnospiraceae
TACGTAGGGGGCAAGCGTTATCCGGATTTACTGGGTGTAAAGGGAGCGTAGACGGCAGGGCAAGTCTGATGTGAAAGGTCGGGGCCCAACCCCGGGACTGCATTAGATACCCCCGTAGTCCGGCTGGCTGACTATCTCGTATGCCGTCTT	0.5	0.5	k__Bacteria; p__Firmicutes; c__Clostridia; o__Clostridiales; f__Lachnospiraceae
TACGTAGGGGGCAAGCGTTATCCGGATTTACTGGGTGTAAAGGGAGCGTAGACGGCAGGGCAAGTCTGATGTGAAAGGTCGGGGCCCAACCCCGGGACTGCATTGGAAACTGTCCGGCTGGAGTACAGGAGAGGTAAGCGGAATTCCTAG	0.502	0.5	k__Bacteria; p__Firmicutes; c__Clostridia; o__Clostridiales
TACGTAGGGGGCAAGCGTTATCCGGATTTACTGGGTGTAAAGGGAGCGTAGACGGCAGGGCAAGTCTGATGTGAAAGGTCGGGGCCCAACCCCGGGACTGCATTGGAAACTGTCCGGCTGGAGTACAGGAGAGGTAAGTGGAATTCCTAG	0.612	0.527	k__Bacteria; p__Firmicutes; c__Clostridia; o__Clostridiales
TACGTAGGGGGCAAGCGTTATCCGGATTTACTGGGTGTAAAGGGAGCGTAGACGGCAGGGCAAGTCTGATGTGAAAGGTCGGGGCCCAACCCCGGGACTGCTTTGAAAACTGTGTAACTAGAGTACAGGAGGGGCAGGCGGAATTCCTGG	0.502	0.5	k__Bacteria; p__Firmicutes; c__Clostridia; o__Clostridiales
TACGTAGGGGGCAAGCGTTATCCGGATTTACTGGGTGTAAAGGGAGCGTAGACGGCAGGGCAAGTCTGATGTGAAAGGTCGGGGCCCAACCCTGGGACTGCATTGGAAACTGTATTGCTTGAGTACCGGAGAGGCAGGCGGAATTCCTAG	0.502	0.5	k__Bacteria; p__Firmicutes; c__Clostridia; o__Clostridiales; f__Lachnospiraceae; g__; s__
TACGTAGGGGGCAAGCGTTATCCGGATTTACTGGGTGTAAAGGGAGCGTAGACGGCAGGGCAAGTCTGGAGTGAAAGCCCGGGGCCCAACCCCGGGACTGCTTTGGAAACTGCCATGCTGGAGTGCTGGAGAGGTAAGCGGAATTCCTAG	0.503	0.5	k__Bacteria; p__Firmicutes; c__Clostridia; o__Clostridiales
TACGTAGGGGGCAAGCGTTATCCGGATTTACTGGGTGTAAAGGGAGCGTAGACGGCAGGGCAAGTCTGGAGTGAAAGGCAGGGGCCCAACCCCTGGACTGCTCTGGAAACTGTCCGGCTGGAGTGCAGGAGAGGTAAGTGGAATTCCTAG	0.5	0.53	k__Bacteria; p__Firmicutes; c__Clostridia; o__Clostridiales
TACGTAGGGGGCAAGCGTTATCCGGATTTACTGGGTGTAAAGGGAGCGTAGACGGCAGGGCAAGTCTGGAGTGAAAGGCGGGGGCTCAACCCCCGGACTGCTCTGGAAACTGCCAGGCTGGAGTGCAGGAGAGGTAAGTGGAATTCCTAG	0.509	0.524	k__Bacteria; p__Firmicutes; c__Clostridia; o__Clostridiales; f__; g__; s__
TACGTAGGGGGCAAGCGTTATCCGGATTTACTGGGTGTAAAGGGAGCGTAGACGGCAGTGCAAGCCTGGAGTGAAAGGATGGGGCCCAACCCCATGACTGCTCTGGGAACTGTACAGCTAGAGTGCCGGAGGGGTAAGCGGAATTCCTAG	0.5	0.541	k__Bacteria; p__Firmicutes; c__Clostridia; o__Clostridiales; f__; g__; s__
TACGTAGGGGGCAAGCGTTATCCGGATTTACTGGGTGTAAAGGGAGCGTAGACGGCAGTGCAAGCCTGGAGTGAAAGGATGGGGCTCAACCCCATGACTGCTCTGGGAACTGCATAGCTAGAGTGCCGGAGGGGTAAGCGGAATTCCTAG	0.52	0.5	k__Bacteria; p__Firmicutes; c__Clostridia; o__Clostridiales
TACGTAGGGGGCAAGCGTTATCCGGATTTACTGGGTGTAAAGGGAGCGTAGACGGCAGTGCAAGCCTGGAGTGAAAGGATGGGGCTCAACCCCATGACTGCTCTGGGAACTGCATAGCTAGAGTGCCGGAGGGGTAAGCGGAATTCCTGG	0.502	0.5	k__Bacteria; p__Firmicutes; c__Clostridia; o__Clostridiales; f__; g__; s__
TACGTAGGGGGCAAGCGTTATCCGGATTTACTGGGTGTAAAGGGAGCGTAGACGGCAGTGCAAGTCAGTAGTGAAATCCATGGGCTTAACCCATGAACTGCTATTGAAACTGCACAGCTTGAGTGAAGTAGAGGTAGGCGGAATTCCCGG	0.502	0.5	k__Bacteria; p__Firmicutes; c__Clostridia; o__Clostridiales; f__Ruminococcaceae; g__Ruminococcus; s__
TACGTAGGGGGCAAGCGTTATCCGGATTTACTGGGTGTAAAGGGAGCGTAGACGGCAGTGCAAGTCCGGAGTGAAAGCCCGGGGCCCAACCCCCGGACTGCTCTGGAAACTGTGTAACTTGAGTGCAGGAGGGGCAGGCGGAATTCCTGG	0.502	0.5	k__Bacteria; p__Firmicutes; c__Clostridia; o__Clostridiales; f__; g__; s__
TACGTAGGGGGCAAGCGTTATCCGGATTTACTGGGTGTAAAGGGAGCGTAGACGGCAGTGCAAGTCCGGAGTGAAAGCCCGGGGCTCAACCCTGGGACTGCTCTGGAAACTGCAAAGCTGGAGTGCGGGAGGGGCAGGCGGAATTCCTGG	0.574	0.5	k__Bacteria; p__Firmicutes; c__Clostridia; o__Clostridiales; f__; g__; s__
TACGTAGGGGGCAAGCGTTATCCGGATTTACTGGGTGTAAAGGGAGCGTAGACGGCAGTGCAAGTCCGGAGTGAAAGCCCGGGGCTCAACCCTGGGACTGCTCTGGAAACTGCAAAGCTGGAGTGCGGGAGGGGTAGGCGGAATTCCTAG	0.502	0.5	k__Bacteria; p__Firmicutes; c__Clostridia; o__Clostridiales; f__; g__; s__
TACGTAGGGGGCAAGCGTTATCCGGATTTACTGGGTGTAAAGGGAGCGTAGACGGCAGTGCAAGTCCGGAGTGAAAGCCCGGGGCTCAACCCTGGGACTGCTCTGGAAACTGTAAAGCTGGAGTGCGGGAGGGGCAGGCGGAATTCCGTG	0.502	0.5	k__Bacteria; p__Firmicutes; c__Clostridia; o__Clostridiales; f__; g__; s__
TACGTAGGGGGCAAGCGTTATCCGGATTTACTGGGTGTAAAGGGAGCGTAGACGGCAGTGCAAGTCCGGAGTGAAAGCCCGGGGCTCAACCCTGGGACTGCTCTGGAAACTGTAAAGCTGGAGTGCGGGAGGGGCAGGCGGAATTCCTGG	0.598	0.5	k__Bacteria; p__Firmicutes; c__Clostridia; o__Clostridiales; f__; g__; s__
TACGTAGGGGGCAAGCGTTATCCGGATTTACTGGGTGTAAAGGGAGCGTAGACGGCAGTGCAAGTCCGGAGTGAAAGCCCGGGGCTCAACCCTGGGACTGCTCTGGAAACTGTAAAGCTGGTGTGCGGGAGGGGCAGGCGGAATTCCTGG	0.502	0.5	k__Bacteria; p__Firmicutes; c__Clostridia; o__Clostridiales; f__; g__; s__
TACGTAGGGGGCAAGCGTTATCCGGATTTACTGGGTGTAAAGGGAGCGTAGACGGCAGTGCAAGTCCGGAGTGAAAGCCCGGGGCTCAACTCCGGGACTGCTTTTGAAACTGTTGAACTAGATTGCAGGAGAGGTAAGTGGAATTCCTGG	0.502	0.5	k__Bacteria; p__Firmicutes; c__Clostridia; o__Clostridiales; f__Lachnospiraceae; g__Coprococcus; s__
TACGTAGGGGGCAAGCGTTATCCGGATTTACTGGGTGTAAAGGGAGCGTAGACGGCAGTGCAAGTCCGGAGTGAAATCCCGGGGCTCAACCCCGGAACTGCATTTGAAACTGTAGCCCTTGTGTATCGGAGAGGCAGGCGGAATTCCTAG	0.502	0.5	k__Bacteria; p__Firmicutes; c__Clostridia; o__Clostridiales; f__; g__; s__
TACGTAGGGGGCAAGCGTTATCCGGATTTACTGGGTGTAAAGGGAGCGTAGACGGCAGTGCAAGTCTGAAGTGAAAGGCAAGGGCTCAACCCCTGGACTGCTTTGGAAACTGTATGGCTGGAGTGCAGGAGAGGTAAGTGGAATTCCTAG	0.502	0.5	k__Bacteria; p__Firmicutes; c__Clostridia; o__Clostridiales; f__Lachnospiraceae
TACGTAGGGGGCAAGCGTTATCCGGATTTACTGGGTGTAAAGGGAGCGTAGACGGCAGTGCAAGTCTGAAGTGAAAGGCAAGGGCTCAACCCTTGGACTGCTTTGGAAACTGTGCTGCTGGAGTGTCGGAGAGGCAAGTGGAATTCCTAG	0.616	0.611	k__Bacteria; p__Firmicutes; c__Clostridia; o__Clostridiales; f__Lachnospiraceae; g__Dorea; s__
TACGTAGGGGGCAAGCGTTATCCGGATTTACTGGGTGTAAAGGGAGCGTAGACGGCAGTGCAAGTCTGAAGTGAAAGGCGGGGGCCCAACCCCCGGACTGCTTTGGAAACTGTGCTGCTGGAGTGCAGGAGAGGCAAGTGGAATTCCTAG	0.528	0.5	k__Bacteria; p__Firmicutes; c__Clostridia; o__Clostridiales
TACGTAGGGGGCAAGCGTTATCCGGATTTACTGGGTGTAAAGGGAGCGTAGACGGCAGTGCAAGTCTGATGTGAAAGGCCGGGGCTCAACCCCGGGACTGCATTGGAAACTGTAAAGCTAGAGTGCCGGAGAGGTAAGCGGAATTCCTAG	0.502	0.5	k__Bacteria; p__Firmicutes; c__Clostridia; o__Clostridiales; f__Lachnospiraceae; g__; s__
TACGTAGGGGGCAAGCGTTATCCGGATTTACTGGGTGTAAAGGGAGCGTAGACGGCAGTGTAAGCCTGGAGTGAAAGGATGGGGCTCAACCCCATGACTGCTCTGGGAACTGCATAGCTAGAGTGCCGGAGGGGTAAGCGGAATTCCTAG	0.502	0.5	k__Bacteria; p__Firmicutes; c__Clostridia; o__Clostridiales
TACGTAGGGGGCAAGCGTTATCCGGATTTACTGGGTGTAAAGGGAGCGTAGACGGCATAGCAAGTCTGAAGTGAAAGCCCAAGGCTCAACCATGGGACTGCTTTGGAAACTGTTAAGCTAGAGTGCTGGAGAGGTAAGCGGAATTCCTAG	0.594	0.5	k__Bacteria; p__Firmicutes; c__Clostridia; o__Clostridiales; f__Lachnospiraceae; g__; s__
TACGTAGGGGGCAAGCGTTATCCGGATTTACTGGGTGTAAAGGGAGCGTAGACGGCATAGCAAGTCTGAAGTGAAAGCCCAAGGCTCAACCATGGGACTGCTTTGGAAACTGTTAAGCTAGAGTGCTGGAGAGGTAAGTGGAATTCCTAG	0.516	0.5	k__Bacteria; p__Firmicutes; c__Clostridia; o__Clostridiales; f__Lachnospiraceae; g__; s__
TACGTAGGGGGCAAGCGTTATCCGGATTTACTGGGTGTAAAGGGAGCGTAGACGGCATAGCAAGTCTGAAGTGAAAGCCCAAGGCTCAACCATGGGGCTGCTTTGGAAACTGTTAAGCTAGAGTGCTGGAGAGGTAAGCGTAATTCCTAG	0.502	0.5	k__Bacteria; p__Firmicutes; c__Clostridia; o__Clostridiales; f__Lachnospiraceae; g__; s__
TACGTAGGGGGCAAGCGTTATCCGGATTTACTGGGTGTAAAGGGAGCGTAGACGGCATAGCAAGTCTGAAGTGAAAGCCCGTGGCTCAACCGCGGAACTGCTATGGAAACTGTTAAGCTGGAGTACTGGAGAGGCAAGCGGAATTCCTAG	0.502	0.5	k__Bacteria; p__Firmicutes; c__Clostridia; o__Clostridiales; f__Lachnospiraceae; g__; s__
TACGTAGGGGGCAAGCGTTATCCGGATTTACTGGGTGTAAAGGGAGCGTAGACGGCATAGCAAGTCTGAAGTGAAAGCCCGTGGCTCAACCGCGGAACTGCTTTGGAAACTATTAAGCTGGAGTACTGGAGAGGCAAGCGGAATTCCTAG	0.502	0.5	k__Bacteria; p__Firmicutes; c__Clostridia; o__Clostridiales; f__Lachnospiraceae; g__; s__
TACGTAGGGGGCAAGCGTTATCCGGATTTACTGGGTGTAAAGGGAGCGTAGACGGCATAGCAAGTCTGAAGTGAAAGCCCGTGGCTCAACCGCGGAACTGCTTTGGAAACTGTTAAGCTGGAGTACTGGAGAGGAGAATGGAATTCCTAG	0.502	0.5	k__Bacteria; p__Firmicutes; c__Clostridia; o__Clostridiales; f__Lachnospiraceae; g__; s__
TACGTAGGGGGCAAGCGTTATCCGGATTTACTGGGTGTAAAGGGAGCGTAGACGGCATAGCAAGTCTGAAGTGAAAGCCCGTGGCTCAACCGCGGAACTGCTTTGGAAACTGTTAAGCTGGAGTACTGGAGAGGCAAGCGGAATTCCTAG	0.571	0.5	k__Bacteria; p__Firmicutes; c__Clostridia; o__Clostridiales; f__Lachnospiraceae; g__; s__
TACGTAGGGGGCAAGCGTTATCCGGATTTACTGGGTGTAAAGGGAGCGTAGACGGCATAGCAAGTCTGAAGTGAAAGCCCGTGGCTCAACCGCGGAACTGCTTTGGAAACTGTTAAGCTGGAGTACTGGAGAGGCAGGCGGAATTCCGTG	0.502	0.5	k__Bacteria; p__Firmicutes; c__Clostridia; o__Clostridiales; f__Lachnospiraceae; g__; s__
TACGTAGGGGGCAAGCGTTATCCGGATTTACTGGGTGTAAAGGGAGCGTAGACGGCATAGCAAGTCTGATGTGAAACCCCGGGGCTCAACCCCGGGCATGCATTGGAAACTGGCGGGCTGGAGTGCCGGAGAGGTAAGCGGAATTCCTAG	0.502	0.5	k__Bacteria; p__Firmicutes; c__Clostridia; o__Clostridiales; f__Lachnospiraceae; g__; s__
TACGTAGGGGGCAAGCGTTATCCGGATTTACTGGGTGTAAAGGGAGCGTAGACGGCATAGCAAGTCTGATGTGAAAGATCGGGGCTCAACCCCGGGCCTGCATTGGAAACTGTTAAGCTGGAGTACAGGAGAGGTAAGCGGAATTCCTAG	0.502	0.5	k__Bacteria; p__Firmicutes; c__Clostridia; o__Clostridiales; f__Lachnospiraceae; g__; s__
TACGTAGGGGGCAAGCGTTATCCGGATTTACTGGGTGTAAAGGGAGCGTAGACGGCATAGCAAGTCTGATGTGAAATATCGGGGCTCAACCCCGGGCCTGCATTGGAAACTGTTAAGCTGGAGTACAGGAGAGGTAAGCGGAATTCCTAG	0.5	0.5	k__Bacteria; p__Firmicutes; c__Clostridia; o__Clostridiales; f__Lachnospiraceae; g__; s__
TACGTAGGGGGCAAGCGTTATCCGGATTTACTGGGTGTAAAGGGAGCGTAGACGGCATAGCATGTCTGAAGTGAAAGCCCGTGGCTCAACCGCGGAACTGCTTTGGAAACTGTTGAGCTGGAGTACTGGAGAGGCAAGCGGAATTCCTAG	0.502	0.5	k__Bacteria; p__Firmicutes; c__Clostridia; o__Clostridiales; f__Lachnospiraceae; g__; s__
TACGTAGGGGGCAAGCGTTATCCGGATTTACTGGGTGTAAAGGGAGCGTAGACGGCATGACAAGCCAGATGTGAAATACCGGGGCTCAACCCCGGGGCTGCATTGGAAACTGGCAGGCTGAAGTGCCGGAGAGGCAGGCGGAATTCCTAG	0.502	0.5	k__Bacteria; p__Firmicutes; c__Clostridia; o__Clostridiales; f__Lachnospiraceae
TACGTAGGGGGCAAGCGTTATCCGGATTTACTGGGTGTAAAGGGAGCGTAGACGGCATGACAAGTCTGAAGTGAAAGCCCCGGGCTTAACCTGGGAACTGCTTTGGAAACTGCCATGCTAGAGTGCTGGAGAGGTAAGCGGAATTCCTAG	0.614	0.5	k__Bacteria; p__Firmicutes; c__Clostridia; o__Clostridiales; f__Lachnospiraceae; g__; s__
TACGTAGGGGGCAAGCGTTATCCGGATTTACTGGGTGTAAAGGGAGCGTAGACGGCATGGCAAGCCAGATGTGAAAACCATGGGCTCAACCTGTGGCCTGCATTTGAAACTGTTTTTCTTGAGTACTGGAGAGGCAGACGGAATTCCTAG	0.502	0.5	k__Bacteria; p__Firmicutes; c__Clostridia; o__Clostridiales
TACGTAGGGGGCAAGCGTTATCCGGATTTACTGGGTGTAAAGGGAGCGTAGACGGCATGGCAAGCCAGATGTGAAAGCCCGGGGCTCAACCCCGGGACTGCATTTGGAACTGTCAGGCTAGAGTGTCGGAGAGGAAAGCGGAATTCCTAG	0.505	0.5	k__Bacteria; p__Firmicutes; c__Clostridia; o__Clostridiales; f__Lachnospiraceae; g__[Ruminococcus]; s__gnavus
TACGTAGGGGGCAAGCGTTATCCGGATTTACTGGGTGTAAAGGGAGCGTAGACGGCATGGCAAGCCAGATGTGAAATACCGGGGCTCAACCCCGGGACTGCATTTGGAACTGTTAAGCTGGAGTATCGGAGAGGCAGGCGGAATTCCTGG	0.502	0.5	k__Bacteria; p__Firmicutes; c__Clostridia; o__Clostridiales; f__Lachnospiraceae; g__[Ruminococcus]; s__gnavus
TACGTAGGGGGCAAGCGTTATCCGGATTTACTGGGTGTAAAGGGAGCGTAGACGGCATGGCAAGCCAGATGTGAAATACCGGGGCTCAACCCCGGGACTGCATTTGGAACTGTTAAGCTGGAGTGCGGGAGGGGCAGGCGGAATTCCTGG	0.502	0.5	k__Bacteria; p__Firmicutes; c__Clostridia; o__Clostridiales; f__Lachnospiraceae; g__[Ruminococcus]; s__gnavus
TACGTAGGGGGCAAGCGTTATCCGGATTTACTGGGTGTAAAGGGAGCGTAGACGGCATGGCAAGCCAGATGTGAAATACCGGGGCTCAACCCCGGGACTGCATTTGGAACTGTTAAGCTGGAGTGTCGGAGAGGCAGGCGGAATTCCTAG	0.676	0.535	k__Bacteria; p__Firmicutes; c__Clostridia; o__Clostridiales; f__Lachnospiraceae; g__[Ruminococcus]; s__gnavus
TACGTAGGGGGCAAGCGTTATCCGGATTTACTGGGTGTAAAGGGAGCGTAGACGGCATGGCAAGCCAGATGTGACAGCCCGGGGCTCAACCCCGGGACTGCATTTGGAACTGTCAGGCTAGAGTGTCGGAGAGGAAAGCGGAATTCCTAG	0.502	0.5	k__Bacteria; p__Firmicutes; c__Clostridia; o__Clostridiales; f__Lachnospiraceae; g__[Ruminococcus]; s__gnavus
TACGTAGGGGGCAAGCGTTATCCGGATTTACTGGGTGTAAAGGGAGCGTAGACGGCATGGCAAGTCAGATGTGAAAGCCCGGGGCTCAACCCCGGGACTGCATTTGAAACTGTCAGGCTGGAGTGCAGGAGAGGTAAGTGGAATTCCTAG	0.502	0.565	k__Bacteria; p__Firmicutes; c__Clostridia; o__Clostridiales; f__Lachnospiraceae
TACGTAGGGGGCAAGCGTTATCCGGATTTACTGGGTGTAAAGGGAGCGTAGACGGCATGGCAAGTCAGATGTGAAAGGCCGGGGCTCAACCCCGGAGCTGCATTTGAAACTGCATAGCTAGAGTACAGGAGAGGCAGGCGGAATTCCTAG	0.502	0.5	k__Bacteria; p__Firmicutes; c__Clostridia; o__Clostridiales; f__Lachnospiraceae; g__Coprococcus; s__
TACGTAGGGGGCAAGCGTTATCCGGATTTACTGGGTGTAAAGGGAGCGTAGACGGCATGGCAAGTCTGATGTGAAAACCCGGGGCTCAACCCCGGGACTGCATAGGAAACTGTCAGGCTAGAGTGTCGGAGAGGCAAGTGGAATTCCTAG	0.502	0.5	k__Bacteria; p__Firmicutes; c__Clostridia; o__Clostridiales; f__Lachnospiraceae; g__[Ruminococcus]; s__gnavus
TACGTAGGGGGCAAGCGTTATCCGGATTTACTGGGTGTAAAGGGAGCGTAGACGGCATGGCAAGTCTGATGTGAAAACCCGGGGCTCAACCCCGGGACTGCATTGGAAACTGTCAGGCTAGAGTGTCGGAGAGGCAAGTGGAATTCCTAG	0.54	0.5	k__Bacteria; p__Firmicutes; c__Clostridia; o__Clostridiales; f__Lachnospiraceae
TACGTAGGGGGCAAGCGTTATCCGGATTTACTGGGTGTAAAGGGAGCGTAGACGGCATTGCAAGTCTGATGTGAAAGATTGGGGCTCAACCCCAGGCCTGCATTGGAAACTGTAAAGCTGGAGTACAGGAGAGGTAAGCGGAATTCCTAG	0.502	0.5	k__Bacteria; p__Firmicutes; c__Clostridia; o__Clostridiales
TACGTAGGGGGCAAGCGTTATCCGGATTTACTGGGTGTAAAGGGAGCGTAGACGGCCAAGCAAGCCAGGGGTGAAAGCCCGGGGCCCAACCCCGGGACTGCCCTTGGAACTGCATGGCTGGAGTGCGGGAGGGGCAGGCGGAATTCCTGG	0.5	0.5	k__Bacteria; p__Firmicutes; c__Clostridia; o__Clostridiales; f__; g__; s__
TACGTAGGGGGCAAGCGTTATCCGGATTTACTGGGTGTAAAGGGAGCGTAGACGGCCAGACAAGTCAGAAGTGAAAACCCGCGGCTCAACTGCGGGAGTGCTTTTGAAACTGTTTGGCTGGAGTGCAGGAGAGGTAAGTGGAATTCCTAG	0.507	0.59	k__Bacteria; p__Firmicutes; c__Clostridia; o__Clostridiales
TACGTAGGGGGCAAGCGTTATCCGGATTTACTGGGTGTAAAGGGAGCGTAGACGGCCAGACAAGTCAGAAGTGAAAGCCCAGGGCTCAACCCTGGGACTGCTTTTGAAACTGCCGGGCTGGAGTGCAGGAGAGGTAAGCGGAATTCCTAG	0.503	0.548	k__Bacteria; p__Firmicutes; c__Clostridia; o__Clostridiales; f__Lachnospiraceae
TACGTAGGGGGCAAGCGTTATCCGGATTTACTGGGTGTAAAGGGAGCGTAGACGGCCAGACAAGTCTGAAGTGAAAATCCAGCGCTTAACGTTGGAAGTGCTTTGGAAACTGCCGGGCTAGAGTGCAGGAGGGGCAGGCGGAATTCCATG	0.502	0.5	k__Bacteria; p__Firmicutes; c__Clostridia; o__Clostridiales
TACGTAGGGGGCAAGCGTTATCCGGATTTACTGGGTGTAAAGGGAGCGTAGACGGCCAGACAAGTCTGAAGTGAAAATCCAGCGCTTAACGTTGGAAGTGCTTTGGAAACTGCCGGGCTAGAGTGCAGGAGGGGCAGGCGGAATTCCTAG	0.556	0.517	k__Bacteria; p__Firmicutes; c__Clostridia; o__Clostridiales
TACGTAGGGGGCAAGCGTTATCCGGATTTACTGGGTGTAAAGGGAGCGTAGACGGCCAGGCAAGTCTGAAGTGAAAGCCCGGGGCTCAACCCCGGGACCGCTTTGGAAACTGTATGGCTAGAGTGCGGGAGGGGTAGGCGGAATTCCTAG	0.509	0.5	k__Bacteria; p__Firmicutes; c__Clostridia; o__Clostridiales; f__Lachnospiraceae; g__; s__
TACGTAGGGGGCAAGCGTTATCCGGATTTACTGGGTGTAAAGGGAGCGTAGACGGCCAGGCAAGTCTGAAGTGAAAGCCCGGGGCTCAACCTCGGGACCGCTTTGGAAACTGTATGGCTAGAGTGCGGGAGGGGTAGGCGGAATTCCTAG	0.505	0.5	k__Bacteria; p__Firmicutes; c__Clostridia; o__Clostridiales
TACGTAGGGGGCAAGCGTTATCCGGATTTACTGGGTGTAAAGGGAGCGTAGACGGCCAGGCAAGTCTGGAGTGAAAGCCCGGGGCTCAACCCCGGGACTGCTTTGGAAACTGTAGGGCTGGAGTGCAGGAGGGGTAAGCGGAATTCCTAG	0.5	0.512	k__Bacteria; p__Firmicutes; c__Clostridia; o__Clostridiales; f__Lachnospiraceae
TACGTAGGGGGCAAGCGTTATCCGGATTTACTGGGTGTAAAGGGAGCGTAGACGGCCATGCAAGCCAGGGGTGAAAGCCCGCGGCTCAACTGCGGGACTGCTTTGGAAACTGTTCAACTGGAGTGCTGGAGAGGTAAGCGGAATTCCTAG	0.502	0.5	k__Bacteria; p__Firmicutes; c__Clostridia; o__Clostridiales
TACGTAGGGGGCAAGCGTTATCCGGATTTACTGGGTGTAAAGGGAGCGTAGACGGCCATGCAAGCCAGGGGTGAAAGCCCGGGGCCCAACCCCGGGACTGCCCTTGGAACTGTGCGGCTAGAGTGCGGGAGGGGCAGGCGGAATTCCTGG	0.502	0.5	k__Bacteria; p__Firmicutes; c__Clostridia; o__Clostridiales; f__; g__; s__
TACGTAGGGGGCAAGCGTTATCCGGATTTACTGGGTGTAAAGGGAGCGTAGACGGCCATGCAAGCCAGGGGTGAAAGCCCGGGGCCCAACCCCGGGACTGCTCTGGAAACTGTACGGCTAGAGTACGGGAGGGGCAGGCGGAATTCCTAG	0.502	0.5	k__Bacteria; p__Firmicutes; c__Clostridia; o__Clostridiales; f__; g__; s__
TACGTAGGGGGCAAGCGTTATCCGGATTTACTGGGTGTAAAGGGAGCGTAGACGGCCATGCAAGCCTGGAGTGAAAGCCCGGGGCCCAACCCCGGGACTGCTCTGGGAACTGTGCGGCTGGAGTGCGGGAGGGGCAGGCGGAATTCCTGG	0.5	0.5	k__Bacteria; p__Firmicutes; c__Clostridia; o__Clostridiales; f__; g__; s__
TACGTAGGGGGCAAGCGTTATCCGGATTTACTGGGTGTAAAGGGAGCGTAGACGGCCATGCAAGCTCGGTGTGAAAGGTGCGGGCACAACCCGCAGACTGCACTGAGAACTGTATGGCTAGAGTGCCGGAGGGGCAGGCGGAATTCCTGG	0.502	0.5	k__Bacteria; p__Firmicutes; c__Clostridia; o__Clostridiales
TACGTAGGGGGCAAGCGTTATCCGGATTTACTGGGTGTAAAGGGAGCGTAGACGGCCATGCAAGTCTGATGTGAAAACCCGGGGCTCAACCCCGGGACTGCATTGGAAACTGTGCGGCTGGAGTGTCGGAGAGGCAAGTGGAATTCCTAG	0.528	0.524	k__Bacteria; p__Firmicutes; c__Clostridia; o__Clostridiales; f__Lachnospiraceae
TACGTAGGGGGCAAGCGTTATCCGGATTTACTGGGTGTAAAGGGAGCGTAGACGGCCATGTAAGCTCGGTGTGAAAGGTGCGGGCACAACCCGCAGACTGCACTGAGAACTGTATGGCTGGAGTGCCGGAGGGGCAGGCGGAATTCCTGG	0.502	0.5	k__Bacteria; p__Firmicutes; c__Clostridia; o__Clostridiales
TACGTAGGGGGCAAGCGTTATCCGGATTTACTGGGTGTAAAGGGAGCGTAGACGGCCATTCAAGCCAGATGTGAAAGCCCGGGGCTCAACCCCGGGACTGCATTTGGAACTGTGTGGCTAGAGTGTCGGAGAGGCAGGCGGAATTCCTAG	0.513	0.517	k__Bacteria; p__Firmicutes; c__Clostridia; o__Clostridiales; f__Lachnospiraceae; g__[Ruminococcus]; s__gnavus
TACGTAGGGGGCAAGCGTTATCCGGATTTACTGGGTGTAAAGGGAGCGTAGACGGCCATTCAAGCCAGATGTGAAAGCCCGGGGCTCAACTCCGGGACTGCATTTGGAACTGTGCGGCTAGAGTGTCGGAGAGGCAGGCGGAATTCCTAG	0.502	0.5	k__Bacteria; p__Firmicutes; c__Clostridia; o__Clostridiales; f__Lachnospiraceae; g__[Ruminococcus]; s__gnavus
TACGTAGGGGGCAAGCGTTATCCGGATTTACTGGGTGTAAAGGGAGCGTAGACGGCCATTCAAGCCAGATGTGAAAGCCCGGGGCTCAACTCCGGGACTGCATTTGGAACTGTGGGGCTAGAGTGTCGGAGAGGCAGGCGGAATTCCTAG	0.5	0.5	k__Bacteria; p__Firmicutes; c__Clostridia; o__Clostridiales; f__Lachnospiraceae; g__[Ruminococcus]; s__gnavus
TACGTAGGGGGCAAGCGTTATCCGGATTTACTGGGTGTAAAGGGAGCGTAGACGGCCCTGCGAGCCAGATGTGAAACCCCGGGGCTCAACCCCGGGCATGCATTGGAAACTGGCGGGCTGGAGTGCCGGAGAGGTAAGCGGAATTCCTAG	0.502	0.5	k__Bacteria; p__Firmicutes; c__Clostridia; o__Clostridiales; f__Lachnospiraceae; g__; s__
TACGTAGGGGGCAAGCGTTATCCGGATTTACTGGGTGTAAAGGGAGCGTAGACGGCGAAGAAAGTCTGAAGTGAAAGCCCGCGGCTCAACCGCGGAACTGCTTTGGAAACTTTTTTGCTGGAGTACCGGAGAGGTAAGCGGAATTCCTAG	0.631	0.632	k__Bacteria; p__Firmicutes; c__Clostridia; o__Clostridiales; f__Lachnospiraceae; g__; s__
TACGTAGGGGGCAAGCGTTATCCGGATTTACTGGGTGTAAAGGGAGCGTAGACGGCGAAGAAAGTCTGAAGTGAAAGCCCGCGGCTCAACCGCGGAATGGCTTTGGAAACTTTTTTGCTGGAGTACCGGAGAGGTAAGCGGAATTCCTAG	0.677	0.5	k__Bacteria; p__Firmicutes; c__Clostridia; o__Clostridiales; f__Lachnospiraceae; g__; s__
TACGTAGGGGGCAAGCGTTATCCGGATTTACTGGGTGTAAAGGGAGCGTAGACGGCGAAGAAAGTCTGAAGTGAAAGCCCGCGGCTTAACCGCGGAACTGCTTTGGAAACTTTTTTGCTGGAGTACCGGAGAGGTAAGCGGAATTCCTAG	0.603	0.541	k__Bacteria; p__Firmicutes; c__Clostridia; o__Clostridiales; f__Lachnospiraceae; g__; s__
TACGTAGGGGGCAAGCGTTATCCGGATTTACTGGGTGTAAAGGGAGCGTAGACGGCGAAGAAAGTCTGGAGTGAAAGCCCGCGGCTCAACCGCGGAATGGCTTTGGAAACTTTTTTGCTGGAGTACCGGAGAGGTAAGCGGAATTCCTAG	0.502	0.5	k__Bacteria; p__Firmicutes; c__Clostridia; o__Clostridiales; f__Lachnospiraceae; g__; s__
TACGTAGGGGGCAAGCGTTATCCGGATTTACTGGGTGTAAAGGGAGCGTAGACGGCGAAGCAAGTCTGAAGTGAAAACCCAGGGCTCAACCCTGGGACTGCTTTGGAAACTGTTTTGCTAGAGTGTCGGAGAGGTAAGTGGAATTCCTAG	0.502	0.5	k__Bacteria; p__Firmicutes; c__Clostridia; o__Clostridiales; f__Lachnospiraceae; g__Clostridium
TACGTAGGGGGCAAGCGTTATCCGGATTTACTGGGTGTAAAGGGAGCGTAGACGGCGAAGCAAGTCTGAAGTGAAAGCCCGGGGCTTAACCCCGGGACTGCTTTGGAAACTGTTTTGCTAGAGTGCTGGAGAGGTAAGTGGAATTCCTAG	0.502	0.5	k__Bacteria; p__Firmicutes; c__Clostridia; o__Clostridiales; f__Lachnospiraceae; g__; s__
TACGTAGGGGGCAAGCGTTATCCGGATTTACTGGGTGTAAAGGGAGCGTAGACGGCGAAGCAAGTCTGATGTGAAAGGCAGGGGCTCAACCCCTGGACTGCATTGGAAACTGTTTTGCTAGAGTGCCGGAGAGGTAAGCGGAATTCCTAG	0.555	0.552	k__Bacteria; p__Firmicutes; c__Clostridia; o__Clostridiales; f__Lachnospiraceae
TACGTAGGGGGCAAGCGTTATCCGGATTTACTGGGTGTAAAGGGAGCGTAGACGGCGAAGCAAGTCTGATGTGAAAGGCAGGGGCTCAACCCCTGGACTGCATTGGAAACTGTTTTGCTGGAGTGCCGGAGAGGTAAGCGGAATTCCTAG	0.512	0.5	k__Bacteria; p__Firmicutes; c__Clostridia; o__Clostridiales; f__Lachnospiraceae
TACGTAGGGGGCAAGCGTTATCCGGATTTACTGGGTGTAAAGGGAGCGTAGACGGCGACGCAAGTCTGAAGTGAAATGCCAGTGCTCAACACTGGAACTGCTTTGGAAACTGTGTGGCTAGAGTGCAGGAGAGGTAAGTGGAATTCCTAG	0.502	0.5	k__Bacteria; p__Firmicutes; c__Clostridia; o__Clostridiales; f__Lachnospiraceae
TACGTAGGGGGCAAGCGTTATCCGGATTTACTGGGTGTAAAGGGAGCGTAGACGGCGAGACAAGTCTGGAGTGAAAGCCCGGGGCCCAACCCCGGAACTGCTCTGGAAACTGTGCGGCTAGAGTACTGGAGGGGCAGGCGGAATTCCTAG	0.5	0.5	k__Bacteria; p__Firmicutes; c__Clostridia; o__Clostridiales; f__; g__; s__
TACGTAGGGGGCAAGCGTTATCCGGATTTACTGGGTGTAAAGGGAGCGTAGACGGCGAGGCAAGTCTGATGTGAAAACCCGGGGCTCAACCCCGTGACTGCATTGGAAACTGTTTTGCTTGAGTGCCGGAGAGGTAAGCGGAATTCCTAG	0.502	0.5	k__Bacteria; p__Firmicutes; c__Clostridia; o__Clostridiales; f__Lachnospiraceae; g__; s__
TACGTAGGGGGCAAGCGTTATCCGGATTTACTGGGTGTAAAGGGAGCGTAGACGGCGATACAAGTCGGAAGTGAAATACCCGGGCTCAACCTGGGAACTGCTTTGGAAACTGTATGGCTGGAGTGCTGGAGGGGGAACCGGAATTCTCGG	0.502	0.5	k__Bacteria; p__Firmicutes; c__Clostridia; o__Clostridiales; f__Lachnospiraceae; g__; s__
TACGTAGGGGGCAAGCGTTATCCGGATTTACTGGGTGTAAAGGGAGCGTAGACGGCGATGCAAGCCAGATGTGAAAGCCCGCGGCTCAACTGCGGAACTGCTTTGGAAACTGTTCAACTGGAGTGCTGGAGAGGTAAGCGGAATTCCTAG	0.5	0.5	k__Bacteria; p__Firmicutes; c__Clostridia; o__Clostridiales; f__Lachnospiraceae
TACGTAGGGGGCAAGCGTTATCCGGATTTACTGGGTGTAAAGGGAGCGTAGACGGCGATGCAAGCCAGATGTGAAAGCCCGCGGCTCAACTGCGGTAGTGCATTTGGAACTGTATGGCTGGAGTGCAGGAGAGGCAGGCGGAATTCCTAG	0.502	0.5	k__Bacteria; p__Firmicutes; c__Clostridia; o__Clostridiales
TACGTAGGGGGCAAGCGTTATCCGGATTTACTGGGTGTAAAGGGAGCGTAGACGGCGATGCAAGCCAGATGTGAAAGCCCGGGGCTCAACCCCGGGACTGCATTTGGAACTGTATAGCTAGAGTGTCGGAGAGGCAGGCGGAATTCCTAG	0.541	0.553	k__Bacteria; p__Firmicutes; c__Clostridia; o__Clostridiales; f__Lachnospiraceae; g__[Ruminococcus]; s__gnavus
TACGTAGGGGGCAAGCGTTATCCGGATTTACTGGGTGTAAAGGGAGCGTAGACGGCGATGCAAGCCAGATGTGAAAGCCCGGGGCTCAACCCCGGGACTGCATTTGGAACTGTGTAACTTGAGTGCAGGAGAGGTAAGCGGAATTCCTAG	0.502	0.5	k__Bacteria; p__Firmicutes; c__Clostridia; o__Clostridiales; f__Lachnospiraceae; g__[Ruminococcus]; s__gnavus
TACGTAGGGGGCAAGCGTTATCCGGATTTACTGGGTGTAAAGGGAGCGTAGACGGCGATGCAAGCCAGATGTGAAAGCCCGGGGCTCAACCCCGGGACTGCATTTGGAACTGTGTGGCTGGAGTGTCGGAGAGGCAAGTGGAATTCCTAG	0.584	0.577	k__Bacteria; p__Firmicutes; c__Clostridia; o__Clostridiales; f__Lachnospiraceae; g__[Ruminococcus]; s__gnavus
TACGTAGGGGGCAAGCGTTATCCGGATTTACTGGGTGTAAAGGGAGCGTAGACGGCGATGCAAGCCAGATGTGAAAGCCCGGGGCTCAACCCCGGGACTGCATTTGGAACTGTGTGGCTGGAGTGTCGGAGAGGCAGGCGGAATTCCTAG	0.58	0.518	k__Bacteria; p__Firmicutes; c__Clostridia; o__Clostridiales; f__Lachnospiraceae; g__[Ruminococcus]; s__gnavus
TACGTAGGGGGCAAGCGTTATCCGGATTTACTGGGTGTAAAGGGAGCGTAGACGGCGATGCAAGCCAGATGTGAAAGCCCGGGGCTCAACCCCGGGACTGCATTTGGAACTGTGTGGCTGGAGTGTCGGAGGGGTAAGTGGAATTCCTAG	0.502	0.5	k__Bacteria; p__Firmicutes; c__Clostridia; o__Clostridiales; f__Lachnospiraceae; g__[Ruminococcus]; s__gnavus
TACGTAGGGGGCAAGCGTTATCCGGATTTACTGGGTGTAAAGGGAGCGTAGACGGCGATGCAAGCCAGATGTGAAAGCCCGGGGCTCAACTCCGGGACTGCTTTTGAAACTGTTGAACTAGATTGCAGGAGAGGTAAGTGGAATTCCTAG	0.502	0.5	k__Bacteria; p__Firmicutes; c__Clostridia; o__Clostridiales; f__Lachnospiraceae; g__Coprococcus; s__
TACGTAGGGGGCAAGCGTTATCCGGATTTACTGGGTGTAAAGGGAGCGTAGACGGCGATGCAAGCCAGGAGTGAAACCCCGGGGCTCAACCCCGGGCATGCATTGGAAACTGGCGGGCTGGAGTGCCGGAGAGGTAAGCGGAATTCCTAG	0.502	0.5	k__Bacteria; p__Firmicutes; c__Clostridia; o__Clostridiales; f__Lachnospiraceae; g__; s__
TACGTAGGGGGCAAGCGTTATCCGGATTTACTGGGTGTAAAGGGAGCGTAGACGGCGATGCAAGCCTGAAGTGAAAGCCCGGGGCTCAACCCCGGGACTGCTTTGGGAACTGTATGGCTGGAGTGCAGGAGGGGTAGGCGGAATTCCTAG	0.5	0.5	k__Bacteria; p__Firmicutes; c__Clostridia; o__Clostridiales; f__Lachnospiraceae
TACGTAGGGGGCAAGCGTTATCCGGATTTACTGGGTGTAAAGGGAGCGTAGACGGCGATGCAAGTCAGATGTGAAATCCCAAGGCTCAACCTTGGAACTGCATTTGAAACTGTTGGTCTTGAGTATCGGAGAGGCAGGCGGAATTCCTAG	0.502	0.5	k__Bacteria; p__Firmicutes; c__Clostridia; o__Clostridiales
TACGTAGGGGGCAAGCGTTATCCGGATTTACTGGGTGTAAAGGGAGCGTAGACGGCGATGCAAGTCTGAAGTGAAAGCCCAGGGCTTAACCCTGGGACTGCTTTGGAAACTGTTAGACTAGAGTGCTGGAGAGGTAAGTGGAATTCCTAG	0.502	0.5	k__Bacteria; p__Firmicutes; c__Clostridia; o__Clostridiales; f__Lachnospiraceae; g__; s__
TACGTAGGGGGCAAGCGTTATCCGGATTTACTGGGTGTAAAGGGAGCGTAGACGGCGATGCAAGTCTGAAGTGAAAGCCCGGGGCCCAACCCCGGGACTGCTTTTGAAACTGTTGAACTAGATTGCAGGAGAGGTAAGTGGAATTCCTAG	0.502	0.5	k__Bacteria; p__Firmicutes; c__Clostridia; o__Clostridiales; f__Lachnospiraceae
TACGTAGGGGGCAAGCGTTATCCGGATTTACTGGGTGTAAAGGGAGCGTAGACGGCGATGCAAGTCTGAAGTGAAAGCCCGGGGCTCAACCCCGGGACTGCTTTGGAAACTGTATAGCTAGAGTGCTGGAGAGGCAAGCGGAATTCCTAG	0.5	0.5	k__Bacteria; p__Firmicutes; c__Clostridia; o__Clostridiales; f__Lachnospiraceae; g__Dorea; s__
TACGTAGGGGGCAAGCGTTATCCGGATTTACTGGGTGTAAAGGGAGCGTAGACGGCGATGCAAGTCTGAAGTGAAAGCCCGGGGCTCAACCCCGGGACTGCTTTGGAAACTGTATGGCTGGAGTGCTGGAGAGGCAAGCGGAATTCCTAG	0.717	0.732	k__Bacteria; p__Firmicutes; c__Clostridia; o__Clostridiales; f__Lachnospiraceae
TACGTAGGGGGCAAGCGTTATCCGGATTTACTGGGTGTAAAGGGAGCGTAGACGGCGATGCAAGTCTGAAGTGAAAGCCCGGGGCTCAACCCCGGGACTGCTTTGGAAACTGTATGGCTGGAGTGCTGGAGAGGCAAGCGGACTTCCTAG	0.5	0.506	k__Bacteria; p__Firmicutes; c__Clostridia; o__Clostridiales; f__Lachnospiraceae
TACGTAGGGGGCAAGCGTTATCCGGATTTACTGGGTGTAAAGGGAGCGTAGACGGCGATGCAAGTCTGAAGTGAAAGCCCGGGGCTCAACCTCGGGACTGCTTTGGAAACTGTATAGCTAGAGTGCTGGAGAGGCAAGCGGAATTCCTAG	0.502	0.5	k__Bacteria; p__Firmicutes; c__Clostridia; o__Clostridiales; f__Lachnospiraceae
TACGTAGGGGGCAAGCGTTATCCGGATTTACTGGGTGTAAAGGGAGCGTAGACGGCGATGCAAGTCTGAAGTGAAAGGCGGGGGCCCAACCCCCGGACTGCTTTGGAAACTGTATAGCTGGAGTGCAGGAGAGGTAAGTGGAATTCCTAG	0.5	0.768	k__Bacteria; p__Firmicutes; c__Clostridia; o__Clostridiales
TACGTAGGGGGCAAGCGTTATCCGGATTTACTGGGTGTAAAGGGAGCGTAGACGGCGATGCAAGTCTGAAGTGAAAGGCGGGGGCCCAACCCCCGGACTGCTTTGGAAACTGTATGGCTGGAGTGCAGGAGAGGTAAGTGGAATTCCTAG	0.542	0.7	k__Bacteria; p__Firmicutes; c__Clostridia; o__Clostridiales
TACGTAGGGGGCAAGCGTTATCCGGATTTACTGGGTGTAAAGGGAGCGTAGACGGCGATGCAAGTCTGAAGTGAAAGGCGGGGGCCCAACCCCTGGACTGCTTTGGAAACTGTATGGCTGGAGTGCAGGAGAGGTAAGTGGAATTCCTAG	0.612	0.5	k__Bacteria; p__Firmicutes; c__Clostridia; o__Clostridiales; f__Lachnospiraceae
TACGTAGGGGGCAAGCGTTATCCGGATTTACTGGGTGTAAAGGGAGCGTAGACGGCGATGCAAGTCTGAAGTGAAAGGCGGGGGCCCAACCCCTGGACTGCTTTGGAAACTGTGCAGCTAGAGTGCAGGAGAGGTAAGTGGAATTCCTAG	0.502	0.5	k__Bacteria; p__Firmicutes; c__Clostridia; o__Clostridiales
TACGTAGGGGGCAAGCGTTATCCGGATTTACTGGGTGTAAAGGGAGCGTAGACGGCGATGCAAGTCTGAAGTGAAATACCCGGGCTCAACCTGGGAACTGCTTTGGAAACTGTATGGCTAGAGTGCTGGAGAGGTAAGCGGAATTCCTGG	0.502	0.5	k__Bacteria; p__Firmicutes; c__Clostridia; o__Clostridiales; f__Lachnospiraceae; g__; s__
TACGTAGGGGGCAAGCGTTATCCGGATTTACTGGGTGTAAAGGGAGCGTAGACGGCGATGCAAGTCTGGAGTGAAAACCCGGGGCTCAACCCCGGGACTGCTTTGGAAACTGTGTTGCTAGAGTGCAGGAGAGGTAAGTGGAATTCCTAG	0.5	0.5	k__Bacteria; p__Firmicutes; c__Clostridia; o__Clostridiales; f__Lachnospiraceae; g__Clostridium
TACGTAGGGGGCAAGCGTTATCCGGATTTACTGGGTGTAAAGGGAGCGTAGACGGCGCAGCAAGTCTGATGTGAAAGGCAGGGGCTTAACCCCTGGACTGCATTGGAAACTGCTGTGCTTGAGTGCCGGAGGGGTAAGCGGAATTCCTAG	0.503	0.5	k__Bacteria; p__Firmicutes; c__Clostridia; o__Clostridiales; f__Lachnospiraceae; g__Blautia; s__
TACGTAGGGGGCAAGCGTTATCCGGATTTACTGGGTGTAAAGGGAGCGTAGACGGCGCAGCAAGTCTGATGTGAAAGGCAGGGGCTTAACTCCTGGACTGCATTGGAAACTGCTGTGCTTGAGTGCCGGAGGGGTAAGCGGAATTCCTGG	0.502	0.5	k__Bacteria; p__Firmicutes; c__Clostridia; o__Clostridiales; f__Lachnospiraceae; g__Blautia; s__
TACGTAGGGGGCAAGCGTTATCCGGATTTACTGGGTGTAAAGGGAGCGTAGACGGCGCGGCAAGTCTGAAGTGAAAGGCAGGGGCTTAACCCCTGAACTGCTTTGGAAACTGCCATGCTAGAGTGCTGGAGAGGTAAGTGGAATTCCTAG	0.509	0.526	k__Bacteria; p__Firmicutes; c__Clostridia; o__Clostridiales; f__Lachnospiraceae; g__; s__
TACGTAGGGGGCAAGCGTTATCCGGATTTACTGGGTGTAAAGGGAGCGTAGACGGCGCTGCAAGTCCGGAGTGAAAGCCCATGGCTTAACCATGGTACTGCTCTGGAAACTGTGGAGCTTGAGTGCGGGAGGGGCAGGCGGAATTCCTAG	0.542	0.65	k__Bacteria; p__Firmicutes; c__Clostridia; o__Clostridiales; f__; g__; s__
TACGTAGGGGGCAAGCGTTATCCGGATTTACTGGGTGTAAAGGGAGCGTAGACGGCGGAACAAGTCAGAAGTGAAAACCCGGGGCTCAACCCTGGGAGTGCTTTTGAAACTGTTTGGCTGGAGTGCAGGAGAGGTAAGCGGAATTCCTAG	0.5	0.506	k__Bacteria; p__Firmicutes; c__Clostridia; o__Clostridiales; f__Lachnospiraceae
TACGTAGGGGGCAAGCGTTATCCGGATTTACTGGGTGTAAAGGGAGCGTAGACGGCGGCGCAAGCCAGATGTGAAAGCCCGGGGCTCAACCCCGGGACTGCATTTGGAACTGTGCTGCTAGAGTGTCGGAGAGGCAGGCGGAATTCCTAG	0.5	0.518	k__Bacteria; p__Firmicutes; c__Clostridia; o__Clostridiales; f__Lachnospiraceae; g__[Ruminococcus]; s__gnavus
TACGTAGGGGGCAAGCGTTATCCGGATTTACTGGGTGTAAAGGGAGCGTAGACGGCGGGGCAAGTCTGGAGTGAAAGGCCGGGGCCCAACCCCGGGACCGCTCTGGAAACTGCCCGGCTGGAGTGCGGGAGAGGTAAGCGGAATTCCTAG	0.5	0.5	k__Bacteria; p__Firmicutes; c__Clostridia; o__Clostridiales; f__; g__; s__
TACGTAGGGGGCAAGCGTTATCCGGATTTACTGGGTGTAAAGGGAGCGTAGACGGCGGTGCAAGCCAGATGTGAAAATCCGGGGCCCAACCCCGGAACTGCATTGGAAACTGTTTATCTAGAGTGTCGGAGAGGCAAGTGGAATTCCTAG	0.502	0.5	k__Bacteria; p__Firmicutes; c__Clostridia; o__Clostridiales; f__Lachnospiraceae; g__[Ruminococcus]; s__gnavus
TACGTAGGGGGCAAGCGTTATCCGGATTTACTGGGTGTAAAGGGAGCGTAGACGGCGGTGCAAGCCAGATGTGAAAGCCCAGGGCTCAACCCCGGGACTGCATTTGGAACTGTGCTGCTAGAGTGTCGGAGAGGCAGGCGGAATTCCTAG	0.502	0.5	k__Bacteria; p__Firmicutes; c__Clostridia; o__Clostridiales; f__Lachnospiraceae; g__[Ruminococcus]; s__gnavus
TACGTAGGGGGCAAGCGTTATCCGGATTTACTGGGTGTAAAGGGAGCGTAGACGGCGGTGCAAGCCAGATGTGAAAGCCCGGGGCCCAACCCCGGAATTGCATTGGAAACTGCATATCTAGAGTGTCGGAGAGGCAAGTGGAATTCCTGG	0.502	0.5	k__Bacteria; p__Firmicutes; c__Clostridia; o__Clostridiales; f__Lachnospiraceae; g__[Ruminococcus]; s__gnavus
TACGTAGGGGGCAAGCGTTATCCGGATTTACTGGGTGTAAAGGGAGCGTAGACGGCGGTGCAAGCCAGATGTGAAAGCCCGGGGCTCAACCCCGGGACTGCATTTGAAACTGTCAAACTAGAGTACGGGAGAGGTAAGAGGAATTCCTAG	0.502	0.5	k__Bacteria; p__Firmicutes; c__Clostridia; o__Clostridiales; f__Lachnospiraceae; g__Coprococcus; s__
TACGTAGGGGGCAAGCGTTATCCGGATTTACTGGGTGTAAAGGGAGCGTAGACGGCGGTGCAAGCCAGATGTGAAAGCCCGGGGCTCAACCCCGGGACTGCATTTGGAACTGTATGGCTAGAGTGTCGGAGAGGCAGGCGGAATTCCTAG	0.5	0.5	k__Bacteria; p__Firmicutes; c__Clostridia; o__Clostridiales; f__Lachnospiraceae; g__[Ruminococcus]; s__gnavus
TACGTAGGGGGCAAGCGTTATCCGGATTTACTGGGTGTAAAGGGAGCGTAGACGGCGGTGCAAGCCAGATGTGAAAGCCCGGGGCTCAACCCCGGGACTGCATTTGGAACTGTGCTGCTAGAGTGTCGGAGAGGCAGGCGGAATTCCTAG	0.725	0.599	k__Bacteria; p__Firmicutes; c__Clostridia; o__Clostridiales; f__Lachnospiraceae; g__[Ruminococcus]; s__gnavus
TACGTAGGGGGCAAGCGTTATCCGGATTTACTGGGTGTAAAGGGAGCGTAGACGGCGGTGCAAGCCAGATGTGAAAGCCCGGGGCTCAACCCCGGGACTGCATTTGGAACTGTGTGGCTGGAGTGTCGGAGAGGCAGGCGGAATTCCTAG	0.502	0.5	k__Bacteria; p__Firmicutes; c__Clostridia; o__Clostridiales; f__Lachnospiraceae; g__[Ruminococcus]; s__gnavus
TACGTAGGGGGCAAGCGTTATCCGGATTTACTGGGTGTAAAGGGAGCGTAGACGGCGGTGCAAGCCAGATGTGAAAGCCCGGGGCTCAACTCCGGGACTGCTTTTGAAACTGTGTTGCTAGATTGCAGGAGAGGTAAGTGGAATTCCTAG	0.502	0.5	k__Bacteria; p__Firmicutes; c__Clostridia; o__Clostridiales; f__Lachnospiraceae; g__Coprococcus; s__
TACGTAGGGGGCAAGCGTTATCCGGATTTACTGGGTGTAAAGGGAGCGTAGACGGCGGTGCAAGCCAGATGTGAAGGCCCGGGGCTCAACCCCGGGACTGCTTTGGAAACTGTATGGCTGGAGTGCTGGAGAGGCAAGCGGAATTCCTAG	0.502	0.5	k__Bacteria; p__Firmicutes; c__Clostridia; o__Clostridiales; f__Lachnospiraceae; g__[Ruminococcus]; s__gnavus
TACGTAGGGGGCAAGCGTTATCCGGATTTACTGGGTGTAAAGGGAGCGTAGACGGCGGTGCAAGTCTGGAGTGAAAGGCAGGGGCCCAACCCCTGGACTGCTCTGGAAACTGTAGTGCTGGAGTGCAGGAGAGGTAAGTGGAATTCCTAG	0.5	0.588	k__Bacteria; p__Firmicutes; c__Clostridia; o__Clostridiales
TACGTAGGGGGCAAGCGTTATCCGGATTTACTGGGTGTAAAGGGAGCGTAGACGGCGTCGCAAGTCTGAAGTGAAAGCCCGTGGCTCAACCGCGGAACCGCCTTGGAAACTGCGAGGCTGGAGTGCTGGAGAGGTAAGCGGAATTCCTGG	0.502	0.5	k__Bacteria; p__Firmicutes; c__Clostridia; o__Clostridiales; f__Lachnospiraceae; g__; s__
TACGTAGGGGGCAAGCGTTATCCGGATTTACTGGGTGTAAAGGGAGCGTAGACGGCGTCGCAAGTCTGAAGTGAAAGCCCGTGGCTCAACCGCGGAACCGCTTTGGAAACTGCGAGGCTGGAGTGCAGGAGGGGCAGGCGGAATTCCTGG	0.502	0.5	k__Bacteria; p__Firmicutes; c__Clostridia; o__Clostridiales; f__Lachnospiraceae; g__; s__
TACGTAGGGGGCAAGCGTTATCCGGATTTACTGGGTGTAAAGGGAGCGTAGACGGCGTCGCAAGTCTGAAGTGAAAGCCCGTGGCTCAACCGCGGAACCGCTTTGGAAACTGCGAGGCTGGAGTGCTGGAGAGGTAAGCGGAATTCCTGG	0.502	0.5	k__Bacteria; p__Firmicutes; c__Clostridia; o__Clostridiales; f__Lachnospiraceae; g__; s__
TACGTAGGGGGCAAGCGTTATCCGGATTTACTGGGTGTAAAGGGAGCGTAGACGGCGTGCCAAGTCCGGTGTGAAAGCCCGGGGCCCAACCCCGGGACTGCACTGGAAACTGCCGGGCTGGAGTGTCGGAGGGGCAGGCGGAATTCCTAG	0.5	0.5	k__Bacteria; p__Firmicutes; c__Clostridia; o__Clostridiales; f__; g__; s__
TACGTAGGGGGCAAGCGTTATCCGGATTTACTGGGTGTAAAGGGAGCGTAGACGGCGTGCCAAGTCTGATGTGAAAGCCCGGGGCCCAACCCCGGGACTGCTCTTGGAACTGCGTGGCTGGAGTGCAGGAGGGGCAGGCGGAATTCCTGG	0.5	0.506	k__Bacteria; p__Firmicutes; c__Clostridia; o__Clostridiales; f__; g__; s__
TACGTAGGGGGCAAGCGTTATCCGGATTTACTGGGTGTAAAGGGAGCGTAGACGGCGTGCCAAGTCTGATGTGAAAGGCCGGGGCTCAACCCCGGGACTGCATTGGAAACTGACATGCTAGAGGGCCGGAGGGGCAAGCGGAATTCCTAG	0.502	0.5	k__Bacteria; p__Firmicutes; c__Clostridia; o__Clostridiales; f__Lachnospiraceae; g__; s__
TACGTAGGGGGCAAGCGTTATCCGGATTTACTGGGTGTAAAGGGAGCGTAGACGGCGTGCCAAGTCTGATGTGAAAGGCCGGGGCTCAACCCCGGGACTGCATTGGAAACTGGCATGCTAGAGTGCCGGAGGGGCAAGCGGAATTCCTAG	0.592	0.653	k__Bacteria; p__Firmicutes; c__Clostridia; o__Clostridiales; f__Lachnospiraceae; g__; s__
TACGTAGGGGGCAAGCGTTATCCGGATTTACTGGGTGTAAAGGGAGCGTAGACGGCGTGCCAAGTCTGATGTGAAAGGCCGGGGCTCAACCCCGGGACTGCATTGGAAACTGGCATGCTAGAGTGCCGGGGGGGCAAGCGGAATTCCTAG	0.502	0.5	k__Bacteria; p__Firmicutes; c__Clostridia; o__Clostridiales; f__Lachnospiraceae; g__; s__
TACGTAGGGGGCAAGCGTTATCCGGATTTACTGGGTGTAAAGGGAGCGTAGACGGCGTGCCAAGTCTGATGTGAAAGGCCGGGGCTCAACCCCGGGACTGCATTGGAAACTGGCATGCTGGAGTGCCGGAGGGGCAAGCGGAATTCCTAG	0.573	0.573	k__Bacteria; p__Firmicutes; c__Clostridia; o__Clostridiales; f__Lachnospiraceae; g__; s__
TACGTAGGGGGCAAGCGTTATCCGGATTTACTGGGTGTAAAGGGAGCGTAGACGGCGTGCCAAGTCTGATGTGAAAGGCCGGGGCTCAACCCCGGGACTGCATTGGAAACTGGCATTCTGGAGTGCCGGAGGGGCAAGCGGAATTCCTAG	0.502	0.5	k__Bacteria; p__Firmicutes; c__Clostridia; o__Clostridiales; f__Lachnospiraceae; g__; s__
TACGTAGGGGGCAAGCGTTATCCGGATTTACTGGGTGTAAAGGGAGCGTAGACGGCGTGCCAAGTCTGATGTGAAATACCGGGGCTCAACCCCGGGACTGCTCTTGGAACTGCGTGGCTGGAGTGCAGGAGGGGCAGGCGGAATTCCTGG	0.5	0.506	k__Bacteria; p__Firmicutes; c__Clostridia; o__Clostridiales; f__; g__; s__
TACGTAGGGGGCAAGCGTTATCCGGATTTACTGGGTGTAAAGGGAGCGTAGACGGCGTGCCAAGTCTGATGTGGAAGGCCGGGGCTCAACCCCGGGACTGCATTGGAAACTGGCATGCTAGAGTGCCGGAGGGGCAAGCGGAATTCCTGG	0.502	0.5	k__Bacteria; p__Firmicutes; c__Clostridia; o__Clostridiales; f__Lachnospiraceae; g__; s__
TACGTAGGGGGCAAGCGTTATCCGGATTTACTGGGTGTAAAGGGAGCGTAGACGGCGTGCCAAGTCTGGTGTGAAAGCCCGGGGCCCAACCCCGGGACTGCTCTTGGAACTGCGTGGCTGGAGTGCAGGAGGGGCAGGCGGAATTCCTGG	0.5	0.506	k__Bacteria; p__Firmicutes; c__Clostridia; o__Clostridiales; f__; g__; s__
TACGTAGGGGGCAAGCGTTATCCGGATTTACTGGGTGTAAAGGGAGCGTAGACGGCGTGCCAAGTCTGGTGTGAAAGGCCGGGGCTCAACCCCGGGACTGCATTGGAAACTGGCATGCTGGAGTGCCGGAGGGGCAAGCGGAATTCCTAG	0.534	0.658	k__Bacteria; p__Firmicutes; c__Clostridia; o__Clostridiales; f__Lachnospiraceae; g__; s__
TACGTAGGGGGCAAGCGTTATCCGGATTTACTGGGTGTAAAGGGAGCGTAGACGGCGTGCCAAGTCTGGTGTGAAAGGCCGGGGCTTAACCCCGGGACTGCATTGGAAACTGGCATGCTGGAGTGCCGGAGGGGCAAGCGGAATTCCTAG	0.502	0.5	k__Bacteria; p__Firmicutes; c__Clostridia; o__Clostridiales; f__Lachnospiraceae; g__; s__
TACGTAGGGGGCAAGCGTTATCCGGATTTACTGGGTGTAAAGGGAGCGTAGACGGCGTGGCAAGTCTGATGTGAAAACCCGGGGCTCAACCCCGGGACTGCATTGGAAACTGTCAGGCCAGAGTGTCGGAGAGGCAAGTGGAATTCCTAG	0.502	0.5	k__Bacteria; p__Firmicutes; c__Clostridia; o__Clostridiales; f__Lachnospiraceae
TACGTAGGGGGCAAGCGTTATCCGGATTTACTGGGTGTAAAGGGAGCGTAGACGGCTAAGCAAGTCTGAAGTGAAAGCCCGGGGCTTAACCCCGGGACTGCTTTGGAAACTGTTAAGCTAGAGTGCTGGAGAGGTAAGTGGAATTCCTAG	0.5	0.535	k__Bacteria; p__Firmicutes; c__Clostridia; o__Clostridiales; f__Lachnospiraceae; g__; s__
TACGTAGGGGGCAAGCGTTATCCGGATTTACTGGGTGTAAAGGGAGCGTAGACGGCTAATCAAGTCAGAAGTGAAAACCCAGGGCTCAACCTTGGGACTGCTTTTGAAACTGAGTAGCTAGAGTGCAGGAGAGGTAAGCGGAATTCCTAG	0.5	0.541	k__Bacteria; p__Firmicutes; c__Clostridia; o__Clostridiales; f__Lachnospiraceae
TACGTAGGGGGCAAGCGTTATCCGGATTTACTGGGTGTAAAGGGAGCGTAGACGGCTAATCAAGTCAGAAGTGAAAACCCAGGGCTCAACCTTGGGAGTGCTTTTGAAACTGAGTAGCTAGAGTGCAGGAGAGGTAAGCGGAATTCCTAG	0.502	0.5	k__Bacteria; p__Firmicutes; c__Clostridia; o__Clostridiales; f__Lachnospiraceae
TACGTAGGGGGCAAGCGTTATCCGGATTTACTGGGTGTAAAGGGAGCGTAGACGGCTAATCAAGTCAGAAGTGAAAACCCAGGGCTCAACTTTGGGACTGCTTTTGAAACTGAGTAGCTAGAGTGCAGGAGAGGTAAGCGGAATTCCTAG	0.502	0.518	k__Bacteria; p__Firmicutes; c__Clostridia; o__Clostridiales; f__Lachnospiraceae
TACGTAGGGGGCAAGCGTTATCCGGATTTACTGGGTGTAAAGGGAGCGTAGACGGCTAATCAAGTCAGAAGTGAAAACCCAGGGCTCAACTTTGGGACTGCTTTTGAAACTGAGTAGCTAGAGTGCAGGAGAGGTAAGCGGAATTCTTAG	0.502	0.5	k__Bacteria; p__Firmicutes; c__Clostridia; o__Clostridiales; f__Lachnospiraceae
TACGTAGGGGGCAAGCGTTATCCGGATTTACTGGGTGTAAAGGGAGCGTAGACGGCTATGCAAGTCTGGAGTGAAAGGCGGGGGCCCAACCCCCGGACTGCTCTGGAAACTGTAGAGCTAGAGTGCAGGAGAGGTAAGTGGAATTCCTAG	0.5	0.529	k__Bacteria; p__Firmicutes; c__Clostridia; o__Clostridiales
TACGTAGGGGGCAAGCGTTATCCGGATTTACTGGGTGTAAAGGGAGCGTAGACGGCTGCGCAAGTCAGAAGCGAAAGCCCGGGGCTCAACCGCGGGACTGCTTTTGAAACTGTGTAGCTAGAGTGCAGGAGAGGTAAGTGGAATTCCTAG	0.502	0.5	k__Bacteria; p__Firmicutes; c__Clostridia; o__Clostridiales; f__Lachnospiraceae
TACGTAGGGGGCAAGCGTTATCCGGATTTACTGGGTGTAAAGGGAGCGTAGACGGCTGCGCAAGTCAGAAGTGAAAGCCCGGGGCTCAACCGCGGGACTGCTTTTGAAACTGCGTAGCTAGAGTGCAGGAGAGGTAAGTGGAATTCCTAG	0.5	0.5	k__Bacteria; p__Firmicutes; c__Clostridia; o__Clostridiales; f__Lachnospiraceae
TACGTAGGGGGCAAGCGTTATCCGGATTTACTGGGTGTAAAGGGAGCGTAGACGGCTGCGCAAGTCAGAAGTGAAAGCCCGGGGCTCAACCGCGGGACTGCTTTTGAAACTGTGTAGCTAGAGTGCAGGAGAGGTAAGTGGAATTCCTAG	0.584	0.5	k__Bacteria; p__Firmicutes; c__Clostridia; o__Clostridiales; f__Lachnospiraceae
TACGTAGGGGGCAAGCGTTATCCGGATTTACTGGGTGTAAAGGGAGCGTAGACGGCTGCGCAAGTCTGAAGTGAAAGCCCGGGGCTCAACCCCGGGACTGCTTTGGAAACTGTGTAGCTAGAGTGCTGGAGAGGCAAGCGGAATTCCTAG	0.5	0.5	k__Bacteria; p__Firmicutes; c__Clostridia; o__Clostridiales; f__Lachnospiraceae; g__Dorea; s__
TACGTAGGGGGCAAGCGTTATCCGGATTTACTGGGTGTAAAGGGAGCGTAGACGGCTGGGCAAGCCTGATGTGAAAGGCGGGGGCGCAACCCTCGGACTGCATTGGGAACTGTCCGGCTGGAGCGCCGGAGGGGTAAGCGGAATTCCTGG	0.5	0.5	k__Bacteria; p__Firmicutes; c__Clostridia; o__Clostridiales
TACGTAGGGGGCAAGCGTTATCCGGATTTACTGGGTGTAAAGGGAGCGTAGACGGCTGTACAAGTCTGAAGTGAAAGCCCGTGGCTCAACCGCGGAACCGCTTTGGAAACTGTAAAGCTGGAGTACTGGAGAGGCAAGCGGAATTCCTAG	0.502	0.5	k__Bacteria; p__Firmicutes; c__Clostridia; o__Clostridiales; f__Lachnospiraceae; g__; s__
TACGTAGGGGGCAAGCGTTATCCGGATTTACTGGGTGTAAAGGGAGCGTAGACGGCTGTACAAGTCTGAAGTGAAAGCCCGTGGCTCAACCGCGGAACTGCTTTGGAAACTGTAAAGCTGGAGTACTGGAGAGGCAAGCGGAATTCCTAG	0.502	0.5	k__Bacteria; p__Firmicutes; c__Clostridia; o__Clostridiales; f__Lachnospiraceae
TACGTAGGGGGCAAGCGTTATCCGGATTTACTGGGTGTAAAGGGAGCGTAGACGGCTGTACAAGTCTGAAGTGAAAGCCCGTGGCTCAACCGCGGAACTGCTTTGGAAACTGTAAAGCTGGAGTACTGGAGAGGCAGGCGGAATTCCTAG	0.527	0.611	k__Bacteria; p__Firmicutes; c__Clostridia; o__Clostridiales; f__Lachnospiraceae
TACGTAGGGGGCAAGCGTTATCCGGATTTACTGGGTGTAAAGGGAGCGTAGACGGCTGTGCAAGCCAGATGTGAAAGCCCGGGACCCAACCCCGGGACTGCTCTTGGAACTGCATGGCTGGAGTACAGGAGGGGCAGGCGGAATTCCTAG	0.502	0.5	k__Bacteria; p__Firmicutes; c__Clostridia; o__Clostridiales; f__Lachnospiraceae; g__[Ruminococcus]; s__gnavus
TACGTAGGGGGCAAGCGTTATCCGGATTTACTGGGTGTAAAGGGAGCGTAGACGGCTGTGCAAGCCAGATGTGAAAGCCCGGGGCCCAACCCCGGGACTGCCCTTGGAACTGCATGGCTGGAGTGCGGGAGGGGCAGGCGGAATTCCTGG	0.5	0.5	k__Bacteria; p__Firmicutes; c__Clostridia; o__Clostridiales; f__; g__; s__
TACGTAGGGGGCAAGCGTTATCCGGATTTACTGGGTGTAAAGGGAGCGTAGACGGCTGTGCAAGCCAGATGTGAAAGCCCGGGGCTCAACCCCGGGACTGCATTTGGAACTGCGTGGCTTGAGTGTCGGAGAGGCAGGCGGAATTCCTAG	0.554	0.512	k__Bacteria; p__Firmicutes; c__Clostridia; o__Clostridiales; f__Lachnospiraceae; g__[Ruminococcus]; s__gnavus
TACGTAGGGGGCAAGCGTTATCCGGATTTACTGGGTGTAAAGGGAGCGTAGACGGCTGTGCAAGCCAGATGTGAAAGCCCGGGGCTCAACCCCGGGACTGCATTTGGAACTGCGTGGCTTGAGTGTCGGAGAGGCAGGCGGAATTCCTGG	0.502	0.5	k__Bacteria; p__Firmicutes; c__Clostridia; o__Clostridiales; f__Lachnospiraceae; g__[Ruminococcus]; s__gnavus
TACGTAGGGGGCAAGCGTTATCCGGATTTACTGGGTGTAAAGGGAGCGTAGACGGCTGTGCAAGCCAGATGTGAAAGCCCGGGGCTCAACCCCGGGACTGCATTTGGAACTGCGTGGCTTGAGTGTCGGAGAGGCAGGCGGAATTCTCGG	0.502	0.5	k__Bacteria; p__Firmicutes; c__Clostridia; o__Clostridiales; f__Lachnospiraceae; g__[Ruminococcus]; s__gnavus
TACGTAGGGGGCAAGCGTTATCCGGATTTACTGGGTGTAAAGGGAGCGTAGACGGCTGTGCAAGCCAGATGTGAAAGCCCGGGGCTCAACCCCGGGACTGCATTTGGAACTGTGTAGCTGGAGTGTCGGAGAGGCAGGCGGAATTCCTAG	0.5	0.5	k__Bacteria; p__Firmicutes; c__Clostridia; o__Clostridiales; f__Lachnospiraceae; g__[Ruminococcus]; s__gnavus
TACGTAGGGGGCAAGCGTTATCCGGATTTACTGGGTGTAAAGGGAGCGTAGACGGCTGTGCAAGCCAGATGTGAAAGCCCGGGGCTCAACCCCGGGACTGCATTTGGAACTGTGTGGCTGGAGTGTCGGAGAGGCAGGCGGAATTCCTAG	0.502	0.598	k__Bacteria; p__Firmicutes; c__Clostridia; o__Clostridiales; f__Lachnospiraceae; g__[Ruminococcus]; s__gnavus
TACGTAGGGGGCAAGCGTTATCCGGATTTACTGGGTGTAAAGGGAGCGTAGACGGCTGTGCAAGCCAGATGTGAAAGCCCGGGGCTCAACCGCGGGACTGCTTTTGAAACTGTGTAGCTAGAGTGCAGGAGAGGTAAGTGGAATTCCTAG	0.502	0.5	k__Bacteria; p__Firmicutes; c__Clostridia; o__Clostridiales; f__Lachnospiraceae
TACGTAGGGGGCAAGCGTTATCCGGATTTACTGGGTGTAAAGGGAGCGTAGACGGCTGTGCAAGTCAGAAGTGAAAGCCCGGGGCTCAACCGCGGGACTGCATTTGGAACTGTATAGCTAGAGTGTCGGAGAGGCAGGCGGAATTCCTAG	0.502	0.5	k__Bacteria; p__Firmicutes; c__Clostridia; o__Clostridiales; f__Lachnospiraceae; g__[Ruminococcus]; s__gnavus
TACGTAGGGGGCAAGCGTTATCCGGATTTACTGGGTGTAAAGGGAGCGTAGACGGCTGTGCAAGTCAGAAGTGAAAGCCCGGGGCTCAACCGCGGGACTGCTTTTGAAACTGTAGCCCTTGAGTATCGGAGAGGCAGGCGGAATTCCTAG	0.502	0.5	k__Bacteria; p__Firmicutes; c__Clostridia; o__Clostridiales
TACGTAGGGGGCAAGCGTTATCCGGATTTACTGGGTGTAAAGGGAGCGTAGACGGCTGTGCAAGTCAGAAGTGAAAGCCCGGGGCTCAACCGCGGGACTGCTTTTGAAACTGTGTAGCTAGAGTGCAGGAGAGGTAAGTGGAATTCCTAG	0.566	0.579	k__Bacteria; p__Firmicutes; c__Clostridia; o__Clostridiales; f__Lachnospiraceae
TACGTAGGGGGCAAGCGTTATCCGGATTTACTGGGTGTAAAGGGAGCGTAGACGGCTGTGCAAGTCAGAAGTGAAAGCCCGGGGCTCAACCGCGGGACTGCTTTTGAAACTGTGTAGCTGGAGTGCAGGAGAGGTAAGTGGAATTCCTAG	0.506	0.5	k__Bacteria; p__Firmicutes; c__Clostridia; o__Clostridiales; f__Lachnospiraceae
TACGTAGGGGGCAAGCGTTATCCGGATTTACTGGGTGTAAAGGGAGCGTAGACGGCTGTGCAAGTCAGAAGTGAAAGCCCGGGGCTCAACCGCGGGACTGCTTTTGAAGCTGTGTAGCTGGAGTGCAGGAGAGGTAAGTGGAATTCCTAG	0.502	0.5	k__Bacteria; p__Firmicutes; c__Clostridia; o__Clostridiales; f__Lachnospiraceae
TACGTAGGGGGCAAGCGTTATCCGGATTTACTGGGTGTAAAGGGAGCGTAGACGGCTGTGCAAGTCTGAAGTGAAAGCCCAAGGCTCAACCATGGGACTGCTTTGGAAACTGTTAAGCTAGAGTGCTGGAGAGGTAAGCGGAATTCCTAG	0.5	0.5	k__Bacteria; p__Firmicutes; c__Clostridia; o__Clostridiales; f__Lachnospiraceae; g__; s__
TACGTAGGGGGCAAGCGTTATCCGGATTTACTGGGTGTAAAGGGAGCGTAGACGGCTGTGCAAGTCTGAAGTGAAAGCCCAGGGCTCAACCCTGGGACTGCTTTGGAAACTGTGGAGCTAGAGTGCTGGAGAGGTAAGTGGAATTCCTAG	0.594	0.578	k__Bacteria; p__Firmicutes; c__Clostridia; o__Clostridiales; f__Lachnospiraceae; g__Dorea; s__
TACGTAGGGGGCAAGCGTTATCCGGATTTACTGGGTGTAAAGGGAGCGTAGACGGCTGTGCAAGTCTGAAGTGAAAGCCCGTGGCTCAACCGCGGAACTGCTTTGGAAACTGTATAGCTTGAGTACTGGAGAGGCAGGCGGAATTCCTAG	0.5	0.506	k__Bacteria; p__Firmicutes; c__Clostridia; o__Clostridiales; f__Lachnospiraceae
TACGTAGGGGGCAAGCGTTATCCGGATTTACTGGGTGTAAAGGGAGCGTAGACGGCTGTGCAAGTCTGAAGTGAAAGGCATGGGCTCAACCTGTGGACTGCTTTGGAAACTGTGCAGCTAGAGTGTCGGAGAGGTAAGTGGAATTCCTAG	0.507	0.5	k__Bacteria; p__Firmicutes; c__Clostridia; o__Clostridiales; f__Lachnospiraceae; g__Dorea; s__formicigenerans
TACGTAGGGGGCAAGCGTTATCCGGATTTACTGGGTGTAAAGGGAGCGTAGACGGCTGTGCAAGTCTGAAGTGAAAGGCCGGGGCCCAACCCCGGGAGTGCTTTGGAAACTGTGCGGCTAGAGTGTCGGAGAGGCAAGTGGAATTCCCAG	0.502	0.5	k__Bacteria; p__Firmicutes; c__Clostridia; o__Clostridiales; f__Lachnospiraceae; g__Dorea; s__
TACGTAGGGGGCAAGCGTTATCCGGATTTACTGGGTGTAAAGGGAGCGTAGACGGCTGTGCAAGTCTGAAGTGAAAGGTATGGGCTCAACCCGTACTGGCTCTGGAAACTGTTCAGCTAGAGAACAGAAGAGGACGGCGGAACTCCATGT	0.502	0.5	k__Bacteria; p__Firmicutes; c__Clostridia; o__Clostridiales; f__Lachnospiraceae
TACGTAGGGGGCAAGCGTTATCCGGATTTACTGGGTGTAAAGGGAGCGTAGACGGCTGTGCAAGTCTGAAGTGAAATGCCGGGGCCCAACCCCGGAACTGCTTTGGAAACTGTACAGCTAGAGTGCAGGAGGGGTGAGCGGAATTCCTAG	0.505	0.5	k__Bacteria; p__Firmicutes; c__Clostridia; o__Clostridiales; f__; g__; s__
TACGTAGGGGGCAAGCGTTATCCGGATTTACTGGGTGTAAAGGGAGCGTAGACGGCTGTGCAAGTCTGAAGTGAAATGCCGGGGCTCAACCCCGGAACTGCTTTGGAAACTGTACAGCTAGAGTGCAGGAGGGGTGAGCGGAATTCCTAG	0.515	0.5	k__Bacteria; p__Firmicutes; c__Clostridia; o__Clostridiales
TACGTAGGGGGCAAGCGTTATCCGGATTTACTGGGTGTAAAGGGAGCGTAGACGGCTGTGCAAGTCTGAAGTGAAATGCCGGGGCTCAACCCCGGGACTGCATTGGAAACTGCCGGGCTGGAGTGTCGGAGGGGTAAGCGGAATTCCTGG	0.502	0.5	k__Bacteria; p__Firmicutes; c__Clostridia; o__Clostridiales; f__Lachnospiraceae; g__; s__
TACGTAGGGGGCAAGCGTTATCCGGATTTACTGGGTGTAAAGGGAGCGTAGACGGCTGTGCAAGTCTGAAGTGTAAGCCCAGGGCTCAACCCTGGGACTGCTTTGGAAACTGTGGAGCTAGAGTGCTGGAGAGGTAAGTGGAATTCCTAG	0.502	0.5	k__Bacteria; p__Firmicutes; c__Clostridia; o__Clostridiales; f__Lachnospiraceae
TACGTAGGGGGCAAGCGTTATCCGGATTTACTGGGTGTAAAGGGAGCGTAGACGGCTGTGCAAGTCTGGAGTGAAAGCCCGGGGCTCAACCCCGGGACTGCCTTGGAAACTGTATAGCTTGAGTGCTGGAGAGGTAAGTGGAATTCCTAG	0.502	0.5	k__Bacteria; p__Firmicutes; c__Clostridia; o__Clostridiales; f__Lachnospiraceae
TACGTAGGGGGCAAGCGTTATCCGGATTTACTGGGTGTAAAGGGAGCGTAGACGGCTGTGCAAGTCTGGAGTGAAAGCCCGGGGCTCAACCCCGGGACTGCTTTGGAAACTGTATAGCTTGAGTGCTGGAGAGGTAAGTGGAATTCCTAG	0.514	0.5	k__Bacteria; p__Firmicutes; c__Clostridia; o__Clostridiales; f__Lachnospiraceae
TACGTAGGGGGCAAGCGTTATCCGGATTTACTGGGTGTAAAGGGAGCGTAGACGGCTGTGCAAGTCTGGAGTGAAAGGCACGGGCTCAACCCGTGGACTGCTTTGGAAACTGTGCGGCTTGAGTGTCGGAGAGGCAGGCGGAATTCCTAG	0.5	0.524	k__Bacteria; p__Firmicutes; c__Clostridia; o__Clostridiales
TACGTAGGGGGCAAGCGTTATCCGGATTTACTGGGTGTAAAGGGAGCGTAGACGGCTGTGCAAGTCTGGAGTGAAAGGCATGGGCTCAACCTGTGGACTGCTTTGGAAACTGTGCGGCTTGAGTACTGGAGAGGCAGACGGAATTCCTAG	0.502	0.5	k__Bacteria; p__Firmicutes; c__Clostridia; o__Clostridiales; f__Lachnospiraceae
TACGTAGGGGGCAAGCGTTATCCGGATTTACTGGGTGTAAAGGGAGCGTAGACGGCTGTGCAAGTCTGGAGTGAAAGGCATGGGCTCAACCTGTGGACTGCTTTGGAAACTGTGCGGCTTGAGTGACGGAGAGGCAAGTGGAATTCCTAG	0.502	0.5	k__Bacteria; p__Firmicutes; c__Clostridia; o__Clostridiales; f__Lachnospiraceae; g__Dorea
TACGTAGGGGGCAAGCGTTATCCGGATTTACTGGGTGTAAAGGGAGCGTAGACGGCTGTGCAAGTCTGGAGTGAAAGGCATGGGCTCAACCTGTGGACTGCTTTGGAAACTGTGCGGCTTGAGTGTCGGAGAGGCAAGTGGAATTCCTAG	0.639	0.518	k__Bacteria; p__Firmicutes; c__Clostridia; o__Clostridiales; f__Lachnospiraceae; g__Dorea; s__
TACGTAGGGGGCAAGCGTTATCCGGATTTACTGGGTGTAAAGGGAGCGTAGACGGCTGTGCAAGTCTGGAGTGAAAGGCATGGGCTCAACCTGTGGACTGCTTTGGAAACTGTGCGGCTTGAGTGTCGGAGAGGCAGGTGGAATTCCTAG	0.502	0.5	k__Bacteria; p__Firmicutes; c__Clostridia; o__Clostridiales; f__Lachnospiraceae; g__Dorea
TACGTAGGGGGCAAGCGTTATCCGGATTTACTGGGTGTAAAGGGAGCGTAGACGGCTGTGCAAGTCTGGAGTGAAAGGCATGGGCTCAACCTGTGGACTGCTTTGGAAACTGTGCGGCTTGGGTGTCGGAGAGGCAAGTGGAATTCCTAG	0.502	0.5	k__Bacteria; p__Firmicutes; c__Clostridia; o__Clostridiales; f__Lachnospiraceae; g__Dorea; s__
TACGTAGGGGGCAAGCGTTATCCGGATTTACTGGGTGTAAAGGGAGCGTAGACGGCTGTGTAAGTCTGAAGTGAAAGCCCGGGGCTCAACCCCGGGACTGCTTTGGAAACTATGCAGCTAGAGTGTCGGAGAGGTAAGTGGAATTCCCAG	0.502	0.5	k__Bacteria; p__Firmicutes; c__Clostridia; o__Clostridiales; f__Lachnospiraceae; g__Dorea; s__
TACGTAGGGGGCAAGCGTTATCCGGATTTACTGGGTGTAAAGGGAGCGTAGACGGCTTGGCAAGCCAGATGTGAAAGGCTGGGGCTCAACCCCAGGACTGCATTTGGAACTGTCATGCTAGAGTGTCGGAGAGGCAGGCGGAATTCCTAG	0.7	0.59	k__Bacteria; p__Firmicutes; c__Clostridia; o__Clostridiales; f__Lachnospiraceae; g__[Ruminococcus]; s__gnavus
TACGTAGGGGGCAAGCGTTATCCGGATTTACTGGGTGTAAAGGGAGCGTAGACGGGCCAGCAAGTCTGATGTGAAAACCCGGGGCCCAACCCCGGGAGTGCATTGGAAACTGCGGGCCTGGAGTGCCGGAGAGGTAAGCGGAATTCCTAG	0.543	0.5	k__Bacteria; p__Firmicutes; c__Clostridia; o__Clostridiales; f__Lachnospiraceae
TACGTAGGGGGCAAGCGTTATCCGGATTTACTGGGTGTAAAGGGAGCGTAGACGGTAAAGCAAGTCTGAAGTGAAAGCCCGGGGCTCAACCCCGGGACTGCTTTGGAAACTGTTTAACTAGAGTGCTGGAGAGGTAAGCGGAATTCCTAG	0.502	0.5	k__Bacteria; p__Firmicutes; c__Clostridia; o__Clostridiales; f__Lachnospiraceae; g__; s__
TACGTAGGGGGCAAGCGTTATCCGGATTTACTGGGTGTAAAGGGAGCGTAGACGGTAATGCAAGTCTGGAGTGAAAGGCGGGGGCCCAACCCCCGGACTGCTCTGGAAACTGTGTAACTGGAGTGCAGGAGAGGCAGGCGGAATTCCTAG	0.502	0.5	k__Bacteria; p__Firmicutes; c__Clostridia; o__Clostridiales; f__; g__; s__
TACGTAGGGGGCAAGCGTTATCCGGATTTACTGGGTGTAAAGGGAGCGTAGACGGTAATGTAAGTCTGATGTGAAAATCCGGGGCCCAACCCCGGAACTGCATTGGAAACTGTATTTCTAGAGTGTCGGAGAGGCAAGTGGAATTCCTGG	0.502	0.5	k__Bacteria; p__Firmicutes; c__Clostridia; o__Clostridiales; f__Lachnospiraceae
TACGTAGGGGGCAAGCGTTATCCGGATTTACTGGGTGTAAAGGGAGCGTAGACGGTAATGTAAGTCTGATGTGAAAGCCCACGGCTTAACCGTGGAGGGTCATTGGAAACTGGTTGACTTGAGTGCAGAAGAGGGAAGTGGAATTCCATG	0.502	0.5	k__Bacteria; p__Firmicutes; c__Bacilli; o__Bacillales; f__Bacillaceae
TACGTAGGGGGCAAGCGTTATCCGGATTTACTGGGTGTAAAGGGAGCGTAGACGGTAATGTAAGTCTGATGTGAAAGCCCGGGGCCCAACCCCGGGACTGCTCTTGGAACTGCATGGCTGGAGTACAGGAGGGGCAGGCGGAATTCCTAG	0.502	0.5	k__Bacteria; p__Firmicutes; c__Clostridia; o__Clostridiales; f__; g__; s__
TACGTAGGGGGCAAGCGTTATCCGGATTTACTGGGTGTAAAGGGAGCGTAGACGGTAATGTAAGTCTGATGTGAAAGCCCGGGGCCCAACCCCGGGACTGCTCTTGGAACTGCCGGGCTCGAGTGGGCGAGAAGTATGCGGAATGCGTGG	0.502	0.5	k__Bacteria; p__Firmicutes; c__Clostridia; o__Clostridiales; f__; g__; s__
TACGTAGGGGGCAAGCGTTATCCGGATTTACTGGGTGTAAAGGGAGCGTAGACGGTAATGTAAGTCTGATGTGAAAGCCCGGGGCCCAACCCCGGGACTGCTCTTGGAACTGTGCGGCTGGAGTGCGGGAGGGGCAGGCGGAATTCCTGG	0.502	0.5	k__Bacteria; p__Firmicutes; c__Clostridia; o__Clostridiales; f__; g__; s__
TACGTAGGGGGCAAGCGTTATCCGGATTTACTGGGTGTAAAGGGAGCGTAGACGGTAATGTAAGTCTGATGTGAAAGCCCGGGGCCCAACCGCGGGACTGCATTGGAAACTGCGCAGCTGGAGTGCCGGAGGGGTAAGCGGAATTCCTAG	0.502	0.5	k__Bacteria; p__Firmicutes; c__Clostridia; o__Clostridiales; f__Lachnospiraceae; g__; s__
TACGTAGGGGGCAAGCGTTATCCGGATTTACTGGGTGTAAAGGGAGCGTAGACGGTAATGTAAGTCTGATGTGAAAGCCCGGGGCTCAACCCCGGGACTGCATTGGAAACTATGTAACTAGAGTACCGGAGAGGTAAGCGGAATTCCTAG	0.961	0.5	k__Bacteria; p__Firmicutes; c__Clostridia; o__Clostridiales; f__Lachnospiraceae; g__Dorea; s__
TACGTAGGGGGCAAGCGTTATCCGGATTTACTGGGTGTAAAGGGAGCGTAGACGGTAATGTAAGTCTGATGTGAAAGCCCGGGGCTCAACCGCGGGACTGCATTGGAAACTGCGGGACTGGAGTGTCGGAGGGGTAAGCGGAATTCCTGG	0.502	0.5	k__Bacteria; p__Firmicutes; c__Clostridia; o__Clostridiales; f__Lachnospiraceae
TACGTAGGGGGCAAGCGTTATCCGGATTTACTGGGTGTAAAGGGAGCGTAGACGGTAATGTAAGTCTGATGTGAAAGCCCGGGGCTCAACCGCGGGACTGCTTTTGAAACTGTGTAGCTGGAGTGCAGGAGAGGTAAGTGGAATTCCTAG	0.502	0.5	k__Bacteria; p__Firmicutes; c__Clostridia; o__Clostridiales; f__Lachnospiraceae
TACGTAGGGGGCAAGCGTTATCCGGATTTACTGGGTGTAAAGGGAGCGTAGACGGTAATGTAAGTCTGATGTGAAAGGCTGGGGCTCAACCCCAGGACTGCATTTGGAACTGTCATGCTAGAGTGTCGGAGAGGCAGGCGGAATTCCTAG	0.502	0.5	k__Bacteria; p__Firmicutes; c__Clostridia; o__Clostridiales; f__Lachnospiraceae; g__[Ruminococcus]; s__gnavus
TACGTAGGGGGCAAGCGTTATCCGGATTTACTGGGTGTAAAGGGAGCGTAGACGGTAATGTAAGTCTGATGTGAAATACCGGGGCTCAACCCCGGGGCTGCATTGGAAACTGCATATCTAGAGTGTCGGAGAGGCAAGTGGAATTCCTGG	0.502	0.5	k__Bacteria; p__Firmicutes; c__Clostridia; o__Clostridiales; f__Lachnospiraceae; g__; s__
TACGTAGGGGGCAAGCGTTATCCGGATTTACTGGGTGTAAAGGGAGCGTAGACGGTAATGTAAGTCTGATGTGAAATACCGGGGCTCAACCCCGGGGCTGCATTGGAAACTGGCAGGCTGGAGTGCAGGAGGGGCAGGCGGAATTCCTGG	0.502	0.5	k__Bacteria; p__Firmicutes; c__Clostridia; o__Clostridiales; f__Lachnospiraceae; g__; s__
TACGTAGGGGGCAAGCGTTATCCGGATTTACTGGGTGTAAAGGGAGCGTAGACGGTACGCCAAGTCTGAAGTGAAATGCCGCAGCTTAACTGCGGAACTGCTTTGGAAACTGGCGGGCTAGAGTGCGGGAGGGGTAAGCGGAATTCCTAG	0.5	0.5	k__Bacteria; p__Firmicutes; c__Clostridia; o__Clostridiales
TACGTAGGGGGCAAGCGTTATCCGGATTTACTGGGTGTAAAGGGAGCGTAGACGGTAGACCAAGTCTGAAGTGAAAGCCCGGGGCTCAACCCCGGAACTGCTTTGGAAACTGGTAAACTAGAGTGCAGGAGAGGTAAGTGGAATTCCTAG	0.502	0.5	k__Bacteria; p__Firmicutes; c__Clostridia; o__Clostridiales; f__Lachnospiraceae; g__; s__
TACGTAGGGGGCAAGCGTTATCCGGATTTACTGGGTGTAAAGGGAGCGTAGACGGTAGAGCAAGTCTGAAGTGAAAGCCCGCGGCTCAACTGCGGGACTGCATTGGGAACTGGCGGGCTGGAGTGCCGGAGAGGTAAGCGGAATTCCTAG	0.502	0.5	k__Bacteria; p__Firmicutes; c__Clostridia; o__Clostridiales; f__Lachnospiraceae; g__; s__
TACGTAGGGGGCAAGCGTTATCCGGATTTACTGGGTGTAAAGGGAGCGTAGACGGTAGAGCAAGTCTGAAGTGAAAGCCCGCGGCTCAACTGCGGGACTGCTCTTGGGACTGCGCGGCTGGAGTGCAGGAGAGGTAAGCGGAATTCCTGG	0.502	0.5	k__Bacteria; p__Firmicutes; c__Clostridia; o__Clostridiales
TACGTAGGGGGCAAGCGTTATCCGGATTTACTGGGTGTAAAGGGAGCGTAGACGGTAGAGCAAGTCTGAAGTGAAAGCCCGCGGCTCAACTGCGGGACTGCTTTGGAAACTGTTCAACTGGAGTGCTGGAGAGGTAAGCGGAATTCCTAG	0.621	0.682	k__Bacteria; p__Firmicutes; c__Clostridia; o__Clostridiales; f__Lachnospiraceae
TACGTAGGGGGCAAGCGTTATCCGGATTTACTGGGTGTAAAGGGAGCGTAGACGGTAGAGCAAGTCTGAAGTGAAAGCCCGGGGCCCAACCCCGGGACTGCTTTGGAAACTGTGTAACTAGAGTACAGGAGGGGCAGGCGGAATTCCTGG	0.502	0.5	k__Bacteria; p__Firmicutes; c__Clostridia; o__Clostridiales
TACGTAGGGGGCAAGCGTTATCCGGATTTACTGGGTGTAAAGGGAGCGTAGACGGTATGGCAAGTCTAAAGTGAAAGCCCCGGGCTCAACCTGGGAACTGCTTTGGAAACTGTTAAACTAGAGTGCTGGAGAGGCAGGCGGAATTCCTAG	0.502	0.5	k__Bacteria; p__Firmicutes; c__Clostridia; o__Clostridiales; f__Lachnospiraceae; g__; s__
TACGTAGGGGGCAAGCGTTATCCGGATTTACTGGGTGTAAAGGGAGCGTAGACGGTATGGCAAGTCTGAAGTGAAAGCCCAGGGCTTAACCCTGGGACTGCTTTGGAAACTGTTAGACTAGAGTGCTGGAGAGGTAAGTGGAATTCCTAG	0.505	0.518	k__Bacteria; p__Firmicutes; c__Clostridia; o__Clostridiales; f__Lachnospiraceae; g__; s__
TACGTAGGGGGCAAGCGTTATCCGGATTTACTGGGTGTAAAGGGAGCGTAGACGGTATGGCAAGTCTGAAGTGAAAGCCCCGGGCTCAACCTGGGAACTGCTTTGGAAACTGTTAAACTAGAGTGCTGGAGAGGCAGGCGGAATTCCTAG	0.549	0.559	k__Bacteria; p__Firmicutes; c__Clostridia; o__Clostridiales; f__Lachnospiraceae; g__; s__
TACGTAGGGGGCAAGCGTTATCCGGATTTACTGGGTGTAAAGGGAGCGTAGACGGTATGGCAAGTCTGAAGTGAAAGCCCCGGGCTCAACCTGGGAATTGCTTTGGAAACTGTTAAACTAGAGTACCGGAGAGGTAAGCGGAATTCCTAG	0.502	0.5	k__Bacteria; p__Firmicutes; c__Clostridia; o__Clostridiales; f__Lachnospiraceae; g__; s__
TACGTAGGGGGCAAGCGTTATCCGGATTTACTGGGTGTAAAGGGAGCGTAGACGGTATGGCAAGTCTGAAGTGAAAGCCCCGGGCTCAACCTGGGAATTGCTTTGGAAACTGTTAAACTAGAGTGCTAGAGAGGCAGGCGGAATTCCTTG	0.5	0.5	k__Bacteria; p__Firmicutes; c__Clostridia; o__Clostridiales; f__Lachnospiraceae; g__; s__
TACGTAGGGGGCAAGCGTTATCCGGATTTACTGGGTGTAAAGGGAGCGTAGACGGTATGGCAAGTCTGAAGTGAAAGCCCCGGGCTCAACCTGGGAATTGCTTTGGAAACTGTTAAACTAGAGTGCTGGAGAGGCAGGCGGAATTCCTAG	0.629	0.5	k__Bacteria; p__Firmicutes; c__Clostridia; o__Clostridiales; f__Lachnospiraceae; g__; s__
TACGTAGGGGGCAAGCGTTATCCGGATTTACTGGGTGTAAAGGGAGCGTAGACGGTATGGCAAGTCTGAAGTGAAAGCCCCGGGCTCAACCTGGGAATTGCTTTGGAAACTGTTAAATTAGAGTGCTGGAGAGGCAGGCGGAATTCCTAG	0.502	0.5	k__Bacteria; p__Firmicutes; c__Clostridia; o__Clostridiales; f__Lachnospiraceae; g__; s__
TACGTAGGGGGCAAGCGTTATCCGGATTTACTGGGTGTAAAGGGAGCGTAGACGGTATGGCAAGTCTGATGTGAAAACCCGGGGCTCAACCCCGGGACTGCATTGGAAACTGTCGGACTAGAGCGTCGGAGAGGCAAGTGGAATTCCTAG	0.502	0.5	k__Bacteria; p__Firmicutes; c__Clostridia; o__Clostridiales; f__Lachnospiraceae
TACGTAGGGGGCAAGCGTTATCCGGATTTACTGGGTGTAAAGGGAGCGTAGACGGTATGGCAAGTCTGATGTGAAAACCCGGGGCTCAACCCCGGGACTGCATTGGAAACTGTCGGACTAGAGTGTCGGAGAGGCAAGTGGAATTCCTAG	0.614	0.535	k__Bacteria; p__Firmicutes; c__Clostridia; o__Clostridiales; f__Lachnospiraceae; g__Dorea; s__
TACGTAGGGGGCAAGCGTTATCCGGATTTACTGGGTGTAAAGGGAGCGTAGACGGTATGGCAAGTCTGATGTGAAAACCCGGGGCTCAACCCCGGGACTGCATTTGGAACTGTGTGGCTAGAGTGTCGGAGAGGCAGGCGGAATTCCTAG	0.5	0.5	k__Bacteria; p__Firmicutes; c__Clostridia; o__Clostridiales; f__Lachnospiraceae; g__[Ruminococcus]; s__gnavus
TACGTAGGGGGCAAGCGTTATCCGGATTTACTGGGTGTAAAGGGAGCGTAGACGGTCCTGCAAGCCAGATGTGAAAACCCGGGGCTCAACCCCGGGAGTGCATTTGAAACTGTGTGACTGGAGTGCAGGAGAGGCAAGTGGAATTCCTAG	0.502	0.5	k__Bacteria; p__Firmicutes; c__Clostridia; o__Clostridiales; f__Lachnospiraceae
TACGTAGGGGGCAAGCGTTATCCGGATTTACTGGGTGTAAAGGGAGCGTAGACGGTCCTGCAAGCCAGATGTGAAAGCCCGGGGCTCAACCCCGGGACTGCATTTGGAACTGTAAGGCTAGAGTGTCGGAGAGGCAGGCGGAATTCCTAG	0.502	0.61	k__Bacteria; p__Firmicutes; c__Clostridia; o__Clostridiales; f__Lachnospiraceae; g__[Ruminococcus]; s__gnavus
TACGTAGGGGGCAAGCGTTATCCGGATTTACTGGGTGTAAAGGGAGCGTAGACGGTCCTGCAAGCCAGATGTGAAAGCCCGGGGCTCAACCCCGGGACTGCTCTTGGAACTGCGTGGCTGGAGTGCAGGAGGGGCAGGCGGAATTCCGAG	0.502	0.5	k__Bacteria; p__Firmicutes; c__Clostridia; o__Clostridiales; f__Lachnospiraceae; g__[Ruminococcus]; s__gnavus
TACGTAGGGGGCAAGCGTTATCCGGATTTACTGGGTGTAAAGGGAGCGTAGACGGTCCTGCAAGCCAGATGTGAAAGCCCGGGGCTCAACCCCGGGACTGCTTTTGAAACTGTGTAACTGGAGTGCAGGAGAGGTAAGCGGAATTCCTAG	0.502	0.5	k__Bacteria; p__Firmicutes; c__Clostridia; o__Clostridiales; f__Lachnospiraceae
TACGTAGGGGGCAAGCGTTATCCGGATTTACTGGGTGTAAAGGGAGCGTAGACGGTCCTGCAAGCCAGATGTGAAAGCCCGGGGCTCAACCCTGGGACTGCTCTGGAAACTGTAGAGCTGGAGTGCGGGAGGGGCAGGCGGAATTCCTGG	0.502	0.5	k__Bacteria; p__Firmicutes; c__Clostridia; o__Clostridiales; f__; g__; s__
TACGTAGGGGGCAAGCGTTATCCGGATTTACTGGGTGTAAAGGGAGCGTAGACGGTCCTGCAAGCCAGATGTGAAATCCACGGGCTCAACCCGTGAACTGCATTTGAAGCTGTTTCCCTTGAGTGTCGGAGAGGTCATCGGAATTCCTTG	0.502	0.5	k__Bacteria; p__Firmicutes; c__Clostridia; o__Clostridiales
TACGTAGGGGGCAAGCGTTATCCGGATTTACTGGGTGTAAAGGGAGCGTAGACGGTCCTGCAAGCCAGATGTGAAATCCCGGGGCTCAACCCCGGAACTGCATTTGAAACTGTAGCCCTTGAGTATCGGAGAGGCAGGCGGAATCCCTAG	0.502	0.5	k__Bacteria; p__Firmicutes; c__Clostridia; o__Clostridiales
TACGTAGGGGGCAAGCGTTATCCGGATTTACTGGGTGTAAAGGGAGCGTAGACGGTCCTGCAAGCCAGGAGTGAAAGCCCGGGGCCCAACCCCGGGGCTGCATTGGAAACTGGCAGGCTGGAGTGCCGGAGAGGCAGGCGGAATTCCTAG	0.502	0.5	k__Bacteria; p__Firmicutes; c__Clostridia; o__Clostridiales
TACGTAGGGGGCAAGCGTTATCCGGATTTACTGGGTGTAAAGGGAGCGTAGACGGTCTGGCAAGCCAGAAGTGAAAGCCCGGGGCTTAACCCCGGGACTGCTTTTGGAACTGTTAGACTAGAGTGTCGGAGAGGTAAGTGGAATTCCTAG	0.502	0.5	k__Bacteria; p__Firmicutes; c__Clostridia; o__Clostridiales; f__Lachnospiraceae
TACGTAGGGGGCAAGCGTTATCCGGATTTACTGGGTGTAAAGGGAGCGTAGACGGTGAAGCAAGTCTGAAGTGAAAGGCGGGGGCTCAACCCCCGGACTGCTTTGGAAACTGTTTGACTGGAGTGCAGGAGAGGTAAGTGGAATTCCTAG	0.513	0.5	k__Bacteria; p__Firmicutes; c__Clostridia; o__Clostridiales; f__Lachnospiraceae; g__; s__
TACGTAGGGGGCAAGCGTTATCCGGATTTACTGGGTGTAAAGGGAGCGTAGACGGTGAGACAAGTCTGAAGTGAAAGCCCGGGGCTCAACCCCGGGACTGCTTTGAAAACTGCCTGACTGGAGTGCTGGAGAGGCAAGCGGAATTCCTAG	0.502	0.5	k__Bacteria; p__Firmicutes; c__Clostridia; o__Clostridiales; f__Lachnospiraceae; g__; s__
TACGTAGGGGGCAAGCGTTATCCGGATTTACTGGGTGTAAAGGGAGCGTAGACGGTGAGACAAGTCTGAAGTGAAAGCCCGGGGCTCAACCCCGGGACTGCTTTGGAAACTGCCTGACTGGAGTGCTGGAGAGGCAAGCGGAATTCCTAG	0.526	0.54	k__Bacteria; p__Firmicutes; c__Clostridia; o__Clostridiales; f__Lachnospiraceae; g__; s__
TACGTAGGGGGCAAGCGTTATCCGGATTTACTGGGTGTAAAGGGAGCGTAGACGGTGAGACAAGTCTGAAGTGAAAGCCCGGGGCTCAACCCCGGGACTGCTTTGGAAACTGCCTGACTGGAGTGCTGGAGAGGCAAGCGGAATTCCTGG	0.502	0.5	k__Bacteria; p__Firmicutes; c__Clostridia; o__Clostridiales; f__Lachnospiraceae; g__; s__
TACGTAGGGGGCAAGCGTTATCCGGATTTACTGGGTGTAAAGGGAGCGTAGACGGTGAGACAAGTCTGAAGTGAAAGCCCGGGGCTCAACCCCGGGGCTGCATTGGAAACTGGCAGGCTGGAGTGCCGGAGAGGCAGGCGGAATTCCTAG	0.502	0.5	k__Bacteria; p__Firmicutes; c__Clostridia; o__Clostridiales; f__Lachnospiraceae; g__; s__
TACGTAGGGGGCAAGCGTTATCCGGATTTACTGGGTGTAAAGGGAGCGTAGACGGTGAGGCAAGTCTGAAGTGAAAGCCCGGGGCTTAACCCCGGGACTGCTTTGGAAACTGTCTGACTGGAGTGCTGGAGAGGTAAGTGGAATTCCTAG	0.537	0.5	k__Bacteria; p__Firmicutes; c__Clostridia; o__Clostridiales; f__Lachnospiraceae; g__; s__
TACGTAGGGGGCAAGCGTTATCCGGATTTACTGGGTGTAAAGGGAGCGTAGACGGTGAGGCAAGTCTGAAGTGAAAGCCCGGGGCTTAACCGCGGGACTGCTTTGGAAACTGTCTGACTGGAGTGCTGGAGAAGTAAGTGGAATTCCTAG	0.502	0.5	k__Bacteria; p__Firmicutes; c__Clostridia; o__Clostridiales; f__Lachnospiraceae; g__; s__
TACGTAGGGGGCAAGCGTTATCCGGATTTACTGGGTGTAAAGGGAGCGTAGACGGTGAGGCAAGTCTGAAGTGAAAGCCCGGGGCTTAACCGCGGGACTGCTTTGGAAACTGTCTGACTGGAGTGCTGGAGAGGTAAGTGGAATTCCTAG	0.513	0.5	k__Bacteria; p__Firmicutes; c__Clostridia; o__Clostridiales; f__Lachnospiraceae; g__; s__
TACGTAGGGGGCAAGCGTTATCCGGATTTACTGGGTGTAAAGGGAGCGTAGACGGTGAGGCAAGTCTGAAGTGAAAGCCCGGGGCTTAACCGCGGGACTTCTTTGGAAACTGTCTGACTGGAGTGCTGGAGAGGTAAGTGGAATTCCTAG	0.502	0.5	k__Bacteria; p__Firmicutes; c__Clostridia; o__Clostridiales; f__Lachnospiraceae; g__; s__
TACGTAGGGGGCAAGCGTTATCCGGATTTACTGGGTGTAAAGGGAGCGTAGACGGTGATGCAAGTCAGAAGTGAAAGCCCAGGGCTCAACTCCGGGACTGCTTTTGAAACTGTTGAACTAGATTGCAGGAGAGGTAAGTGGAATTCCTAG	0.5	0.5	k__Bacteria; p__Firmicutes; c__Clostridia; o__Clostridiales; f__Lachnospiraceae; g__Coprococcus; s__
TACGTAGGGGGCAAGCGTTATCCGGATTTACTGGGTGTAAAGGGAGCGTAGACGGTGATGCAAGTCAGAAGTGAAAGCCCGAGGCTCAACTCCGGGACTGCTTTTGAAACTGTTGAACTAGATTGCAGGAGAGGTAAGTGGAATTCCTAG	0.502	0.5	k__Bacteria; p__Firmicutes; c__Clostridia; o__Clostridiales; f__Lachnospiraceae; g__Coprococcus; s__
TACGTAGGGGGCAAGCGTTATCCGGATTTACTGGGTGTAAAGGGAGCGTAGACGGTGATGCAAGTCAGAAGTGAAAGCCCGCGGCTCAACTGCGGGACTGCTTTTGAAACTGTATAACTAGAGTGCAGGAGAGGTAAGCGGAATTCCTAG	0.5	0.729	k__Bacteria; p__Firmicutes; c__Clostridia; o__Clostridiales; f__Lachnospiraceae
TACGTAGGGGGCAAGCGTTATCCGGATTTACTGGGTGTAAAGGGAGCGTAGACGGTGATGCAAGTCAGAAGTGAAAGCCCGCGGCTCAACTGCGGGACTGCTTTTGAAACTGTATGACTAGAGTGCAGGAGAGGTAAGCGGAATTCCTAG	0.5	0.653	k__Bacteria; p__Firmicutes; c__Clostridia; o__Clostridiales; f__Lachnospiraceae
TACGTAGGGGGCAAGCGTTATCCGGATTTACTGGGTGTAAAGGGAGCGTAGACGGTGATGCAAGTCAGAAGTGAAAGCCCGCGGCTCAACTGCGGGACTGCTTTTGAAACTGTATGACTGGAGTGCAGGAGAGGTAAGCGGAATTCCTAG	0.5	0.659	k__Bacteria; p__Firmicutes; c__Clostridia; o__Clostridiales; f__Lachnospiraceae
TACGTAGGGGGCAAGCGTTATCCGGATTTACTGGGTGTAAAGGGAGCGTAGACGGTGATGCAAGTCAGAAGTGAAAGCCCGGGGCTCAACCCCGGGACTGCATTTGGAACTGTAAGGCTAGAGTGTCGGAGAGGCAGGCGGAATTCCTAG	0.502	0.5	k__Bacteria; p__Firmicutes; c__Clostridia; o__Clostridiales; f__Lachnospiraceae; g__[Ruminococcus]; s__gnavus
TACGTAGGGGGCAAGCGTTATCCGGATTTACTGGGTGTAAAGGGAGCGTAGACGGTGATGCAAGTCAGAAGTGAAAGCCCGGGGCTCAACTCCGGGACTGCTTTTGAAACTGTGTAACTGGAGTGCAGGAGAGGTAAGCGGAATTCCTAG	0.505	0.5	k__Bacteria; p__Firmicutes; c__Clostridia; o__Clostridiales; f__Lachnospiraceae; g__Coprococcus; s__
TACGTAGGGGGCAAGCGTTATCCGGATTTACTGGGTGTAAAGGGAGCGTAGACGGTGATGCAAGTCAGAAGTGAAAGCCCGGGGCTCAACTCCGGGACTGCTTTTGAAACTGTGTAACTGGAGTGCAGGAGAGGTAAGCGGAATTCCTGG	0.512	0.519	k__Bacteria; p__Firmicutes; c__Clostridia; o__Clostridiales; f__Lachnospiraceae
TACGTAGGGGGCAAGCGTTATCCGGATTTACTGGGTGTAAAGGGAGCGTAGACGGTGATGCAAGTCAGAAGTGAAAGCCCGGGGCTCAACTCCGGGACTGCTTTTGAAACTGTGTGACTGGAGTGCAGGAGAGGTAAGCGGAATTCCTGG	0.515	0.561	k__Bacteria; p__Firmicutes; c__Clostridia; o__Clostridiales; f__Lachnospiraceae
TACGTAGGGGGCAAGCGTTATCCGGATTTACTGGGTGTAAAGGGAGCGTAGACGGTGATGCAAGTCAGAAGTGAAAGCCCGGGGCTCAACTCCGGGACTGCTTTTGAAACTGTGTGACTGGAGTGCAGGAGAGGTAAGCGGAATTCTCGG	0.5	0.5	k__Bacteria; p__Firmicutes; c__Clostridia; o__Clostridiales; f__Lachnospiraceae
TACGTAGGGGGCAAGCGTTATCCGGATTTACTGGGTGTAAAGGGAGCGTAGACGGTGATGCAAGTCAGAAGTGAAAGCCCGGGGCTCAACTCCGGGATTGCTTTTGAAACTGTGTGACTGGAGTGCAGGAGAGGTAAGCGGAATTCCTGG	0.5	0.518	k__Bacteria; p__Firmicutes; c__Clostridia; o__Clostridiales; f__Lachnospiraceae
TACGTAGGGGGCAAGCGTTATCCGGATTTACTGGGTGTAAAGGGAGCGTAGACGGTGATGCAAGTCAGAAGTGAAAGCCCGGGGCTCGACCCTGGGACTGCTCTGGAAACTGTAAAGCTGGAGTGCGGGGGGGGCAGGCGGAATTCCTGG	0.502	0.5	k__Bacteria; p__Firmicutes; c__Clostridia; o__Clostridiales
TACGTAGGGGGCAAGCGTTATCCGGATTTACTGGGTGTAAAGGGAGCGTAGACGGTGATGCAAGTCTGAAGTGAAAGGCGGGGGCTCAACCCCCGGACTGCTTTGGAAACTGTATGACTGGAGTGCAGGAGAGGTAAGTGGAATTCCTAG	0.5	0.506	k__Bacteria; p__Firmicutes; c__Clostridia; o__Clostridiales; f__Lachnospiraceae; g__; s__
TACGTAGGGGGCAAGCGTTATCCGGATTTACTGGGTGTAAAGGGAGCGTAGACGGTGATGCAAGTCTGGAGTGAAAGGCGGGGGCCCAACCCCCGGACTGCTCTGGAAACTGTGTAACTTGAGTGCAGGAGAGGAGAGTGGAATTCCTAG	0.502	0.5	k__Bacteria; p__Firmicutes; c__Clostridia; o__Clostridiales; f__; g__; s__
TACGTAGGGGGCAAGCGTTATCCGGATTTACTGGGTGTAAAGGGAGCGTAGACGGTGATGCAAGTCTGGAGTGAAAGGCGGGGGCCCAACCCCCGGACTGCTCTGGAAACTGTGTAACTTGAGTGCAGGAGAGGTAAGCGGAATTCCTAG	0.502	0.5	k__Bacteria; p__Firmicutes; c__Clostridia; o__Clostridiales; f__; g__; s__
TACGTAGGGGGCAAGCGTTATCCGGATTTACTGGGTGTAAAGGGAGCGTAGACGGTGCAGCAAGTCTGATGTGAAAGGTCGGGGCCCAACCCCGGGACTGCATTGGAAACTGTTGAACTGGAGTACAGGAGAGGTAAGCGGAATTCCTAG	0.503	0.5	k__Bacteria; p__Firmicutes; c__Clostridia; o__Clostridiales; f__Lachnospiraceae
TACGTAGGGGGCAAGCGTTATCCGGATTTACTGGGTGTAAAGGGAGCGTAGACGGTGGTGCAAGTCAGAAGTGAAAGCCCGGGGCTCAACTCCGGGACTGCTTTTGAAACTGTGTGACTGGAGTGCAGGAGAGGTAAGCGGAATTCCTGG	0.502	0.5	k__Bacteria; p__Firmicutes; c__Clostridia; o__Clostridiales; f__Lachnospiraceae
TACGTAGGGGGCAAGCGTTATCCGGATTTACTGGGTGTAAAGGGAGCGTAGACGGTGTGGCAAGTCTGAAGTGAAAGCCCAGGGCTCAACCCCGGGACTGCTTTGGAAACTGTCATGCTGGAGTGCTGGAGAGGTAAGCGGAATTCCTAG	0.502	0.5	k__Bacteria; p__Firmicutes; c__Clostridia; o__Clostridiales; f__Lachnospiraceae; g__; s__
TACGTAGGGGGCAAGCGTTATCCGGATTTACTGGGTGTAAAGGGAGCGTAGACGGTGTGGCAAGTCTGAAGTGAAAGCCCGGGGCTCAACCCCGGGACTGCTTTGGAAACTGTCATGCTGGAGTGCTGGAGAGGTAAGCGGAATTCCTAG	0.505	0.5	k__Bacteria; p__Firmicutes; c__Clostridia; o__Clostridiales; f__Lachnospiraceae
TACGTAGGGGGCAAGCGTTATCCGGATTTACTGGGTGTAAAGGGAGCGTAGACGGTGTGGCAAGTCTGATGTGAAAGGCATGGGCTCAACCCGTGGACTGCATTGGAAACTGTCATACTTGAGTGCCGGAGGGGTAAGCGGAATTCCTAG	0.502	0.5	k__Bacteria; p__Firmicutes; c__Clostridia; o__Clostridiales; f__Lachnospiraceae; g__Blautia; s__
TACGTAGGGGGCAAGCGTTATCCGGATTTACTGGGTGTAAAGGGAGCGTAGACGGTGTGGCAAGTCTGATGTGAAAGGCATGGGCTCAACCTGTGGACTGCATTGGAAACTGTCATACTTGAGTGCCGGAGGGGTAAGCGGAATTCCTAG	0.504	0.5	k__Bacteria; p__Firmicutes; c__Clostridia; o__Clostridiales; f__Lachnospiraceae; g__Blautia; s__
TACGTAGGGGGCAAGCGTTATCCGGATTTACTGGGTGTAAAGGGAGCGTAGACGGTGTGGCAAGTCTGATGTGAAAGGCATGGGCTCAACCTGTGGACTGCATTGGAAACTGTCGTACTTGAGTATCGGAGAGGTAAGTGGAATTCCTAG	0.502	0.5	k__Bacteria; p__Firmicutes; c__Clostridia; o__Clostridiales; f__Lachnospiraceae; g__Blautia; s__
TACGTAGGGGGCAAGCGTTATCCGGATTTACTGGGTGTAAAGGGAGCGTAGACGGTTAAGCAAGTCTGAAGTGAAAGGCGGGGGCTCAACCCCCGGACTGCTTTGGAAACTGTATGACTGGAGTGCAGGAGAGGTAAGTGGAATTCCTAG	0.5	0.5	k__Bacteria; p__Firmicutes; c__Clostridia; o__Clostridiales; f__Lachnospiraceae; g__; s__
TACGTAGGGGGCAAGCGTTATCCGGATTTACTGGGTGTAAAGGGAGCGTAGACGGTTAATCAAGTCAGAAGTGAAAACCCAGGGCTCAACCTTGGGACTGCTTTTGAAACTGAGTAGCTAGAGTGCAGGAGAGGTAAGCGGAATTCCTAG	0.521	0.524	k__Bacteria; p__Firmicutes; c__Clostridia; o__Clostridiales; f__Lachnospiraceae
TACGTAGGGGGCAAGCGTTATCCGGATTTACTGGGTGTAAAGGGAGCGTAGACGGTTAATCAAGTCAGAAGTGAAAACCCAGGGCTCAACCTTGGGACTGCTTTTGAAACTGAGTAGCTAGAGTGCAGGAGAGGTTGACGGAATTCCTAG	0.502	0.5	k__Bacteria; p__Firmicutes; c__Clostridia; o__Clostridiales; f__Lachnospiraceae
TACGTAGGGGGCAAGCGTTATCCGGATTTACTGGGTGTAAAGGGAGCGTAGACGGTTATGCAAGTCTGAAGCGAAAGCCCAAGGCTCAACCATGGGACTGCTTTGGAAACTGTAAAACTGGAGTGCAGGAGAGGTAAGCGGAATTCCTAG	0.502	0.5	k__Bacteria; p__Firmicutes; c__Clostridia; o__Clostridiales; f__Lachnospiraceae; g__; s__
TACGTAGGGGGCAAGCGTTATCCGGATTTACTGGGTGTAAAGGGAGCGTAGACGGTTATGCAAGTCTGAAGTGAAAGCCCAAGGCTCAACCATGGGACTGCTTTGGAAACTGTAAAACTGGAGTGCAGGAGAGGTAAGCGGAATTCCTAG	0.586	0.538	k__Bacteria; p__Firmicutes; c__Clostridia; o__Clostridiales; f__Lachnospiraceae; g__; s__
TACGTAGGGGGCAAGCGTTATCCGGATTTACTGGGTGTAAAGGGAGCGTAGACGGTTATGTAAGTCTGAAGTGAAAGCCCGGGGCCCAACCCCGGGACTGCTTTGGAAACTGTGTAACTAGAGTACAGGAGGGGCAATCGGAATTCCATG	0.502	0.5	k__Bacteria; p__Firmicutes; c__Clostridia; o__Clostridiales
TACGTAGGGGGCAAGCGTTATCCGGATTTACTGGGTGTAAAGGGAGCGTAGACGGTTATGTAAGTCTGAAGTGAAAGCCCGGGGCCCAACCCCGGGACTGCTTTGGAAACTGTGTAACTAGAGTACAGGAGGGGCAGGCGGAATTCCTAG	0.502	0.5	k__Bacteria; p__Firmicutes; c__Clostridia; o__Clostridiales
TACGTAGGGGGCAAGCGTTATCCGGATTTACTGGGTGTAAAGGGAGCGTAGACGGTTATGTAAGTCTGAAGTGAAAGCCCGGGGCCCAACCCCGGGACTGCTTTGGAAACTGTGTAACTAGAGTACAGGAGGGGCAGGCGGAATTCCTGG	0.551	0.5	k__Bacteria; p__Firmicutes; c__Clostridia; o__Clostridiales
TACGTAGGGGGCAAGCGTTATCCGGATTTACTGGGTGTAAAGGGAGCGTAGACGGTTATGTAAGTCTGAGGTGAAAGCCCGGGGCCCAACCCCGGGACTGCTTTGGAAACTGTGTAACTAGAGTACAGGAGGGGCAGGCGGAATTCCTAG	0.502	0.5	k__Bacteria; p__Firmicutes; c__Clostridia; o__Clostridiales
TACGTAGGGGGCAAGCGTTATCCGGATTTACTGGGTGTAAAGGGAGCGTAGACGGTTATGTAAGTCTGGAGTGAAAGCCCGGGGCCCAACCCCGGGACTGCTTTGGAAACTGTGTAACTGGAGTACAGGAGGGGCAGGCGGAATTCCTGG	0.509	0.575	k__Bacteria; p__Firmicutes; c__Clostridia; o__Clostridiales; f__; g__; s__
TACGTAGGGGGCAAGCGTTATCCGGATTTACTGGGTGTAAAGGGAGCGTAGACGGTTATGTAAGTCTGGAGTGAAAGCCCGGGGCCCAACCCCGGGACTGCTTTGGAAACTGTGTAACTGGGGTACAGGAGGGGCAGGCGGAATTCCTGG	0.5	0.506	k__Bacteria; p__Firmicutes; c__Clostridia; o__Clostridiales
TACGTAGGGGGCAAGCGTTATCCGGATTTACTGGGTGTAAAGGGAGCGTAGACGGTTGCGCAAGTCTGGAGTGAAAGGCGGGGGCCCAACCCCCGGACTGCTCTGGAAACTGTGTAACTGGAGTGCAGGAGAGGTAAGTGGAATTCCTAG	0.5	0.5	k__Bacteria; p__Firmicutes; c__Clostridia; o__Clostridiales; f__; g__; s__
TACGTAGGGGGCAAGCGTTATCCGGATTTACTGGGTGTAAAGGGAGCGTAGACGGTTGTATAAGTCTGGAGTGAAAGCCCGGGGCCCAACCCCGGGACTGCTTTGGAAACTGTGTAACTTGAGTACAGGAGGGGCAGGCGGAATTCCTGG	0.51	0.506	k__Bacteria; p__Firmicutes; c__Clostridia; o__Clostridiales; f__; g__; s__
[truncated: 1,224 more rows]
