# Supplementary material for: Intermittent Hypoxia and Hypercapnia Reproducibly Change the Gut Microbiome and Metabolome across Rodent Model Systems
Source: mSystems. 2019 Apr 30;4(2):e00058-19. doi: 10.1128/mSystems.00058-19 (PMC6495231; doi:10.1128/mSystems.00058-19)
Supplement: TABLE S6 [file mSystems.00058-19-st006.xls]

## Sheet: tableS6_metabolite_AUCs
metabolite (mz_RT)	APOE AUC	LDLR AUC	LibraryID	standard_indentification_level_1
110.02020789262785_7.81588739061257	0.737	0.522
496.3400991541585_5.156902118305356	0.917	0.527	1-Palmitoyl-sn-glycero-3-phosphocholine
357.2789208085304_4.965391768541157	0.558	0.771	Spectral Match to Chenodeoxycholic acid from NIST14	Deoxycholic acid
373.2738491153533_3.899919847020934	0.733	0.731	.beta.-Muricholic acid	a-Muricholic acid
373.27386451947183_3.9615752818035452	0.555	0.565	.beta.-Muricholic acid	b-Muricholic acid
110.02021383644247_7.759760119047619	0.581	0.569
785.5917010851729_4.964863620071681	0.512	0.788	Spectral Match to Deoxycholic acid from NIST14	Deoxycholic acid
98.51211320860223_7.841200396825396	0.5	0.624
278.1901821022182_3.7710161641541045	0.526	0.535	Spectral Match to Amitriptyline from NIST14
373.2738348512753_3.8372961569579247	0.796	0.782	.beta.-Muricholic acid	a-Muricholic acid
391.28439536665906_3.9751410530482985	0.671	0.587	.beta.-Muricholic acid	b-Muricholic acid
278.1900205440656_3.825939771689496	0.523	0.513	Spectral Match to Amitriptyline from NIST14
283.2629498309951_5.430859365079369	0.972	0.774	trans-Vaccenic acid
205.09755739321307_1.0884807017543858	0.594	0.569	Massbank:PB006082 Tryptophan|(2S)-2-amino-3-(1H-indol-3-yl)propanoic acid
591.3177822063502_3.305235793044955	0.559	0.589	Spectral Match to Urobilin from NIST14
786.5970978738528_4.966060606060605	0.508	0.766	1,2-dioleoyl-sn-glycero-3-phosphatidylcholine
358.28198237386744_5.002188993710692	0.508	0.888
391.2843336651917_3.899385510688836	0.854	0.587	.beta.-Muricholic acid	a-Muricholic acid
817.5822089640344_4.14245161812298	0.559	0.84		Cholic acid
391.2843504961964_4.817494099913867	0.55	0.635	Spectral Match to 12-Ketodeoxycholic acid from NIST14
374.27706481344507_3.9006440359477117	0.752	0.744
817.5819012275743_4.34182890625	0.554	0.765	Spectral Match to Cholic acid from NIST14	Cholic acid
613.2819354976596_3.1316232423490518	0.803	0.521
374.2769870618042_3.9649062043795635	0.513	0.57
375.28936851656107_4.9664959784411264	0.599	0.681	.beta.-Hyodeoxycholic acid	Deoxycholic acid
591.3181255513847_3.2408434693877544	0.636	0.515	Spectral Match to Urobilin from NIST14
817.582513558251_3.9772930915371325	0.658	0.542	Spectral Match to Cholic acid from NIST14	b-Muricholic acid
613.2818593475761_3.0683389583333347	0.818	0.555
329.26888287632_5.162760745614037	0.698	0.517
593.3321674030915_3.307216491228074	0.595	0.771
373.2738136505699_3.7691618866328254	0.686	0.61	.beta.-Muricholic acid	a-Muricholic acid
355.26338080430236_3.96542493887531	0.769	0.693	Spectral Match to Cholic acid from NIST14	b-Muricholic acid
522.3565357827935_5.219704237288136	0.949	0.533	1-Oleoyl-sn-glycero-3-phosphocholine
426.3215347022338_4.348209644194754	0.645	0.772	Spectral Match to Cholic acid from NIST14
391.2844444023548_4.6659394695170215	0.739	0.731	Spectral Match to 12-Ketodeoxycholic acid from NIST14
373.2738834210518_4.134483049472831	0.525	0.655	.beta.-Muricholic acid	Cholic acid
242.28397615210372_5.1941706214689285	0.502	0.501
613.282108776347_3.1847536758563093	0.681	0.553
205.0974803291229_1.170075811688312	0.506	0.562	Massbank:PB006082 Tryptophan|(2S)-2-amino-3-(1H-indol-3-yl)propanoic acid
524.3719493567003_5.4130093415637885	0.898	0.521	Spectral Match to 1-Stearoyl-2-hydroxy-sn-glycero-3-phosphocholine from NIST14
817.5827438563928_3.91230025706941	0.619	0.747	Spectral Match to Cholic acid from NIST14	a-Muricholic acid
110.02020760140748_7.920386706349201	0.504	0.517
357.2790342187017_4.549109918699187	0.543	0.593	Spectral Match to Chenodeoxycholic acid from NIST14
593.3311727591333_3.1979773281114006	0.538	0.555
245.18606462021052_1.5881154639175263	0.587	0.655	Spectral Match to Ile-Leu from NIST14
494.3242683878163_4.973837944162438	0.965	0.516
124.08730142639908_7.5232523809523775	0.563	0.511	Ferimzone
357.2789364105664_4.4958231275720175	0.706	0.582	Spectral Match to Chenodeoxycholic acid from NIST14	Ursodeoxycholic acid
245.18602430712792_1.8055792916666662	0.633	0.62	Spectral Match to Ile-Leu from NIST14
373.27389317724237_4.240086231884057	0.744	0.596	.beta.-Muricholic acid	Cholic acid
124.08728561704635_6.547636468253967	0.536	0.521	Ferimzone
231.17058654622628_1.1937249999999995	0.704	0.622	Spectral Match to Val-Leu from NIST14
391.28440813423026_3.83471722090261	0.85	0.74	Spectral Match to 12-Ketodeoxycholic acid from NIST14	a-Muricholic acid
124.08727814161806_5.8861805555555575	0.645	0.518	Ferimzone
124.08728690941463_6.739142142857144	0.538	0.508	Ferimzone
124.08728036237224_6.343062976190482	0.536	0.591	Ferimzone
124.08728996035723_7.085848293650803	0.535	0.539	Ferimzone
374.2771151341289_3.8368078358208924	0.789	0.785
591.3177122269416_3.357122222222223	0.542	0.583	Spectral Match to Urobilin from NIST14
124.0872811681449_6.393733849206353	0.527	0.531	Ferimzone
392.2876396568457_3.9740715261044195	0.682	0.602
188.07105261821928_1.0877831623931622	0.503	0.591	Spectral Match to DL-Indole-3-lactic acid from NIST14
426.32144352019424_4.156249479166668	0.558	0.801	Spectral Match to Cholic acid from NIST14
124.08728107218272_6.098723849206349	0.584	0.522	1-Methyl-L-histidine
391.28438910221354_4.13320590111643	0.649	0.852		Cholic acid
538.5207897650293_7.568412820512821	0.596	0.529	Ceramide (18:1/16:0)
537.5371743934438_6.842152044609668	0.672	0.505
245.18604136910537_1.6810685185185172	0.537	0.612	Spectral Match to Leu-Leu from NIST14
190.05052456195872_1.200226543209876	0.512	0.53	8-Hydroxyquinoline-5-carboxylic acid
89.50662636922465_7.8271573015873	0.619	0.53
613.2822629756806_3.2853828817733994	0.603	0.558
110.02018776477227_5.523384444444444	0.628	0.573
110.02019271891959_5.58095365079365	0.593	0.518
834.6086506397203_4.346503490028489	0.551	0.786
426.32149952559405_4.251527932489451	0.822	0.56	Spectral Match to Cholic acid from NIST14
520.3406877786814_5.059685074626866	0.976	0.606
392.28733656832253_4.816981306306306	0.515	0.646
379.2957219976326_3.914195726495728	0.552	0.523
355.2633984884364_3.811552948402946	0.865	0.826	Spectral Match to Cholic acid from NIST14	a-Muricholic acid
391.2843719708507_4.369248333333332	0.803	0.735		Cholic acid
373.2738296327294_4.348342270531398	0.66	0.803	Ursocholic acid	Cholic acid
407.27939564912975_4.127647553897183	0.657	0.682
817.5822893341162_4.2090098459846	0.781	0.687		Cholic acid
110.02021065777015_8.002647738095238	0.601	0.506
110.02019991723891_5.642833013589131	0.617	0.562
432.2382869456499_4.898861361737678	0.555	0.568	NCGC00385123-01_C22H30O6_7b,9-Dihydroxy-3-(hydroxymethyl)-1,1,6,8-tetramethyl-5-oxo-1,1a,1b,4,4a,5,7a,7b,8,9-decahydro-9aH-cyclopropa[3,4]benzo[1,2-e]azulen-9a-yl acetate
432.2384315083891_4.846804909240925	0.606	0.549	NCGC00385123-01_C22H30O6_7b,9-Dihydroxy-3-(hydroxymethyl)-1,1,6,8-tetramethyl-5-oxo-1,1a,1b,4,4a,5,7a,7b,8,9-decahydro-9aH-cyclopropa[3,4]benzo[1,2-e]azulen-9a-yl acetate
498.2886047879317_3.1242530303030267	0.847	0.508	Taurocholic acid	Tauro-b-muricholic acid
457.3681162428606_5.123914211886304	0.65	0.535	Betulinic acid
183.14974769890944_2.8810102284527503	0.553	0.557
613.2823131716367_3.352513325183376	0.679	0.504
110.02018913594192_5.291687500000002	0.537	0.571
444.38406309814224_7.254970476190479	0.854	0.506
231.17059793745113_1.245761274509803	0.58	0.602	Spectral Match to Val-Leu from NIST14
245.18602615492813_1.9030965588723041	0.656	0.592	Ile-Ile
165.11363332398085_7.690036944444454	0.598	0.503
611.2667374504261_2.9604189859762684	0.631	0.549
110.02018259005187_5.392937261904768	0.513	0.518
410.3260254736783_4.9945468297101465	0.519	0.761
357.27906873865504_4.755498426870746	0.624	0.886	Spectral Match to Chenodeoxycholic acid from NIST14	Chenodeoxycholic acid
110.02018243997018_4.85447011084719	0.537	0.524
373.27380630137947_5.041492465192465	0.645	0.734	3.alpha.-Hydroxy-7-oxo-5.beta.-cholanic acid
468.3087078271797_4.867033799830365	0.936	0.514	Spectral Match to 1-Myristoyl-sn-glycero-3-phosphocholine from NIST14
355.2634225376171_4.167263793103449	0.802	0.592	Spectral Match to Cholic acid from NIST14	Cholic acid
758.5698457657427_7.244787368421053	0.719	0.512	Spectral Match to 1-Hexadecanoyl-2-octadecadienoyl-sn-glycero-3-phosphocholine from NIST14
593.3320133354831_3.361452459016397	0.51	0.777
281.24729224771505_5.287591349206345	0.965	0.693	MoNA:790553 Linoleic acid
613.2822813339302_3.4123415447154475	0.713	0.512
326.377650457406_5.358003633720932	0.574	0.835
263.13956123221345_1.975692424242424	0.699	0.675	Spectral Match to Phe-Pro from NIST14
373.2738368473866_4.8070073398215705	0.708	0.6	3.alpha.-Hydroxy-7-oxo-5.beta.-cholanic acid
564.5355528957349_7.5960273536895695	0.638	0.518	N-Oleoyl-4-sphingenine
110.0201860830641_5.2106121031746	0.654	0.544
247.16650946418758_7.728494246031743	0.555	0.515	NCGC00385962-01_C16H24O3_
391.28440194800015_4.20155150793651	0.643	0.718		Cholic acid
482.32510527304936_5.020365564037321	0.927	0.506	Spectral Match to HEPC from NIST14
346.2953431889028_5.144388920454548	0.616	0.564
274.2738451525221_4.3399148851939815	0.739	0.554
408.3111280714341_4.816674273255812	0.668	0.68
265.25244007223137_5.432108840227089	0.971	0.777	cis-Vaccenic acid
339.26842292150417_4.996220634920635	0.506	0.879	Chenodeoxycholic acid	Deoxycholic acid
373.2737632068537_3.6807178630363	0.859	0.719	Spectral Match to Cholic acid from NIST14
98.51210407431316_5.6373376984127	0.6	0.578
991.6726304383897_5.164513368669024	0.944	0.53	1-Palmitoyl-sn-glycero-3-phosphocholine
566.5500814635325_6.649441666666665	0.56	0.506
392.28736166242135_4.667996314102565	0.739	0.72
110.0201696998787_5.088450238095235	0.734	0.53
815.5666025148184_4.107404354838711	0.614	0.564
415.21252770242796_4.874783090024331	0.563	0.581	NCGC00385811-01!6-[3-[(3,4-dimethoxyphenyl)methyl]-4-methoxy-2-(methoxymethyl)butyl]-4-methoxy-1,3-benzodioxole
593.3330625900207_4.503197092013891	0.692	0.645
110.02021444352327_8.070619841269844	0.648	0.56
494.25702836903923_3.578563319946452	0.514	0.636
245.1860454479588_1.9566192275398835	0.681	0.629	Ile-Ile
113.01684994052223_7.769182857142853	0.571	0.54
798.5869336788284_4.808930180180182	0.59	0.664
110.02018404382555_5.1561848015872975	0.635	0.575
288.191920699105_1.8230581818181806	0.638	0.521
407.2794190399907_4.237602295918368	0.599	0.704
110.02014256398978_5.012153571428574	0.666	0.591
344.27992140886033_3.2749848484848503	0.5	0.5
324.28986215556387_5.433176666666667	0.964	0.771
408.3112074965737_5.043336832412522	0.63	0.753
480.27798726723756_3.176698922056383	0.819	0.633	Taurocholic acid	Tauro-b-muricholic acid
506.27911240204685_3.7126306003584237	0.823	0.847
188.0710260212719_1.1735874416433245	0.55	0.574	Spectral Match to DL-Indole-3-lactic acid from NIST14
398.240658201911_1.6070244999999996	0.5	0.5
344.2547108362567_2.3832973090277774	0.598	0.59	Val Leu Ile
375.2888514505544_4.529086203941731	0.646	0.664		Ursodeoxycholic acid
426.32152307695407_3.9942020940170946	0.824	0.533	Spectral Match to Cholic acid from NIST14
357.2786987894223_4.40528849303849	0.508	0.685	Spectral Match to Chenodeoxycholic acid from NIST14	Hyodeoxycholic acid
253.18017097826592_2.1072093984962406	0.562	0.503	NCGC00380303-01!(E)-7-methylidene-10-oxo-4-propan-2-ylundec-5-enoic acid
375.28841385444065_4.755457302867381	0.519	0.863	Deoxycholic acid	Chenodeoxycholic acid
407.2794823026037_4.327839556692241	0.844	0.635
359.2945967311869_5.381789561855671	0.568	0.779	Lithocholic acid	Lithocholic acid
374.27701944181655_4.345186419753087	0.614	0.81
273.06168421878994_2.0894847014925375	0.657	0.593
302.20747078066734_1.829415627705627	0.754	0.529	Ala Ile Val
319.16471546976635_3.0340440821256056	0.655	0.629
347.2794470426244_4.335029420289855	0.525	0.506	cis-4,10,13,16-Docosatetraenoic acid methyl ester
500.4103626752168_5.482500526315788	0.5	0.5
299.2576481676884_5.481817182539686	0.972	0.545
518.3227244289426_5.173496450216449	0.706	0.566	Spectral Match to 1-Hexadecanoyl-sn-glycero-3-phosphocholine from NIST14
611.2665048072176_3.0487157584014537	0.748	0.504
498.2886187865329_3.3986310643564406	0.911	0.517	Taurocholic acid	Taurocholic acid
98.51212305114663_8.250678452380955	0.577	0.503
358.28219024838404_4.7314112935323385	0.696	0.884
295.2265220025125_5.292572235481309	0.629	0.649	13-Keto-9Z,11E-octadecadienoic acid
595.3465934057178_3.2615907960199015	0.519	0.589
498.28865690298113_3.214414655172414	0.5	0.505	Taurocholic acid
807.5747994804104_5.002238576158943	0.638	0.634
330.2390031180796_2.0801152380952397	0.711	0.551	Val Val Leu
815.5664048739462_4.329872855133615	0.582	0.507
208.0608916760817_1.6714554112554114	0.694	0.523	3-Hydroxykynurenine
565.5669381512464_6.936981886387998	0.72	0.527
510.3571046644959_5.2715335427135654	0.902	0.52	1-Heptadecanoyl-sn-glycero-3-phosphocholine
498.2887360147189_3.05281409921671	0.531	0.523	Taurocholic acid	Tauro-b-muricholic acid
392.2876850217093_4.1326546698872795	0.641	0.854
591.3173118271469_5.414222282120394	0.616	0.648
265.1548148247984_1.7458131377551012	0.788	0.56	Val-Phe
589.3019805823072_3.714467548500879	0.823	0.671
783.5765631761528_5.031624632768362	0.743	0.626
798.5888027197244_4.6915515873015865	0.86	0.517
424.3059933610746_4.100154027420742	0.726	0.512
285.6640846812734_3.979045349794239	0.649	0.538
407.279362595115_3.601989730639734	0.831	0.879
817.5826237288574_3.8388936842105252	0.718	0.711	Spectral Match to Cholic acid from NIST14	a-Muricholic acid
400.342270054605_5.278609499575904	0.588	0.508	Spectral Match to Palmitoylcarnitine from NIST14
253.64272787203063_4.318365466666664	0.753	0.594
391.28441949579167_4.502703968253968	0.806	0.617	.beta.-Muricholic acid
255.0654201506358_3.1024100694444434	0.511	0.547	Daidzein
516.2998646735368_3.1476792850990534	0.976	0.54	Spectral Match to Taurocholic acid from NIST14	Tauro-b-muricholic acid
566.55000056279_6.737020967741935	0.522	0.506
498.28866654241455_3.462733502538072	0.896	0.571	Taurocholic acid	Taurocholic acid
366.2282903933912_3.3460779220779227	0.862	0.551
183.14964650944066_2.952048524305558	0.522	0.528
732.5544830587604_7.258249140893472	0.715	0.524	Spectral Match to 1-(9Z-Octadecenoyl)-2-tetradecanoyl-sn-glycero-3-phosphocholine from NIST14
243.08739966525593_2.796451214771624	0.648	0.607	Lumichrome
596.2553866129206_3.096631266490762	0.797	0.554
475.3783213740888_5.12839494047619	0.628	0.536
498.28866618026575_3.272034152334153	0.565	0.58	Taurocholic acid	Taurocholic acid
102.0339167150707_4.417935787806806	0.599	0.58
815.566837853071_4.049409232954548	0.651	0.629
125.08250778295111_7.702614404761908	0.668	0.505
297.241861938507_5.40339303542673	0.737	0.529	Spectral Match to 12,13-DiHOME from NIST14
373.2738827824907_3.6014035108958833	0.931	0.532	Spectral Match to Cholic acid from NIST14
101.50878498378258_7.795098698884758	0.503	0.536
788.6138417373486_5.618758474576273	0.905	0.547	Spectral Match to 1-Octadecanoyl-2-octadecenoyl-sn-glycero-3-phosphocholine from NIST14
408.31125349511063_3.658349666666668	0.935	0.539
440.27765884415334_4.961055906148866	0.801	0.591
409.29478942338005_3.8216209523809517	0.862	0.538	Spectral Match to Cholic acid from NIST14	a-Muricholic acid
413.26522557901717_4.812493711521548	0.617	0.69
478.26230419511086_4.215151761517616	0.731	0.501
556.530196125893_7.144701557632398	0.751	0.528
799.5893874059519_4.805353464052294	0.564	0.659
758.5695311425798_7.689514425770307	0.682	0.531	Spectral Match to 1-Hexadecanoyl-2-octadecadienoyl-sn-glycero-3-phosphocholine from NIST14
461.3625776399708_5.68625316239316	0.698	0.538
427.357513408096_5.757757142857142	0.534	0.575
110.02019218538018_4.632308630245443	0.633	0.542
302.20745289912435_2.253235800865801	0.601	0.513	Spectral Match to Ile-Gly-Ile from NIST14
595.3473135705736_4.461904180418042	0.694	0.629
102.03393384905651_4.504173277909735	0.551	0.515
597.2885244321143_3.4814098837209304	0.684	0.5
734.5690274582801_5.613183142857145	0.892	0.589	Spectral Match to 1-Stearoyl-2-myristoyl-sn-glycero-3-phosphocholine from NIST14
786.6005034494319_7.2570727987421355	0.872	0.506	1,2-dioleoyl-sn-glycero-3-phosphatidylcholine
422.7427443674034_2.4450600456621014	0.511	0.521
427.32450792011883_4.249879948586119	0.822	0.596
480.27805502969585_3.1059080820770553	0.981	0.516	Taurocholic acid	Tauro-b-muricholic acid
375.28914249273254_4.603294836400819	0.592	0.503	.beta.-Hyodeoxycholic acid
407.2793260908103_3.6924033502968627	0.762	0.883
323.1597235496811_2.41740147928994	0.641	0.5
613.2820435299814_3.5425733496332525	0.636	0.514
102.03392956039137_3.6502253365003954	0.525	0.543
208.06080140891726_1.7410384578544058	0.584	0.518
426.3582822953727_5.290584115805947	0.523	0.508	Spectral Match to Oleoyl L-carnitine from NIST14
358.3677167129743_3.65612984126984	0.63	0.967
344.2548909182806_2.316888726790451	0.617	0.559	Ile Val Ile
460.2694616456105_4.875130018939395	0.553	0.542
102.03390403063428_3.8926771179730832	0.644	0.536
520.5108950054869_7.571381904761904	0.619	0.506	N-Palmitoyl-D-sphingosine
279.1701264710825_2.1823918181818205	0.738	0.59	Leu-Phe
786.6002379723675_7.6785449541284425	0.9	0.541	1,2-dioleoyl-sn-glycero-3-phosphatidylcholine
110.02017629378129_4.800936144101347	0.621	0.501
762.596104752953_5.61370215827338	0.857	0.568	Spectral Match to 1,2-Diheptadecanoyl-sn-glycero-3-phosphocholine from NIST14
389.2690331387742_3.437795402298853	0.871	0.804
102.03390965921888_4.290470981789394	0.626	0.516
607.4553638035969_5.422300617283951	0.522	0.512
429.30024421899316_5.191461812865499	0.688	0.545
110.0201837186914_4.750187292161518	0.607	0.54
732.5542916692658_7.679883843537417	0.69	0.541	Spectral Match to 1-(9Z-Octadecenoyl)-2-tetradecanoyl-sn-glycero-3-phosphocholine from NIST14
340.2850399793863_5.793000706713783	0.884	0.533
316.22332516185463_2.2687027850304586	0.568	0.562	Ile Ala Ile
110.02019114170201_4.528576088677748	0.584	0.507
330.23899714997725_2.011184675324676	0.755	0.537	Val Val Leu
408.3118484055009_4.670038311688313	0.75	0.65
803.5427848150753_4.812652237926975	0.612	0.67
782.5682837150124_5.385393672839508	0.958	0.535	Spectral Match to 1-Hexadecanoyl-2-(9Z-octadecenoyl)-sn-glycero-3-phosphocholine from NIST14
355.26345778864146_4.348874125000002	0.662	0.729	Spectral Match to Cholic acid from NIST14	Cholic acid
332.2179699254866_1.9654090909090909	0.665	0.535	Val Thr Ile
110.02022055129159_8.268742738095236	0.59	0.541
593.3324987558775_4.5603505985267025	0.637	0.655
279.1701655626293_2.2429393506493502	0.741	0.603	Leu-Phe
524.5058437518715_7.177226774193549	0.506	0.512
102.03391173037252_3.789808155186063	0.632	0.555
458.36340881577377_7.256005269607844	0.894	0.5
428.3738194834758_6.230400340136055	0.777	0.5	Stearoyl-L-carnitine
482.3243922829868_5.3799362318840585	0.903	0.571	1-Stearoyl-2-hydroxy-sn-glycero-3-phosphoethanolamine
328.9153537526211_7.793235132819189	0.61	0.506
782.5679339331381_5.62767048192771	0.65	0.548	Spectral Match to 1-Hexadecanoyl-2-(9Z-octadecenoyl)-sn-glycero-3-phosphocholine from NIST14
102.03392256816578_3.735736302454473	0.57	0.547
706.5384917509999_5.603201025641027	0.703	0.549	Spectral Match to 1-Myristoyl-2-palmitoyl-sn-glycero-3-phosphocholine from NIST14
596.2556306388407_3.195913307823129	0.76	0.516
102.03393564906489_4.643837767220899	0.606	0.55
102.03392483720836_4.708133808392714	0.634	0.504
601.5399281469334_5.45405833333333	0.762	0.771
544.3401500596398_5.073365748031497	0.985	0.743
102.03392143623826_4.81134212193191	0.633	0.562
98.5120862183565_4.858910490894697	0.563	0.51
734.5694631238383_7.684542447916667	0.915	0.554	Spectral Match to 1-Myristoyl-2-stearoyl-sn-glycero-3-phosphocholine from NIST14
338.26942248405976_5.664116914498141	0.956	0.6
372.31115079457936_5.051512199312714	0.568	0.607	Myristoyl-L-carnitine
760.5848295363396_7.248518719806765	0.824	0.571	1-Oleoyl-2-palmitoyl-sn-glycero-3-phosphocholine
445.3677253045699_5.753125485232065	0.55	0.514
498.2885969831677_3.5747786131996655	0.964	0.739	Taurocholic acid
426.32176106573894_3.835625839793279	0.853	0.704	Spectral Match to Cholic acid from NIST14
255.2317783582418_5.1814566985645945	0.978	0.751	cis-9-Hexadecenoic acid
234.14912844437842_2.5946105017006817	0.62	0.558
98.51212617594605_8.661810833333336	0.538	0.538
279.17007233083996_2.1270872395833345	0.723	0.562	Spectral Match to Phe-Leu from NIST14
498.28847330017254_3.631775063613232	0.978	0.745	Taurocholic acid
369.2621247273667_4.337039805825241	0.542	0.5	6H-Dibenzo[b,d]pyran-9-methanol, 3-(1,1-dimethylheptyl)-6a,7,10,10a-tetrahydro-1-hydroxy-6,6-dimethyl-, (6aR,10aR)-
285.6642766330079_3.8387524509803885	0.6	0.551
389.2691196723436_3.383737479270316	0.922	0.879
595.347069104557_4.529180469483568	0.623	0.754
110.02015219086128_4.223068487727634	0.618	0.523
269.1751660578593_1.9311817204301087	0.775	0.571
102.03388646399013_4.092887806809185	0.563	0.594
345.2169724137606_4.4064691391941375	0.836	0.581
102.0339912314394_2.3024637371338073	0.557	0.505
550.5217386677298_7.198583656957927	0.684	0.506
316.22329571263907_2.1894816479400725	0.789	0.606	Ala Ile Ile
98.51212782276488_8.784359166666668	0.502	0.506
407.27951125969184_3.9745393401015234	0.775	0.558
480.27793047214385_3.2483040630182436	0.607	0.576	Taurocholic acid	Taurocholic acid
698.3216168968604_3.24225319031903	0.604	0.558
98.51212771828155_8.840167460317462	0.562	0.511
706.5390690738831_7.675867582417584	0.738	0.506	Spectral Match to 1-Myristoyl-2-palmitoyl-sn-glycero-3-phosphocholine from NIST14
110.02016331655294_4.439239865399837	0.504	0.531
407.27941148606504_3.4807560033585228	0.553	0.854
102.0339756397212_2.758405027711797	0.556	0.558
102.03399349054305_2.0670733174980214	0.573	0.549
102.03391929067672_3.3739507521773597	0.531	0.521
734.5690555926369_5.739387962962962	0.87	0.556	Spectral Match to 1-Stearoyl-2-myristoyl-sn-glycero-3-phosphocholine from NIST14
176.10582747001033_7.594638690476192	0.576	0.552
371.25804395289146_5.224914940962756	0.607	0.522
285.66401070805125_4.12778919368246	0.752	0.555
505.7653017696874_2.484537499999999	0.509	0.544
110.02019382823201_5.7596360714285755	0.573	0.525
445.3680159270223_6.940618871252208	0.928	0.558
593.3334731018696_4.447076538108354	0.685	0.541
389.2690400664462_3.5955508149959265	0.928	0.576
102.03387924612673_3.956305423594617	0.715	0.558
680.4809559408998_7.607716749174917	0.52	0.532
234.14915619347994_2.676924808184145	0.543	0.601
296.1458224634707_5.1691881305638	0.728	0.557
706.5387292382761_5.742380608974359	0.72	0.524	Spectral Match to 1-Myristoyl-2-palmitoyl-sn-glycero-3-phosphocholine from NIST14
585.4733377977673_5.427209870550162	0.5	0.506
784.5839384415209_7.685123666666666	0.655	0.559	Arachidonoylthiophosphorylcholine
706.5388866287205_7.23822838827839	0.771	0.5	Spectral Match to 1-Myristoyl-2-palmitoyl-sn-glycero-3-phosphocholine from NIST14
446.37400433228123_5.9413917948718	0.594	0.515
398.32677628279134_5.131072194922195	0.762	0.549
784.5814876476254_5.029607722222226	0.684	0.669	Spectral Match to Arachidonoylthio-PC from NIST14
360.2137209976055_1.9872619047619058	0.652	0.508	Ile Glu Val
321.18126476544694_3.0783043510324486	0.664	0.562
102.0339942388989_1.8414407363420442	0.554	0.509
461.362503408246_5.470944745908705	0.588	0.656
760.5845892555183_7.696892828282829	0.837	0.608	1-Oleoyl-2-palmitoyl-sn-glycero-3-phosphocholine
454.2928690517567_5.12988032921811	0.969	0.502	Spectral Match to 1-Palmitoyl-2-hydroxy-sn-glycero-3-phosphoethanolamine from NIST14
289.09693835756326_2.1976979761904754	0.561	0.61	3'-Hydroxy-.alpha.-naphthoflavone
110.02022184102603_8.33512416666667	0.514	0.534
463.37724270217007_5.752936375661373	0.624	0.551
533.32710813091_3.16582487046632	0.969	0.686
376.2924729358175_4.740066617790812	0.741	0.862
279.17026344088043_2.3139405660377355	0.68	0.633	Leu-Phe
98.51213674005557_1.1811000000000003	0.512	0.585
110.02015462037099_4.275475534441805	0.519	0.508
397.212405603334_3.9347642213642193	0.666	0.65
437.19364736713226_4.847879949874689	0.518	0.504	NCGC00381156-01_C24H30O6_Methyl 3-[(1E,3E)-3,5-dimethyl-1,3-heptadien-1-yl]-8-hydroxy-6a,8-dimethyl-6-oxo-6a,8,9,9a-tetrahydro-6H-furo[2,3-h]isochromene-9-carboxylate
332.21810772249415_1.783421675302245	0.706	0.524	Thr Val Leu
803.5437793127196_4.677818069584739	0.812	0.585
287.88844755668634_7.844736984126984	0.559	0.512
418.7119790981916_1.4400587837837835	0.5	0.539
227.10665565787215_4.875987409420291	0.664	0.542
297.27825689035825_5.705698658536578	0.971	0.689	Methyl 12-hydroxystearate
568.3396247335379_5.054229002624673	0.995	0.777
516.2998568826378_3.2370200341005964	0.751	0.724	Taurocholic acid	Taurocholic acid
98.51213622380452_1.1123858273950908	0.524	0.514
289.0971748769179_2.135262085308057	0.631	0.539	3'-Hydroxy-.alpha.-naphthoflavone
302.20739609210597_1.714196017316016	0.798	0.598	Ala Ile Val
378.23953874265146_2.61921429801895	0.611	0.595	Val Leu Phe
428.3737898329811_6.180305612244899	0.728	0.512	Stearoyl-L-carnitine
566.5494714794846_6.007994512195122	0.556	0.506
569.4780813825367_5.711852469135803	0.512	0.506
304.2993572401259_5.121302585521083	0.744	0.892	Spectral Match to Benzyldodecyldimethylammonium from NIST14
346.2337905730105_2.2566130829015547	0.622	0.523	Ile Thr Leu
345.2162797577512_4.481366906474821	0.786	0.827
782.568585633585_5.5654393424036295	0.719	0.532	Spectral Match to 1-Hexadecanoyl-2-(9Z-octadecenoyl)-sn-glycero-3-phosphocholine from NIST14
839.5633899691279_4.339752331961592	0.578	0.694	Spectral Match to Cholic acid from NIST14
611.266392401223_3.1047045495495476	0.716	0.522
415.3210149562159_4.51828985890653	0.815	0.565	(25S)-7-Dafachronic acid
598.255249134542_3.2068600864553325	0.739	0.525
630.309687691358_3.003073069679849	0.835	0.509
615.3154666314139_4.499514042759961	0.502	0.674
596.255474234714_3.00637097868217	0.809	0.626
359.2301331017999_1.8241971861471864	0.578	0.64
265.15491311043013_1.5244074935400516	0.594	0.688	Spectral Match to Phe-Val from NIST14
546.3541852160604_5.423615672348483	0.508	0.545	Spectral Match to 1-Octadecanoyl-sn-glycero-3-phosphocholine from NIST14
570.5458216936757_7.405999908424912	0.781	0.505
756.552806534591_5.6175829457364355	0.652	0.508	1,2-Dihexadecanoyl-sn-glycero-3-phosphocholine
839.563173159268_4.154391079059832	0.687	0.666	Spectral Match to Cholic acid from NIST14
540.537331248821_5.980781567328917	0.557	0.501	18:1(2S-OH) Ceramide
780.5526951067216_5.604649696969695	0.537	0.507
110.02014229851478_4.365177632620744	0.519	0.557
501.35529020456073_5.475745182291672	0.517	0.71
582.5461051160909_7.230913636363639	0.926	0.512
303.1693289758843_2.75410837628866	0.509	0.536
176.10560421303933_7.245485526315789	0.504	0.53
788.6136975613304_5.52581842105263	0.938	0.518	Spectral Match to 1-Octadecanoyl-2-octadecenoyl-sn-glycero-3-phosphocholine from NIST14
98.51209134475891_4.489458273950912	0.573	0.503
748.5836139060617_5.6193822822822845	0.973	0.53
782.568384456892_7.70069975124378	0.705	0.57	Spectral Match to 1-Hexadecanoyl-2-(9Z-octadecenoyl)-sn-glycero-3-phosphocholine from NIST14
698.322426724215_3.1459114498644976	0.505	0.535
373.27406602063917_3.411853389830509	0.775	0.73	Ursocholic acid
589.30170307438_3.7674697944593385	0.732	0.649
110.02019650493665_3.5824292953285832	0.519	0.538
480.2776424162918_3.3600443467336696	0.819	0.511	Taurocholic acid	Taurocholic acid
176.10562108488918_6.8459952004219415	0.504	0.516
597.2879101026658_3.7409269293924474	0.504	0.548
110.0201958036007_5.827410555555555	0.619	0.559
295.165083625851_1.4552181857638875	0.688	0.596	Spectral Match to Ile-Tyr from NIST14
300.28955658168985_4.98469273809524	0.921	0.54	Spectral Match to D-erythro-C18-Sphingosine from NIST14
413.3056319893197_4.432018324607327	0.745	0.549	Hecogenin
387.25293907963976_4.527274320652176	0.557	0.702
445.36769660751315_5.895247612958226	0.602	0.509
110.02018690925314_3.4809115201900234	0.503	0.52
438.29785675569894_5.208172719734658	0.665	0.55
335.16032449692887_2.9992688524590174	0.743	0.544
437.1934798880618_4.9012202172096915	0.638	0.537	NCGC00381156-01_C24H30O6_Methyl 3-[(1E,3E)-3,5-dimethyl-1,3-heptadien-1-yl]-8-hydroxy-6a,8-dimethyl-6-oxo-6a,8,9,9a-tetrahydro-6H-furo[2,3-h]isochromene-9-carboxylate
460.271981224879_4.870840909090909	0.565	0.516
342.37300833741654_4.881961518324611	0.762	0.959
594.5811073107599_6.452901572327045	0.631	0.512
110.02012744054508_3.906551029295329	0.606	0.553
176.10565126813847_7.019275766871165	0.503	0.548
317.2105396320764_5.27509281045752	0.708	0.561	14(15)-Epoxy-5Z,8Z,11Z,17Z-eicosatetraenoic acid
274.2011125713562_2.764944897003747	0.676	0.567
102.03399220381745_1.602333729216153	0.625	0.52
307.164635274536_2.6536563963963986	0.548	0.508
506.27907974349694_3.788732373472948	0.73	0.893
307.1648842221388_2.5711109956709954	0.587	0.505
337.17567695777575_2.6530889201877947	0.542	0.566
734.575958755087_6.327948838797812	0.63	0.512
615.3160176648275_4.445441628614919	0.75	0.523
176.10550216479322_6.52704678362573	0.5	0.531
688.6093654351266_6.151468865740739	0.686	0.506
784.5850005512644_7.244439965986391	0.696	0.506	Spectral Match to Arachidonoylthio-PC from NIST14
176.1056683680034_7.138711361361362	0.542	0.537
758.5697673865875_6.446368269230768	0.659	0.512	Spectral Match to 1-Hexadecanoyl-2-octadecadienoyl-sn-glycero-3-phosphocholine from NIST14
596.255578999257_3.2703611531986527	0.753	0.635
176.1053772375544_5.9608032303370795	0.53	0.544
554.5147338478129_7.133154580896682	0.618	0.512
482.3608300762007_5.222574820788531	0.55	0.646	Spectral Match to 1-Hexadecyl-sn-glycero-3-phosphocholine from NIST14
413.265485674941_4.673246264367816	0.574	0.623
110.02022397574478_8.445818055555554	0.533	0.537
110.0202216974755_8.776374166666674	0.509	0.543
455.3162910052384_5.076549856321839	0.521	0.52
110.02022337413632_8.632097103174601	0.601	0.508
546.3559446863139_5.154118130921617	0.752	0.656
151.0979376013765_7.66056436507937	0.558	0.505
176.10545338675553_6.335825306893298	0.543	0.523
107.51743640364863_7.847962936507934	0.645	0.5
176.1054572186323_6.241589682539686	0.631	0.509
110.02022554362156_8.538550753968256	0.57	0.536
594.5806493591497_6.522004794520548	0.775	0.5
176.1054727846792_6.424364106280194	0.532	0.531
295.1650486410031_1.3893228732638885	0.756	0.521	Spectral Match to Ile-Tyr from NIST14
617.3298944105939_4.451216810966811	0.662	0.543
408.2823747323079_4.234327359307363	0.588	0.664
429.37368424096655_6.951496078431374	0.907	0.508
110.02022483806937_8.850304285714294	0.519	0.508
808.5832246257232_5.6178976811594215	0.705	0.508
358.2701389342273_2.6128611111111115	0.591	0.622
427.3573251149557_5.83609861830743	0.546	0.539
521.3085733375524_2.2193468325791845	0.656	0.513
533.3268329649845_3.536782531194295	0.965	0.837
334.1984713917897_1.1463911688311694	0.647	0.565	Thr Thr Ile
424.34244519506524_5.2004518711923415	0.633	0.514	Linoleoylcarnitine
110.02017852597446_3.708058432304038	0.513	0.534
110.02008087332989_4.115462272367378	0.556	0.591
430.37977064653444_6.948780902777779	0.905	0.522
243.08792028114885_2.687806091370559	0.715	0.512	Lumichrome
110.02016136232342_3.764432620744259	0.502	0.538
176.10546390379523_6.170979247910866	0.589	0.526
213.0910497882295_4.142122115384617	0.581	0.539	Pinosylvin
337.1752324477128_2.7247730303030306	0.55	0.571
665.5332232627509_7.25562301136364	0.877	0.54
443.3523296181722_5.255236839826837	0.552	0.665
265.1508942665814_4.323154775280899	0.687	0.572
317.86314097963196_1.3909130208333336	0.5	0.5
176.1055461787375_6.674370009689924	0.561	0.581
110.02019880513406_5.95953099206349	0.583	0.518
110.02019779971313_5.891054682539684	0.613	0.513
462.2670293006775_3.180356710526317	0.802	0.514	Taurocholic acid	Tauro-b-muricholic acid
538.5207379522778_7.62220117647059	0.515	0.526	Ceramide (18:1/16:0)
366.2284055090726_3.2071127384960687	0.887	0.566
176.1052843764272_5.820424039320824	0.508	0.503
176.10530740432424_5.890476269621426	0.553	0.511
774.5997886595643_5.618483503401361	0.999	0.524
263.23674286193705_5.3141552	0.961	0.728	Linoelaidic acid
592.5668239874904_6.670381999999999	0.529	0.5
427.35884304175573_5.4755544270833285	0.544	0.63	Echinocystic acid
110.02007424221388_4.063440498812352	0.543	0.582
299.25767348785223_5.309788483373884	0.966	0.692
326.3784143061455_7.694376333333333	0.633	0.578
110.02014937300868_3.815846278701503	0.535	0.586
342.239159752666_2.3437703125000007	0.726	0.675
176.1054011194626_6.048477387640455	0.601	0.51
110.0202021401357_6.080832420634924	0.561	0.55
409.29330016035595_4.237193295019161	0.516	0.636	Spectral Match to Cholic acid from NIST14	Cholic acid
251.6655831525982_1.5636297120418854	0.818	0.633
358.27006822348807_2.6801986580086585	0.57	0.641
426.2621179966129_4.842300519480519	0.806	0.512	Spectral Match to 1-Myristoyl-2-hydroxy-sn-glycero-3-phosphoethanolamine from NIST14
102.03399096589501_1.4619098970704658	0.581	0.561
480.277690633563_3.426634294068504	0.924	0.563	Taurocholic acid	Taurocholic acid
336.19156376660123_2.5840528169014094	0.617	0.624	Gly Ile Phe
110.02020090766182_6.168500595238091	0.506	0.505
110.02016456506824_3.3962740300871	0.562	0.503
326.3054032195412_5.598091560102299	0.649	0.573
110.02022582410773_8.908863412698423	0.514	0.546
480.2776975590241_3.5065545644891123	0.834	0.656	Taurocholic acid	Taurocholic acid
839.5636719160063_4.22398082191781	0.829	0.616	Spectral Match to Cholic acid from NIST14
464.3140989214121_5.266540016920475	0.59	0.565
110.02020113798208_2.9417129849564514	0.531	0.52
267.1339236275125_1.0900052654482153	0.702	0.58	Spectral Match to Thr-Phe from NIST14
613.2817262919048_3.7339887672343894	0.696	0.522
370.29552837995067_4.891596214099217	0.689	0.541
376.2250447647745_2.597098603839442	0.579	0.585
318.30021103146754_4.875661716171619	0.941	0.67	Phytosphingosine
413.30530885217973_5.59432300884956	0.633	0.586	7.alpha.-Hydroxy-3-oxo-4-cholestenoic acid
110.02009526468262_3.9645871733966764	0.612	0.511
319.1649826957319_2.9228617647058837	0.627	0.543
594.5802498949597_6.578561048689144	0.681	0.5
303.1952710190702_4.897091117764466	0.781	0.501
406.2959608537865_4.891680183727031	0.5	0.807
607.312057970699_3.9372863247863235	0.618	0.63
110.0201791876693_3.0140786619160718	0.507	0.519
333.2637462894412_3.687306896551722	0.747	0.506	cis-4,10,13,16-Docosatetraenoic acid
734.5708848072682_7.252469799498749	0.843	0.5	Spectral Match to 1-Myristoyl-2-stearoyl-sn-glycero-3-phosphocholine from NIST14
462.2671866908261_3.097662967914442	0.738	0.544	Taurocholic acid	Tauro-b-muricholic acid
364.2851737857971_5.70833715986395	0.708	0.505
295.16496335432953_1.328582855902777	0.793	0.547	Spectral Match to Ile-Tyr from NIST14
110.0202335625091_2.7702315518606495	0.525	0.504
781.5606497618684_4.798712414965984	0.515	0.667
305.24666748746023_5.352756838768118	0.877	0.554	Spectral Match to 8S-Hydroxy-9E,11Z,14Z-eicosatrienoic acid from NIST14
758.5695365468789_5.730481543624161	0.653	0.548	Spectral Match to 1-Hexadecanoyl-2-octadecadienoyl-sn-glycero-3-phosphocholine from NIST14
279.1702917172592_2.3753973020017405	0.751	0.591	Spectral Match to Phe-Leu from NIST14
533.3270619448439_3.227249017094015	0.794	0.743
374.22881771529603_2.3121637795275607	0.713	0.529	Glu Leu Leu
431.383621750975_6.944787886178863	0.911	0.518	Spectral Match to (+)-.alpha.-Tocopherol from NIST14
407.27944933813905_4.431053350739772	0.552	0.718
746.5685642470635_7.260704365079365	0.633	0.506	Spectral Match to 1-Hexadecyl-2-(9Z-octadecenoyl)-sn-glycero-3-phosphocholine from NIST14
594.2397219136421_2.9911578167115893	0.585	0.546
593.3320401754376_5.371332379654859	0.645	0.781
618.2369878906311_3.091212817028986	0.831	0.501
326.37793168777256_5.5902060067681925	0.738	0.741
297.1843811852639_3.989424044444444	0.539	0.522	Marrubiin
110.02023873441442_2.68455973871734	0.582	0.503
335.15935394275715_3.1036074380165295	0.564	0.5
596.2556624890921_3.33799677554439	0.7	0.563
533.3270106879065_3.1052722379603392	0.971	0.629
446.3718558253311_5.761176509186353	0.53	0.5
407.2796176049838_3.368313762626266	0.9	0.751
784.583127283576_5.619065454545453	0.716	0.547	Spectral Match to Arachidonoylthio-PC from NIST14
484.351512037708_5.684419541778979	0.681	0.514
332.3307817246258_5.3103554720133594	0.75	0.871	Spectral Match to Benzyltetradecyldimethylammonium from NIST14
732.5543156152418_6.4581646953405025	0.676	0.512	Spectral Match to 1-(9Z-Octadecenoyl)-2-tetradecanoyl-sn-glycero-3-phosphocholine from NIST14
806.5692019782372_5.616401388888888	0.601	0.517	1-Palmitoyl-2-docosahexaenoyl-sn-glycero-3-phosphocholine
720.5526661688232_5.6010643874643895	0.715	0.536	PC 31:0; GPCho(15:0/16:0); [M+H]+ C39H78NO8P
110.02024224499729_2.6173315914489317	0.596	0.565
331.19014994702826_2.465043098958335	0.908	0.618
810.5996468946071_5.610519298245613	0.782	0.506	1-Stearoyl-2-arachidonyl-sn-glycero-3-phosphocholine
618.2366649393324_3.147627906976746	0.863	0.513
485.35984294912913_5.760226363636364	0.658	0.501
442.31689723365065_3.4432281250000014	0.912	0.876
110.02023787242867_2.264388954869358	0.562	0.532
110.02013282210146_3.146934085510694	0.599	0.547
110.02024497690219_2.089794022169438	0.6	0.513
788.614344104945_7.672118396226414	0.944	0.5	Spectral Match to 1-Octadecanoyl-2-octadecenoyl-sn-glycero-3-phosphocholine from NIST14
626.5924152617021_6.732474024024029	0.781	0.512
597.2869596466743_4.03814469273743	0.525	0.529
445.36763773074495_5.988518651892887	0.55	0.537
516.2993538664983_3.0679836028751124	0.957	0.507	Spectral Match to Taurocholic acid from NIST14	Tauro-b-muricholic acid
556.5303293272832_7.592494071588365	0.604	0.512
375.28885955960004_4.423485322580647	0.589	0.607	.beta.-Hyodeoxycholic acid	Hyodeoxycholic acid
110.02012527743204_3.300275098970705	0.525	0.504
338.34205469659446_6.1008136085626905	0.686	0.525	Erucamide
110.0201281989181_3.219907759303246	0.573	0.515
399.2506283587246_5.292538095238096	0.678	0.529	Spectral Match to Tris(2-butoxyethyl) phosphate from NIST14
516.300422276808_3.5346080964685593	0.963	0.824	Spectral Match to Taurocholic acid from NIST14
455.33461971167293_5.458609844559583	0.555	0.53
546.3112309498143_4.251189861523245	0.867	0.532
110.02020076580392_6.336398253968254	0.504	0.569
110.02024683109121_1.606291409342834	0.539	0.506
299.20000543757004_4.659786700336701	0.753	0.533	Norethindrone
408.31247408874316_3.7883180327868855	0.651	0.875
450.35846923673705_4.292493787878788	0.813	0.577
480.2780677715411_3.005617592592594	0.541	0.599	Taurocholic acid	Tauro-b-muricholic acid
295.1647757134468_1.7339890339425583	0.794	0.709	Spectral Match to Tyr-Ile from NIST14
279.2315609559559_5.186963252032519	0.974	0.592	Spectral Match to 9(10)-EpOME from NIST14
348.2183808285558_3.371541049382718	0.844	0.569
482.29273554458604_4.003289884135472	0.973	0.601
594.2399187508345_2.941121104536488	0.755	0.667
613.2986116370633_5.422302560240965	0.576	0.631
295.16495711348045_1.18072360383944	0.653	0.57	Spectral Match to Ile-Tyr from NIST14
788.6139106420965_7.245189719626168	0.955	0.5	Spectral Match to 1-Octadecanoyl-2-octadecenoyl-sn-glycero-3-phosphocholine from NIST14
498.2885151269568_2.9915614784205697	0.719	0.588	Taurocholic acid	Tauro-b-muricholic acid
134.06038420584605_2.1754706119162646	0.597	0.692	2-Amino-4-methylbenzophenone
813.5509541691986_4.09745779661017	0.785	0.534
459.3467713679208_5.671017727674627	0.579	0.559
229.14329772047753_2.9073554597701174	0.565	0.58	Traumatic Acid
830.577221397812_4.093684692671397	0.88	0.503
424.30595945489506_3.9794632535461005	0.841	0.608
626.5922053501375_6.857306250000002	0.728	0.506
110.02024637148666_1.5491051068883606	0.51	0.5
423.2744890715284_4.29798541001065	0.92	0.932
482.2921542383146_4.198183437826541	0.504	0.57
565.5684673568479_7.386314386792454	0.614	0.54
597.2867938221162_4.151832468123863	0.566	0.569
622.6127688107147_7.490738055555558	0.83	0.506
504.2628127415038_3.689145285714285	0.703	0.881
622.612679432331_7.548407083333333	0.823	0.506
271.22669825449856_5.263075240384611	0.948	0.735
402.23041584119716_4.718749616858238	0.953	0.743
782.5685329809535_5.729708498896249	0.688	0.561	Spectral Match to 1-Hexadecanoyl-2-(9Z-octadecenoyl)-sn-glycero-3-phosphocholine from NIST14
377.1452975301186_2.098054681647942	0.567	0.554	Spectral Match to (-)-Riboflavin from NIST14
462.26702592581637_3.2356096718480134	0.577	0.577	Taurocholic acid	Taurocholic acid
374.22919139216157_1.510457198952879	0.617	0.539	Leu Ile Glu
321.17971496138466_3.1799167142857114	0.565	0.583
464.2828825335569_4.039079024621215	0.731	0.5	Tauroursodeoxycholic acid
317.2690121215713_4.444407723577237	0.968	0.512
591.3177911636056_4.004105858310624	0.656	0.535	Spectral Match to Urobilin from NIST14
356.27980144790115_4.626593109869649	0.537	0.548	7(Z),10(Z),13(Z),16(Z),19(Z)-N-(2-Hydroxyethyl)docosapentaenamide
110.02023192653986_1.2198118368962794	0.547	0.525
815.5668152468805_4.185900634920636	0.716	0.553
758.5693712880707_5.520577198364005	0.673	0.542	Spectral Match to 1-Hexadecanoyl-2-octadecadienoyl-sn-glycero-3-phosphocholine from NIST14
269.2472891025985_5.321343669871796	0.971	0.776	Methyl palmitoleate
287.0908032138799_4.461141704374057	0.58	0.55	4',5-Dihydroxy-7-methoxyflavanone
548.3273023539734_4.293498793103446	0.784	0.557
407.2384851654886_2.6096556040756904	0.531	0.602
443.35176774356114_5.626031119791673	0.537	0.57
806.569876754838_7.679087606837606	0.546	0.506	1-Palmitoyl-2-docosahexaenoyl-sn-glycero-3-phosphocholine
414.35906428878576_5.451022862129143	0.757	0.772
303.2311376361837_5.61659515706806	0.52	0.517	Abietic acid
806.5705495269966_7.238266666666666	0.581	0.512	1-Palmitoyl-2-docosahexaenoyl-sn-glycero-3-phosphocholine
595.3466872367114_3.374001535087723	0.554	0.834	Stercobilin
506.3620512662523_5.292091176470584	0.618	0.602
480.2774849164967_3.5650629396984943	0.61	0.733	Taurocholic acid
453.231040082375_3.6840672619047594	0.51	0.869
272.2582463099743_4.563754196357879	0.916	0.583
385.34700314380774_6.85102298245614	0.883	0.511	4-Cholestenone
328.14167440618996_4.298749078947371	0.727	0.6	Coproporphyrin I
786.6000942131327_5.615988304093568	0.923	0.57	1,2-dioleoyl-sn-glycero-3-phosphatidylcholine
307.69777469512763_1.590041813898704	0.647	0.566
429.37311372549055_7.004046516393443	0.716	0.517
691.5493553880667_7.324362068965518	0.894	0.512
245.16069614660333_1.0907103535353542	0.601	0.558
443.3517202024694_5.676383550347225	0.584	0.515
245.1610017564154_1.8040988005050522	0.881	0.752
504.26295493309885_3.571681169429097	0.946	0.896
608.5967134814643_5.866111821705427	0.814	0.5
746.5691521140877_7.6716231578947385	0.669	0.512	Spectral Match to 1-Hexadecyl-2-(9Z-octadecenoyl)-sn-glycero-3-phosphocholine from NIST14
466.32939338258103_5.443136271529889	0.81	0.624
550.3426914780059_3.753477153558053	0.691	0.666
389.3054698458053_5.7025455613577005	0.606	0.526
572.5251425926025_6.816755808080811	0.7	0.502
420.2288392372416_4.124059145299146	0.679	0.524
89.50661934094819_5.6424610714285715	0.613	0.547
613.2821277624737_4.027166202531646	0.608	0.624
341.68001372855105_1.7152326958105646	0.563	0.672
431.3170572594303_4.625293269230771	0.669	0.583	NCGC00384756-01_C27H42O4_(3beta,5alpha,8xi,9xi,14xi,25S)-3-Hydroxyspirostan-12-one
591.3175488800201_3.9462983288166202	0.682	0.604
626.5926241463503_6.665673300970877	0.75	0.506
784.5844274176177_5.942710724637681	0.669	0.53	Spectral Match to Arachidonoylthio-PC from NIST14
516.3001954425159_3.6121693593314776	0.807	0.832	Spectral Match to Taurocholic acid from NIST14
392.2541369781442_2.809753479853479	0.595	0.636	Ile Phe Leu
640.6244126423906_5.779752624671915	0.715	0.518
758.5692803845723_5.617440423572743	0.649	0.566	Spectral Match to 1-Hexadecanoyl-2-octadecadienoyl-sn-glycero-3-phosphocholine from NIST14
480.3449674491246_5.266108234126979	0.57	0.524	Spectral Match to 1-(1Z-Hexadecenyl)-sn-glycero-3-phosphocholine from NIST14
271.16541306171155_1.620681766381767	0.583	0.512	Trenbolone
594.2398486259051_3.076376276694521	0.752	0.539
487.3054389751348_5.606965172101451	0.759	0.505
533.3268082263279_3.457795523049642	0.98	0.517
426.3583753562063_5.404038175675673	0.554	0.502	Spectral Match to Oleoyl L-carnitine from NIST14
584.5618047334644_5.969885371702639	0.623	0.512
608.5968367073725_5.782019298245614	0.759	0.5
459.346857388675_5.777711140583559	0.751	0.565
480.3090701087874_5.194471836228287	0.935	0.568	1-Oleoyl-sn-glycero-3-phosphoethanolamine
609.3281395553429_3.7033393772893763	0.559	0.571
533.3264317632648_3.5997765927977827	0.629	0.848
482.2933376174854_3.938358845437617	0.966	0.657		Taurodeoxycholic acid
230.0426512959399_1.675335969615728	0.656	0.58
393.222630779226_2.2657332261521965	0.721	0.624
480.2773901097677_3.8037618113912246	0.879	0.819	Taurocholic acid
754.5365237351773_5.61485504587156	0.579	0.506
470.3479758342504_4.963057592592592	0.583	0.5
636.6284884476927_7.3829635087719305	0.685	0.506
269.2472623049091_5.526609791666675	0.949	0.703	Methyl palmitoleate
688.609346816133_6.226783225108222	0.687	0.512
495.30859149951215_5.402562626262624	0.655	0.5
611.2663058536546_3.1845561502347413	0.654	0.556
347.2794861639114_4.485060784313725	0.574	0.506
482.29173000089963_3.593104338487973	0.921	0.788
192.06603549135315_2.072251511111112	0.671	0.554	5-Hydroxyindole-3-acetic acid
457.33172882496063_5.18955286458333	0.782	0.739	Medicagenic acid
511.3047957303777_5.361451685393259	0.57	0.506
245.18608276846555_2.610393846153847	0.786	0.648	Spectral Match to Leu-Leu from NIST14
516.3003944136304_3.448805839727195	0.981	0.608	Spectral Match to Taurocholic acid from NIST14	Taurocholic acid
598.2553715131866_3.114007936507938	0.825	0.555
564.5354647578853_5.6210917491749175	0.65	0.5	N-Oleoyl-4-sphingenine
720.5526543264893_7.263473102310234	0.671	0.5
703.575930347135_5.527730715532284	0.804	0.502	Palmitoyl sphingomyelin
533.3271856465074_3.002578742937852	0.671	0.54
224.1336686507286_2.33371596958175	0.601	0.563
636.6284280296911_7.482144781144783	0.744	0.506
356.3158739076635_5.685567970660149	0.955	0.529
703.5758647683039_5.470375333333333	0.805	0.506	Palmitoyl sphingomyelin
396.3473604067525_5.7783392918825545	0.779	0.529
626.59204614234_6.971092165242166	0.713	0.512
656.6198590654087_6.388384837962963	0.596	0.517
338.34163228847603_6.155459302325582	0.688	0.582	Erucamide
309.24226414344537_5.569440469973892	0.506	0.567
347.2431923763873_3.6339440414507806	0.503	0.526
514.2844117494195_3.2179358222222234	0.94	0.572
596.2557651658044_3.451775761531767	0.79	0.582
622.6126828321053_7.423474853801173	0.748	0.506
526.315520014652_5.386332818352065	0.855	0.561
684.6499115461882_7.262063422818791	0.55	0.518
782.5689919528769_7.237295967741939	0.698	0.529	Spectral Match to 1-Hexadecanoyl-2-(9Z-octadecenoyl)-sn-glycero-3-phosphocholine from NIST14
482.2932329620839_3.8548545867393287	0.953	0.7		Taurodeoxycholic acid
423.27459453350156_4.172966839080461	0.975	0.675
642.5865317633952_7.441165420560747	0.664	0.506
464.2827313176263_3.902331940441882	0.969	0.696	Tauroursodeoxycholic acid	Taurodeoxycholic acid
703.575528369986_5.412429938271606	0.795	0.5	Palmitoyl sphingomyelin
782.5687291346974_7.331448790322585	0.672	0.542	Spectral Match to 1,2-Dilinoleoyl-sn-glycero-3-phosphocholine from NIST14
654.6396942309498_7.465894391025641	0.668	0.506
473.3258178652729_4.6493413852813905	0.666	0.699
607.312297859983_3.822628051948054	0.584	0.587
302.305179305605_5.05359645732689	0.858	0.554	1-desoxymethylsphinganine
332.3309597491856_5.437451611535201	0.687	0.829	Spectral Match to Benzyltetradecyldimethylammonium from NIST14
514.283968153228_3.3051131999999996	0.893	0.804
760.5839016160695_5.72426489361702	0.818	0.608	1-Oleoyl-2-palmitoyl-sn-glycero-3-phosphocholine
453.3188806147162_5.263729468599031	0.781	0.527	3-Ketofusidic acid
267.13388449020465_1.1501134479717805	0.569	0.567	Spectral Match to Thr-Phe from NIST14
622.612879876579_7.356667417417419	0.683	0.518
428.3732962302861_6.0615701550387575	0.749	0.539	Stearoyl-L-carnitine
231.170637396207_2.2339898659966524	0.69	0.646	Spectral Match to Val-Ile from NIST14
498.2881368988285_3.7699217261904816	0.862	0.606	Taurocholic acid
462.2669114278952_3.5038490170940175	0.858	0.58	Taurocholic acid	Taurocholic acid
782.568879971848_7.445861344537817	0.656	0.553	Spectral Match to 1,2-Dilinoleoyl-sn-glycero-3-phosphocholine from NIST14
624.627076001777_7.449560344827588	0.805	0.5
628.3305350243218_2.1652060949298813	0.555	0.639
597.3600136447063_4.508840909090909	0.647	0.697
495.3086171837454_5.49358891752577	0.55	0.512
810.6007384344009_7.25235093632959	0.74	0.5	1-Stearoyl-2-arachidonyl-sn-glycero-3-phosphocholine
495.29768046053454_2.029940466666666	0.613	0.573
371.29506749052695_5.3968288394415325	0.865	0.577	.alpha.-Hyodeoxycholic acid methyl ester
622.6128154129315_7.303148929663611	0.65	0.506
759.5731608479623_7.260879562043796	0.662	0.512
628.3307372602635_2.104568442622951	0.85	0.547
344.2061958406534_1.579100962695547	0.68	0.509
591.3175411171267_3.4806530172413774	0.514	0.55	Spectral Match to Urobilin from NIST14
622.6119808397141_7.208563888888893	0.705	0.506
482.29251360867414_3.781293175487464	0.849	0.824		Taurodeoxycholic acid
806.5697692475804_5.737050336700335	0.591	0.512	1-Palmitoyl-2-docosahexaenoyl-sn-glycero-3-phosphocholine
459.34655133651995_5.345839965986396	0.797	0.625	NCGC00169592-02_C29H46O4_3aH-Cyclopenta[a]chrysene-3a-carboxylic acid, 1-acetyleicosahydro-9-hydroxy-5a,5b,8,8,11a-pentamethyl-, (1R,3aS,5aR,5bR,9S,11aR)-
303.1342450581067_2.9859373373373375	0.746	0.538
397.34346968389224_5.4403143859649115	0.53	0.506
782.5687869406348_5.9402640476190465	0.674	0.537	Spectral Match to 1,2-Dilinoleoyl-sn-glycero-3-phosphocholine from NIST14
759.5722464889208_5.956441472868217	0.624	0.518
732.5537552099563_5.6167176190476225	0.671	0.56	Spectral Match to 1-(9Z-Octadecenoyl)-2-tetradecanoyl-sn-glycero-3-phosphocholine from NIST14
330.26394219307423_4.876698492678727	0.761	0.608
423.36252719146023_5.523576981981981	0.587	0.592	Ginsenoside F1
548.3279628111792_3.688754528478059	0.621	0.665
442.2708635687045_2.385184080459771	0.52	0.531
517.3321061154915_3.8778941700960217	0.965	0.586
206.0453201706487_1.225752896486231	0.522	0.554	XANTHURENIC ACID
229.14323099650352_3.572004370915034	0.696	0.548	Traumatic Acid
732.5531796873727_5.50647174796748	0.663	0.546	Spectral Match to 1-(9Z-Octadecenoyl)-2-tetradecanoyl-sn-glycero-3-phosphocholine from NIST14
464.28276010843246_3.8523207305936062	0.926	0.685	Tauroursodeoxycholic acid	Taurodeoxycholic acid
385.21245585147875_3.048558270676691	0.51	0.87
279.231622625079_4.581518948655256	0.63	0.513	Spectral Match to 9(10)-EpOME from NIST14
626.592233696694_7.047993732193733	0.653	0.5
596.25513892163_3.7693575706214704	0.728	0.5
442.26987837649665_2.247599029982364	0.584	0.506
441.3735338144242_5.597299578651688	0.625	0.547	Soyaspongenol C
403.23603208870384_5.549633583959899	0.515	0.51
443.35200220338413_5.891407734806629	0.547	0.519
500.30489482986405_3.969003141025643	0.988	0.599	Spectral Match to Tauroursodeoxycholic acid from NIST14	Taurodeoxycholic acid
656.61975693932_6.480519901960784	0.522	0.517
531.3115962608189_3.219810439068104	0.962	0.637
787.6693732848373_5.5803449453551925	0.575	0.5
540.5374279967359_6.0780656195462495	0.528	0.547	18:1(2S-OH) Ceramide
282.27898637164753_4.990348165869224	0.918	0.521	Spectral Match to D-erythro-C18-Sphingosine from NIST14
271.1655793448716_1.7437435574229698	0.516	0.507	Trenbolone
500.30282315538113_4.12413295698925	0.852	0.559	Spectral Match to Tauroursodeoxycholic acid from NIST14
703.5759096318353_5.583274574829932	0.738	0.533	Palmitoyl sphingomyelin
648.6295509726647_7.344833333333335	0.812	0.512	Nervonic Ceramide
640.6243762377712_5.865228132387707	0.604	0.506
608.5966565996653_6.002047286821705	0.726	0.506
538.388170693044_5.506343478260868	0.801	0.517
383.32977689402804_5.281358879781422	0.712	0.576
375.28487478920283_4.986086387434558	0.509	0.641	.beta.-Hyodeoxycholic acid
612.3721620604136_2.9575582142857146	0.666	0.547
517.3319890836427_3.961917384615386	0.99	0.705
784.584477337719_6.253145144356953	0.662	0.512	Spectral Match to Arachidonoylthio-PC from NIST14
461.36214635349563_5.869047015610655	0.511	0.512
640.6240511983027_7.619477442528737	0.687	0.506
130.53344419857015_7.7933719841269875	0.629	0.546
432.3597374426069_5.841213006756758	0.737	0.518
650.645153865423_6.57739658119658	0.826	0.506	N-Lignoceroylsphingosine
313.27342990171746_5.612784916446792	0.56	0.512	Ricinoleic Acid methyl ester
369.35152966011117_7.3948094541910345	0.701	0.525	Spectral Match to Cholesterol from NIST14
760.584088871054_5.5128536477987415	0.885	0.596	1-Oleoyl-2-palmitoyl-sn-glycero-3-phosphocholine
834.6082798987323_4.226588679245283	0.838	0.549
459.34716826598026_5.39593738512949	0.818	0.571	NCGC00169592-02_C29H46O4_3aH-Cyclopenta[a]chrysene-3a-carboxylic acid, 1-acetyleicosahydro-9-hydroxy-5a,5b,8,8,11a-pentamethyl-, (1R,3aS,5aR,5bR,9S,11aR)-
670.6346364549846_5.727096666666669	0.544	0.5
370.3316872265958_5.747635464620633	0.926	0.51
369.3516875916813_7.263832002801122	0.881	0.516	Spectral Match to Cholesterol from NIST14
611.2663875589557_3.2574906705539357	0.606	0.504
760.5835075705709_5.635231798245618	0.828	0.59	1-Oleoyl-2-palmitoyl-sn-glycero-3-phosphocholine
806.5704746774932_6.280760585585585	0.577	0.5	1-Palmitoyl-2-docosahexaenoyl-sn-glycero-3-phosphocholine
516.2991964652127_2.967948781676412	0.647	0.533	Taurocholic acid	Tauro-b-muricholic acid
309.0870900597164_3.3695236263736272	0.5	0.5
526.3166728407195_5.327970608397601	0.869	0.794
297.24197309892713_4.590601784266016	0.771	0.515	Spectral Match to 9(10)-EpOME from NIST14
640.624165568888_5.959488602150538	0.588	0.506
333.2635905217768_3.942039989989989	0.654	0.585	.omega.-3 Arachidonic acid ethyl ester
650.6452752970987_6.63014495798319	0.809	0.5	N-Lignoceroylsphingosine
369.3516107185559_7.3227757575757515	0.783	0.514	Spectral Match to Cholesterol from NIST14
613.2814839607495_2.9879192207792236	0.771	0.575
806.5694087283089_5.424611269841268	0.695	0.517	1-Palmitoyl-2-docosahexaenoyl-sn-glycero-3-phosphocholine
428.3729764079997_5.972823170731709	0.688	0.528	Stearoyl-L-carnitine
501.15453225910136_4.674083671742811	0.583	0.63
406.29594225394504_3.3838370253164545	0.777	0.6
584.263054314846_5.961422710622712	0.715	0.504
572.2985496013431_2.823937333333333	0.511	0.551
333.26360776655673_3.866516588785047	0.62	0.569	cis-4,10,13,16-Docosatetraenoic acid
498.288078340138_2.91353371320038	0.531	0.561	Taurocholic acid	Tauro-b-muricholic acid
464.282789253008_3.771583465959327	0.755	0.854	Tauroursodeoxycholic acid	Taurodeoxycholic acid
668.6570111600387_7.260898780487806	0.697	0.5
482.29223052451056_4.581433280423281	0.832	0.62
588.2934962266723_6.059641612903228	0.785	0.57
337.2360076855459_4.755741125000001	0.709	0.638	9S,11R-Dihydroxy-15-oxoprostanoic acid
481.22802317576105_1.9901757819481691	0.528	0.608
424.3417045105738_5.4007730496453865	0.733	0.581
375.2823823093722_4.763879727564106	0.613	0.517	.beta.-Hyodeoxycholic acid
469.29289003661506_5.383546626984129	0.606	0.506
650.6453692971588_6.244649281609192	0.793	0.506	N-Lignoceroylsphingosine
441.2025065872217_3.1541748743718596	0.559	0.574
498.28835121382775_3.9951840909090928	0.7	0.56	Taurocholic acid
297.24192830673235_4.776128669910782	0.622	0.592	9(10)-Epoxy-12Z-octadecenoic acid
594.2398158397231_3.181944548286605	0.777	0.545
756.5537311841863_7.2541527777777794	0.619	0.5
781.5603810946895_4.699461491935481	0.833	0.5
459.38322817309347_5.493895753205124	0.551	0.588	Ginsenoside F1
279.17021375933206_2.6798533037475343	0.835	0.573	Spectral Match to Leu-Phe from NIST14
279.169974148121_2.7574808823529393	0.861	0.567	Spectral Match to Leu-Phe from NIST14
656.6200868443692_6.280387535014005	0.666	0.512
273.07539787392295_3.6582337301587304	0.584	0.64	Spectral Match to Naringenin from NIST14
682.6340069680934_6.290460197368421	0.533	0.5
482.2889885971992_3.7778250728862983	0.54	0.819
337.2367762805769_4.614107952622671	0.874	0.589	13,14-Dihydro-15(R)-prostaglandin E1
596.2555348322438_3.872862526881724	0.548	0.523
315.25285307400634_4.7530202346041035	0.707	0.757	9,10-Dihydroxy-12Z-octadecenoic acid
597.2859226705982_4.630804242424241	0.65	0.583
312.9429787524244_7.821833291351812	0.696	0.512
482.40241372203457_5.526277744807123	0.51	0.52
397.2125850474803_3.8484954385964922	0.757	0.531
482.29271642466864_3.485579719525352	0.745	0.562
498.28839361428584_4.048034763181415	0.731	0.591	Taurocholic acid
441.37356663135716_5.517904026503567	0.544	0.547	Soyaspongenol C
597.2861623209402_4.733409444444444	0.6	0.607
650.6452161517179_6.124366242937856	0.76	0.5	N-Lignoceroylsphingosine
597.2862751338496_4.5274461724806185	0.689	0.588
682.6340723773721_6.212012244897959	0.596	0.506
813.6219440386348_5.460591208791208	0.952	0.588
482.29252387128673_4.637005894962485	0.618	0.643
549.4168813693075_5.588289541547282	0.508	0.515
187.14450402397975_1.8680388027562438	0.638	0.584	Spectral Match to Ile-Leu-Lys from NIST14
511.30268041670735_5.554797172619045	0.658	0.567
607.4566850577892_5.7437620196604104	0.61	0.508
317.2687712894937_4.590419727891157	0.661	0.677
341.68000687518355_1.8273365342163344	0.546	0.62
422.7427367665572_2.498416797900264	0.557	0.5
626.592666790878_6.572746078431374	0.681	0.506
620.5978557522559_6.307862499999999	0.658	0.5
670.6337721959369_7.5121518707482995	0.541	0.5
187.14449619156738_1.807358934707902	0.619	0.573	Spectral Match to Ile-Leu-Lys from NIST14
441.33714471746225_4.992178159340661	0.899	0.577
328.3212815861419_5.260138599752168	0.633	0.535	N,N-Dimethylsphingosine
594.2397041813299_3.275069471947195	0.696	0.544
332.27964076536216_4.588779652996847	0.713	0.669
269.1748866981295_2.006651587301588	0.755	0.597
187.1444764328561_1.7077772179155883	0.577	0.571	Spectral Match to Ile-Leu-Lys from NIST14
279.23152720188045_4.744129695431472	0.725	0.569	Spectral Match to 9(10)-EpOME from NIST14
464.28258165797257_3.465544044444446	0.717	0.692	Tauroursodeoxycholic acid
362.29039969928_4.435507591933569	0.789	0.529
331.28457261042905_5.080801504211795	0.921	0.571	Teprenone
559.5174710461582_7.25797073333333	0.688	0.502
578.4361057839205_5.665606255835671	0.615	0.527
456.3322492990762_4.51504057315234	0.842	0.511
315.2532873783611_4.617485892857142	0.896	0.582	9,10-Dihydroxy-12Z-octadecenoic acid
341.6796725667153_1.8982446078431356	0.55	0.607
258.16820261048343_1.4819860955056179	0.511	0.589
376.6690857705704_1.3732513621794875	0.523	0.57
218.13916674999953_1.2477894402035632	0.725	0.623
313.27354899672645_5.085287091988131	0.733	0.516	Ricinoleic Acid methyl ester
478.76205542017493_2.0052152854511984	0.553	0.537
455.3148961272944_4.765965683060108	0.729	0.681
537.5366557279391_6.90643127022653	0.617	0.553
457.3683028283857_5.424065068493151	0.666	0.549	Betulinic acid
326.70507116399403_2.278879742173112	0.544	0.535
464.2831135900342_4.625521290322582	0.58	0.531	Tauroursodeoxycholic acid
265.1553570448195_2.4065970643939383	0.807	0.611	Spectral Match to Val-Phe from NIST14
596.2557198712036_4.0586453307393	0.6	0.651
439.35867698594984_5.102803174603176	0.613	0.651	Ursolic acid
258.16835389972186_1.5726610623781672	0.576	0.55
259.09622844714744_3.934169019607844	0.5	0.512
471.3100958830124_4.132231391585761	0.907	0.545
368.7031457236467_1.8817647213459505	0.7	0.576
656.6201389225618_6.225003947368421	0.578	0.506
265.15564543756864_2.3345440444444456	0.787	0.614	Spectral Match to Val-Phe from NIST14
330.3367076942809_5.182874916666668	0.893	0.512
180.1367823033371_1.750329663608563	0.524	0.549	Spectral Match to Val-Ile-Lys from NIST14
180.1368218456683_1.356899260226285	0.549	0.602	Spectral Match to Val-Ile-Lys from NIST14
382.2954160114096_4.688770048309179	0.606	0.639
199.168903166561_4.402568512658227	0.677	0.773
331.2841408289629_5.145811755485895	0.755	0.547	Teprenone
746.566896051437_5.580741181229775	0.724	0.521	Spectral Match to 1-Hexadecyl-2-(9Z-octadecenoyl)-sn-glycero-3-phosphocholine from NIST14
245.1607340417295_1.2297046610169493	0.678	0.608
395.1972947673241_3.6303449584816185	0.837	0.533
442.3522024311712_4.613909469696969	0.605	0.507	3-Hydroxyoleylcarnitine
473.32564076121884_5.021300925925925	0.872	0.616
390.7535822587612_2.04350643939394	0.512	0.548
682.6350105817032_6.118218888888892	0.504	0.5
503.3372503937071_4.388258944281518	0.591	0.566	NCGC00347586-02_C30H46O6_3,19-Dihydroxyurs-12-ene-23,28-dioic acid
311.1900318949851_2.0310693130630613	0.556	0.535
162.05512366955708_1.962197927241962	0.731	0.544	1,5-Isoquinolinediol
403.1021352553794_3.1008932234432236	0.511	0.568
201.1476974602588_1.8689876090750408	0.512	0.578	Ile-Leu-Arg
565.5663581033206_7.000098573757125	0.563	0.5
584.262427231227_6.024043658536582	0.712	0.514
432.2296660010319_2.059869469026548	0.666	0.524
245.16026464880645_1.3989026706231453	0.552	0.656
257.145101367078_2.2760561248527704	0.502	0.503
464.28276590939134_4.696575692137321	0.578	0.53	Tauroursodeoxycholic acid
392.71581141695805_2.511490877914953	0.583	0.524
441.26157524825135_5.180202902621724	0.531	0.573
164.07077691076347_2.300853536585364	0.538	0.515	6-Hydroxy-3,4-dihydro-1H-quinoline-2-one
201.14755731386998_1.7953018115942014	0.519	0.585	Ile-Leu-Arg
201.1477558031342_1.5447270080321276	0.526	0.536	Ile-Leu-Arg
201.14775837088035_1.4675272774327126	0.524	0.515	Ile-Leu-Arg
201.1476957140675_1.6357095669687813	0.559	0.562	Ile-Leu-Arg
501.3214875688718_4.789786430180181	0.692	0.622
243.12300057723826_2.2582499999999994	0.707	0.584
435.1305406358507_3.236235185185185	0.5	0.5
637.2866550284994_2.702587000000001	0.523	0.529
457.33156565156503_4.299112360688961	0.751	0.695	Medicagenic acid
471.2564015431389_1.6728172942817308	0.562	0.634
360.310835229472_4.761846491228068	0.5	0.56
390.2013709691728_1.624546438172043	0.549	0.521
389.7082861491867_1.9953873723305475	0.648	0.598
457.33088343168737_4.395387137137138	0.728	0.68	Medicagenic acid
494.2573636043462_3.432840184453228	0.916	0.535
390.2011163562597_1.6904753968253965	0.527	0.548
162.05512707384733_2.0206294384057997	0.775	0.547	1,5-Isoquinolinediol
234.14908356084774_2.924236193293886	0.705	0.526
610.6180132126105_7.22750478723404	0.633	0.512
512.2556116383506_2.055376830601094	0.595	0.586
389.7085705507565_1.9377585532746817	0.581	0.606
341.6797101417261_2.069572940430925	0.615	0.657
258.16793632325005_1.8543975641025634	0.543	0.531
162.05507213006672_2.098462672583827	0.823	0.535	1,5-Isoquinolinediol
374.68865323772326_2.2986758101851845	0.526	0.572
517.3168444413483_4.439720320512817	0.61	0.55
358.3682018498108_5.604198684210525	0.521	0.5
174.11281504896354_2.2535086253369254	0.606	0.506	Hexanoylglycine
397.17937052469824_2.8836171328671316	0.503	0.502
148.07599029959823_2.639784288194446	0.595	0.508	2,4-Thiazolidinedione, 5-[[4-[2-(5-acetyl-2-pyridinyl)ethoxy]phenyl]methyl]-
782.5715907447282_6.4353816339869265	0.634	0.541	Spectral Match to 1,2-Dilinoleoyl-sn-glycero-3-phosphocholine from NIST14
186.11294087792692_2.5503634661835726	0.551	0.549
188.12858453243672_2.8091338129496406	0.5	0.586
357.2741519445661_4.523125287356322	0.5	0.518	Spectral Match to Chenodeoxycholic acid from NIST14
